# Supplementary material for: PDMSA: A Web‐Based Tool for Pan‐Cancer Survival Analysis Using DNA Methylation Levels as Biomarkers
Source: Adv Genet (Hoboken). 2026 Mar 14;7(1):e00069. doi: 10.1002/ggn2.202500069 (PMC13093317; doi:10.1002/ggn2.202500069)
Supplement: Supplementary file 1 — Supporting File 1: ggn270033‐sup‐0001‐File1.csv [file GGN2-7-e00069-s001.csv]

ID	Probe	Gene	Cancer	Dataset	Platform	Survival	CHR	Strand	Feature	CGI	KMm_P	KMm_HR	KMm_CI	KMb_P	KMb_HR	KMb_CI
PRDM16_cg18015787_Acute Myeloid Leukemia (AML)_TCGA-LAML_Humanmethylation450_OS	cg18015787	PRDM16	Acute Myeloid Leukemia (AML)	TCGA-LAML	Humanmethylation450	OS	1	R	Unknown	Island	0.989	0.998	0.693-1.436	0.0969	1.67	1.002-2.785
PRDM16_cg22341256_Acute Myeloid Leukemia (AML)_TCGA-LAML_Humanmethylation450_OS	cg22341256	PRDM16	Acute Myeloid Leukemia (AML)	TCGA-LAML	Humanmethylation450	OS	1	R	Unknown	N_Shore	0.455	1.15	0.797-1.65	0.0609	1.5	0.917-2.468
PRDM16_cg01797257_Acute Myeloid Leukemia (AML)_TCGA-LAML_Humanmethylation450_OS	cg01797257	PRDM16	Acute Myeloid Leukemia (AML)	TCGA-LAML	Humanmethylation450	OS	1	R	Unknown	S_Shore	0.933	1.02	0.706-1.462	0.346	0.815	0.541-1.228
PRDM16_cg12080079_Acute Myeloid Leukemia (AML)_TCGA-LAML_Humanmethylation450_OS	cg12080079	PRDM16	Acute Myeloid Leukemia (AML)	TCGA-LAML	Humanmethylation450	OS	1	F	Unknown	Island	0.942	1.01	0.704-1.458	0.0508	1.57	1.043-2.37
PRDM16_cg24692872_Acute Myeloid Leukemia (AML)_TCGA-LAML_Humanmethylation450_OS	cg24692872	PRDM16	Acute Myeloid Leukemia (AML)	TCGA-LAML	Humanmethylation450	OS	1	F	Unknown	N_Shore	0.597	0.908	0.631-1.307	0.0249	0.527	0.248-1.119
PRDM16_cg22871801_Acute Myeloid Leukemia (AML)_TCGA-LAML_Humanmethylation450_OS	cg22871801	PRDM16	Acute Myeloid Leukemia (AML)	TCGA-LAML	Humanmethylation450	OS	1	R	Unknown	N_Shore	0.603	1.1	0.764-1.582	0.151	1.4	0.825-2.385
PRDM16_cg09012001_Acute Myeloid Leukemia (AML)_TCGA-LAML_Humanmethylation450_OS	cg09012001	PRDM16	Acute Myeloid Leukemia (AML)	TCGA-LAML	Humanmethylation450	OS	1	F	Unclassified_Cell_type_specific	Unknown	0.108	1.34	0.934-1.934	0.00618	1.65	1.112-2.449
PRDM16_cg22867719_Acute Myeloid Leukemia (AML)_TCGA-LAML_Humanmethylation450_OS	cg22867719	PRDM16	Acute Myeloid Leukemia (AML)	TCGA-LAML	Humanmethylation450	OS	1	F	Unknown	S_Shore	0.0888	0.732	0.509-1.055	0.0264	0.667	0.458-0.972
PRDM16_cg18202521_Acute Myeloid Leukemia (AML)_TCGA-LAML_Humanmethylation450_OS	cg18202521	PRDM16	Acute Myeloid Leukemia (AML)	TCGA-LAML	Humanmethylation450	OS	1	R	Unknown	Unknown	0.597	1.1	0.766-1.586	0.022	1.89	1.202-2.958
PRDM16_cg10981111_Acute Myeloid Leukemia (AML)_TCGA-LAML_Humanmethylation450_OS	cg10981111	PRDM16	Acute Myeloid Leukemia (AML)	TCGA-LAML	Humanmethylation450	OS	1	R	Unclassified	N_Shelf	0.789	0.952	0.661-1.37	0.0713	0.706	0.465-1.071
PRDM16_cg09138671_Acute Myeloid Leukemia (AML)_TCGA-LAML_Humanmethylation450_OS	cg09138671	PRDM16	Acute Myeloid Leukemia (AML)	TCGA-LAML	Humanmethylation450	OS	1	R	Unknown	N_Shore	0.253	0.81	0.563-1.166	0.173	0.779	0.541-1.121
PRDM16_cg25096740_Acute Myeloid Leukemia (AML)_TCGA-LAML_Humanmethylation450_OS	cg25096740	PRDM16	Acute Myeloid Leukemia (AML)	TCGA-LAML	Humanmethylation450	OS	1	F	Unknown	Island	0.438	1.15	0.801-1.659	0.2	0.632	0.349-1.144
PRDM16_cg11531778_Acute Myeloid Leukemia (AML)_TCGA-LAML_Humanmethylation450_OS	cg11531778	PRDM16	Acute Myeloid Leukemia (AML)	TCGA-LAML	Humanmethylation450	OS	1	F	Unclassified_Cell_type_specific	N_Shelf	0.0766	1.38	0.959-1.991	0.00903	1.6	1.099-2.338
PRDM16_cg21815807_Acute Myeloid Leukemia (AML)_TCGA-LAML_Humanmethylation450_OS	cg21815807	PRDM16	Acute Myeloid Leukemia (AML)	TCGA-LAML	Humanmethylation450	OS	1	F	Unknown	Island	0.13	0.756	0.526-1.088	0.00432	0.583	0.381-0.892
PRDM16_cg12446953_Acute Myeloid Leukemia (AML)_TCGA-LAML_Humanmethylation450_OS	cg12446953	PRDM16	Acute Myeloid Leukemia (AML)	TCGA-LAML	Humanmethylation450	OS	1	R	Unknown	Unknown	0.668	0.924	0.641-1.333	0.00551	0.562	0.341-0.926
PRDM16_cg07105891_Acute Myeloid Leukemia (AML)_TCGA-LAML_Humanmethylation450_OS	cg07105891	PRDM16	Acute Myeloid Leukemia (AML)	TCGA-LAML	Humanmethylation450	OS	1	R	Unknown	Unknown	0.35	1.19	0.824-1.708	0.134	1.32	0.918-1.908
PRDM16_cg07133269_Acute Myeloid Leukemia (AML)_TCGA-LAML_Humanmethylation450_OS	cg07133269	PRDM16	Acute Myeloid Leukemia (AML)	TCGA-LAML	Humanmethylation450	OS	1	R	Unclassified	Island	0.151	1.3	0.902-1.874	0.00218	1.97	1.118-3.471
PRDM16_cg18221576_Acute Myeloid Leukemia (AML)_TCGA-LAML_Humanmethylation450_OS	cg18221576	PRDM16	Acute Myeloid Leukemia (AML)	TCGA-LAML	Humanmethylation450	OS	1	R	Unknown	Unknown	0.864	0.969	0.673-1.394	0.00986	0.606	0.391-0.939
PRDM16_cg07033286_Acute Myeloid Leukemia (AML)_TCGA-LAML_Humanmethylation450_OS	cg07033286	PRDM16	Acute Myeloid Leukemia (AML)	TCGA-LAML	Humanmethylation450	OS	1	R	Unclassified	N_Shore	0.129	0.757	0.526-1.089	0.0026	0.514	0.292-0.903
PRDM16_cg09252805_Acute Myeloid Leukemia (AML)_TCGA-LAML_Humanmethylation450_OS	cg09252805	PRDM16	Acute Myeloid Leukemia (AML)	TCGA-LAML	Humanmethylation450	OS	1	F	Unknown	Island	0.0559	0.703	0.488-1.012	0.0525	0.702	0.484-1.017
PRDM16_cg04522691_Acute Myeloid Leukemia (AML)_TCGA-LAML_Humanmethylation450_OS	cg04522691	PRDM16	Acute Myeloid Leukemia (AML)	TCGA-LAML	Humanmethylation450	OS	1	F	Unknown	Island	0.925	0.983	0.683-1.414	0.249	0.643	0.342-1.213
PRDM16_cg10103528_Acute Myeloid Leukemia (AML)_TCGA-LAML_Humanmethylation450_OS	cg10103528	PRDM16	Acute Myeloid Leukemia (AML)	TCGA-LAML	Humanmethylation450	OS	1	F	Unknown	N_Shore	0.24	0.806	0.56-1.16	0.00416	0.59	0.393-0.884
PRDM16_cg09062638_Acute Myeloid Leukemia (AML)_TCGA-LAML_Humanmethylation450_OS	cg09062638	PRDM16	Acute Myeloid Leukemia (AML)	TCGA-LAML	Humanmethylation450	OS	1	R	Unknown	Unknown	0.516	1.13	0.782-1.621	0.0022	2.87	0.898-9.165
PRDM16_cg00937518_Acute Myeloid Leukemia (AML)_TCGA-LAML_Humanmethylation450_OS	cg00937518	PRDM16	Acute Myeloid Leukemia (AML)	TCGA-LAML	Humanmethylation450	OS	1	R	Unknown	S_Shore	0.592	1.1	0.767-1.588	0.0909	2.56	1.217-5.4
PRDM16_cg04886391_Acute Myeloid Leukemia (AML)_TCGA-LAML_Humanmethylation450_OS	cg04886391	PRDM16	Acute Myeloid Leukemia (AML)	TCGA-LAML	Humanmethylation450	OS	1	F	Unknown	Island	0.428	0.865	0.6-1.245	0.00179	0.491	0.27-0.894
PRDM16_cg08912155_Acute Myeloid Leukemia (AML)_TCGA-LAML_Humanmethylation450_OS	cg08912155	PRDM16	Acute Myeloid Leukemia (AML)	TCGA-LAML	Humanmethylation450	OS	1	F	Unknown	Unknown	0.524	1.12	0.781-1.618	0.353	1.43	0.74-2.75
PRDM16_cg20959676_Acute Myeloid Leukemia (AML)_TCGA-LAML_Humanmethylation450_OS	cg20959676	PRDM16	Acute Myeloid Leukemia (AML)	TCGA-LAML	Humanmethylation450	OS	1	F	Unclassified_Cell_type_specific	N_Shelf	0.227	1.25	0.867-1.796	0.00303	1.72	1.154-2.557
PRDM16_cg09896346_Acute Myeloid Leukemia (AML)_TCGA-LAML_Humanmethylation450_OS	cg09896346	PRDM16	Acute Myeloid Leukemia (AML)	TCGA-LAML	Humanmethylation450	OS	1	F	Unknown	N_Shore	0.572	1.11	0.771-1.597	0.198	1.49	0.877-2.541
PRDM16_cg07971745_Acute Myeloid Leukemia (AML)_TCGA-LAML_Humanmethylation450_OS	cg07971745	PRDM16	Acute Myeloid Leukemia (AML)	TCGA-LAML	Humanmethylation450	OS	1	F	Unknown	N_Shore	0.312	0.83	0.577-1.195	0.0018	0.361	0.123-1.058
PRDM16_cg06925975_Acute Myeloid Leukemia (AML)_TCGA-LAML_Humanmethylation450_OS	cg06925975	PRDM16	Acute Myeloid Leukemia (AML)	TCGA-LAML	Humanmethylation450	OS	1	F	Unknown	N_Shore	0.421	0.863	0.599-1.242	0.0026	0.463	0.226-0.949
PRDM16_cg10961323_Acute Myeloid Leukemia (AML)_TCGA-LAML_Humanmethylation450_OS	cg10961323	PRDM16	Acute Myeloid Leukemia (AML)	TCGA-LAML	Humanmethylation450	OS	1	R	Unknown	Island	0.818	0.959	0.666-1.38	0.176	1.67	0.901-3.087
PRDM16_cg03603018_Acute Myeloid Leukemia (AML)_TCGA-LAML_Humanmethylation450_OS	cg03603018	PRDM16	Acute Myeloid Leukemia (AML)	TCGA-LAML	Humanmethylation450	OS	1	F	Unknown	S_Shore	0.711	1.07	0.744-1.54	0.0466	0.542	0.331-0.888
PRDM16_cg17973115_Acute Myeloid Leukemia (AML)_TCGA-LAML_Humanmethylation450_OS	cg17973115	PRDM16	Acute Myeloid Leukemia (AML)	TCGA-LAML	Humanmethylation450	OS	1	F	Unknown	Island	0.45	1.15	0.798-1.653	0.0311	1.58	1.075-2.324
PRDM16_cg07973655_Acute Myeloid Leukemia (AML)_TCGA-LAML_Humanmethylation450_OS	cg07973655	PRDM16	Acute Myeloid Leukemia (AML)	TCGA-LAML	Humanmethylation450	OS	1	F	Unknown	S_Shore	0.184	0.783	0.544-1.127	0.0605	0.668	0.451-0.989
PRDM16_cg00975854_Acute Myeloid Leukemia (AML)_TCGA-LAML_Humanmethylation450_OS	cg00975854	PRDM16	Acute Myeloid Leukemia (AML)	TCGA-LAML	Humanmethylation450	OS	1	F	Unknown	N_Shore	0.264	0.815	0.566-1.172	0.0537	0.683	0.442-1.053
PRDM16_cg00576639_Acute Myeloid Leukemia (AML)_TCGA-LAML_Humanmethylation450_OS	cg00576639	PRDM16	Acute Myeloid Leukemia (AML)	TCGA-LAML	Humanmethylation450	OS	1	R	Unknown	S_Shelf	0.357	0.845	0.587-1.216	0.00148	0.542	0.345-0.853
PRDM16_cg09261020_Acute Myeloid Leukemia (AML)_TCGA-LAML_Humanmethylation450_OS	cg09261020	PRDM16	Acute Myeloid Leukemia (AML)	TCGA-LAML	Humanmethylation450	OS	1	F	Unknown	Unknown	0.15	0.768	0.533-1.105	0.0255	0.665	0.455-0.972
PRDM16_cg00662489_Acute Myeloid Leukemia (AML)_TCGA-LAML_Humanmethylation450_OS	cg00662489	PRDM16	Acute Myeloid Leukemia (AML)	TCGA-LAML	Humanmethylation450	OS	1	R	Unknown	Unknown	0.188	1.27	0.883-1.834	0.0273	0.577	0.311-1.07
PRDM16_cg05625889_Acute Myeloid Leukemia (AML)_TCGA-LAML_Humanmethylation450_OS	cg05625889	PRDM16	Acute Myeloid Leukemia (AML)	TCGA-LAML	Humanmethylation450	OS	1	F	Unknown	Island	0.245	0.808	0.561-1.164	0.000513	0.529	0.349-0.801
PRDM16_cg00418303_Acute Myeloid Leukemia (AML)_TCGA-LAML_Humanmethylation450_OS	cg00418303	PRDM16	Acute Myeloid Leukemia (AML)	TCGA-LAML	Humanmethylation450	OS	1	F	Unknown	N_Shore	0.467	1.14	0.793-1.645	0.00653	1.88	1.264-2.809
PRDM16_cg11383397_Acute Myeloid Leukemia (AML)_TCGA-LAML_Humanmethylation450_OS	cg11383397	PRDM16	Acute Myeloid Leukemia (AML)	TCGA-LAML	Humanmethylation450	OS	1	F	Unknown	Island	0.217	0.798	0.554-1.149	0.0828	0.495	0.269-0.909
PRDM16_cg06216620_Acute Myeloid Leukemia (AML)_TCGA-LAML_Humanmethylation450_OS	cg06216620	PRDM16	Acute Myeloid Leukemia (AML)	TCGA-LAML	Humanmethylation450	OS	1	F	Unknown	N_Shore	0.0999	0.741	0.514-1.067	0.0022	0.444	0.209-0.945
PRDM16_cg08247347_Acute Myeloid Leukemia (AML)_TCGA-LAML_Humanmethylation450_OS	cg08247347	PRDM16	Acute Myeloid Leukemia (AML)	TCGA-LAML	Humanmethylation450	OS	1	R	Unknown	Island	0.485	0.88	0.611-1.266	0.0311	1.85	0.878-3.885
PRDM16_cg02171825_Acute Myeloid Leukemia (AML)_TCGA-LAML_Humanmethylation450_OS	cg02171825	PRDM16	Acute Myeloid Leukemia (AML)	TCGA-LAML	Humanmethylation450	OS	1	F	Unknown	Island	0.314	0.831	0.578-1.196	1.50E-05	0.297	0.108-0.821
PRDM16_cg23214166_Acute Myeloid Leukemia (AML)_TCGA-LAML_Humanmethylation450_OS	cg23214166	PRDM16	Acute Myeloid Leukemia (AML)	TCGA-LAML	Humanmethylation450	OS	1	R	Unknown	N_Shore	0.953	0.989	0.687-1.425	0.0181	0.331	0.179-0.61
PRDM16_cg08109646_Acute Myeloid Leukemia (AML)_TCGA-LAML_Humanmethylation450_OS	cg08109646	PRDM16	Acute Myeloid Leukemia (AML)	TCGA-LAML	Humanmethylation450	OS	1	R	Unclassified_Cell_type_specific	N_Shelf	0.383	0.852	0.592-1.226	0.0537	0.523	0.211-1.294
PRDM16_cg26515186_Acute Myeloid Leukemia (AML)_TCGA-LAML_Humanmethylation450_OS	cg26515186	PRDM16	Acute Myeloid Leukemia (AML)	TCGA-LAML	Humanmethylation450	OS	1	R	Unknown	N_Shore	0.232	0.803	0.558-1.156	0.00119	0.504	0.346-0.735
PRDM16_cg14649865_Acute Myeloid Leukemia (AML)_TCGA-LAML_Humanmethylation450_OS	cg14649865	PRDM16	Acute Myeloid Leukemia (AML)	TCGA-LAML	Humanmethylation450	OS	1	F	Unknown	S_Shelf	0.69	1.08	0.747-1.548	0.0388	1.56	1.055-2.3
PRDM16_cg25614889_Acute Myeloid Leukemia (AML)_TCGA-LAML_Humanmethylation450_OS	cg25614889	PRDM16	Acute Myeloid Leukemia (AML)	TCGA-LAML	Humanmethylation450	OS	1	F	Unknown	Island	0.611	0.91	0.633-1.311	0.0332	0.678	0.468-0.984
PRDM16_cg24943329_Acute Myeloid Leukemia (AML)_TCGA-LAML_Humanmethylation450_OS	cg24943329	PRDM16	Acute Myeloid Leukemia (AML)	TCGA-LAML	Humanmethylation450	OS	1	F	Unknown	Unknown	0.924	1.02	0.707-1.465	0.105	2.21	1.099-4.446
PRDM16_cg06839953_Acute Myeloid Leukemia (AML)_TCGA-LAML_Humanmethylation450_OS	cg06839953	PRDM16	Acute Myeloid Leukemia (AML)	TCGA-LAML	Humanmethylation450	OS	1	R	Unknown	Island	0.632	0.916	0.636-1.318	0.00474	0.473	0.227-0.986
PRDM16_cg17215215_Acute Myeloid Leukemia (AML)_TCGA-LAML_Humanmethylation450_OS	cg17215215	PRDM16	Acute Myeloid Leukemia (AML)	TCGA-LAML	Humanmethylation450	OS	1	R	Unknown	Island	0.884	0.973	0.676-1.402	0.0151	0.532	0.346-0.819
PRDM16_cg06745704_Acute Myeloid Leukemia (AML)_TCGA-LAML_Humanmethylation450_OS	cg06745704	PRDM16	Acute Myeloid Leukemia (AML)	TCGA-LAML	Humanmethylation450	OS	1	R	Unknown	N_Shore	0.364	0.847	0.588-1.22	0.00231	2.5	0.991-6.32
PRDM16_cg04717320_Acute Myeloid Leukemia (AML)_TCGA-LAML_Humanmethylation450_OS	cg04717320	PRDM16	Acute Myeloid Leukemia (AML)	TCGA-LAML	Humanmethylation450	OS	1	F	Unknown	Island	0.706	0.933	0.648-1.343	0.292	1.28	0.829-1.969
PRDM16_cg13082816_Acute Myeloid Leukemia (AML)_TCGA-LAML_Humanmethylation450_OS	cg13082816	PRDM16	Acute Myeloid Leukemia (AML)	TCGA-LAML	Humanmethylation450	OS	1	R	Unknown	Unknown	0.37	0.849	0.59-1.222	0.0799	0.686	0.462-1.018
PRDM16_cg02152399_Acute Myeloid Leukemia (AML)_TCGA-LAML_Humanmethylation450_OS	cg02152399	PRDM16	Acute Myeloid Leukemia (AML)	TCGA-LAML	Humanmethylation450	OS	1	F	Unknown	Unknown	0.421	1.16	0.805-1.668	0.12	0.732	0.476-1.126
PRDM16_cg07242783_Acute Myeloid Leukemia (AML)_TCGA-LAML_Humanmethylation450_OS	cg07242783	PRDM16	Acute Myeloid Leukemia (AML)	TCGA-LAML	Humanmethylation450	OS	1	F	Unknown	N_Shore	0.0102	1.59	1.105-2.301	0.00256	1.72	1.185-2.504
PRDM16_cg18972349_Acute Myeloid Leukemia (AML)_TCGA-LAML_Humanmethylation450_OS	cg18972349	PRDM16	Acute Myeloid Leukemia (AML)	TCGA-LAML	Humanmethylation450	OS	1	R	Unclassified_Cell_type_specific	Unknown	0.257	1.23	0.855-1.772	0.00778	1.63	1.09-2.437
PRDM16_cg01789150_Acute Myeloid Leukemia (AML)_TCGA-LAML_Humanmethylation450_OS	cg01789150	PRDM16	Acute Myeloid Leukemia (AML)	TCGA-LAML	Humanmethylation450	OS	1	F	Unknown	Unknown	0.946	0.988	0.686-1.421	0.169	1.41	0.799-2.503
PRDM16_cg15594905_Acute Myeloid Leukemia (AML)_TCGA-LAML_Humanmethylation450_OS	cg15594905	PRDM16	Acute Myeloid Leukemia (AML)	TCGA-LAML	Humanmethylation450	OS	1	R	Unknown	Unknown	0.138	0.761	0.529-1.096	0.0581	0.703	0.489-1.012
PRDM16_cg05800014_Acute Myeloid Leukemia (AML)_TCGA-LAML_Humanmethylation450_OS	cg05800014	PRDM16	Acute Myeloid Leukemia (AML)	TCGA-LAML	Humanmethylation450	OS	1	F	Unknown	Unknown	0.651	0.92	0.639-1.324	0.0297	0.658	0.432-1.002
PRDM16_cg07398558_Acute Myeloid Leukemia (AML)_TCGA-LAML_Humanmethylation450_OS	cg07398558	PRDM16	Acute Myeloid Leukemia (AML)	TCGA-LAML	Humanmethylation450	OS	1	F	Unknown	Island	0.32	1.2	0.834-1.728	0.00662	0.424	0.265-0.679
PRDM16_cg19712659_Acute Myeloid Leukemia (AML)_TCGA-LAML_Humanmethylation450_OS	cg19712659	PRDM16	Acute Myeloid Leukemia (AML)	TCGA-LAML	Humanmethylation450	OS	1	R	Unclassified_Cell_type_specific	Island	0.188	0.786	0.546-1.132	0.000877	0.536	0.347-0.827
PRDM16_ch.1.30340112R_Acute Myeloid Leukemia (AML)_TCGA-LAML_Humanmethylation450_OS	ch.1.30340112R	PRDM16	Acute Myeloid Leukemia (AML)	TCGA-LAML	Humanmethylation450	OS	1	F	Unknown	Unknown	0.565	1.11	0.772-1.599	0.0607	1.83	0.787-4.242
PRDM16_cg06992147_Acute Myeloid Leukemia (AML)_TCGA-LAML_Humanmethylation450_OS	cg06992147	PRDM16	Acute Myeloid Leukemia (AML)	TCGA-LAML	Humanmethylation450	OS	1	R	Unknown	S_Shelf	0.0303	0.675	0.467-0.977	0.00374	0.595	0.406-0.872
PRDM16_cg12473000_Acute Myeloid Leukemia (AML)_TCGA-LAML_Humanmethylation450_OS	cg12473000	PRDM16	Acute Myeloid Leukemia (AML)	TCGA-LAML	Humanmethylation450	OS	1	R	Unknown	Island	0.824	0.96	0.667-1.382	0.0442	1.5	0.955-2.364
PRDM16_cg10709350_Acute Myeloid Leukemia (AML)_TCGA-LAML_Humanmethylation450_OS	cg10709350	PRDM16	Acute Myeloid Leukemia (AML)	TCGA-LAML	Humanmethylation450	OS	1	R	Unknown	S_Shore	0.616	1.1	0.762-1.578	0.0536	1.49	0.94-2.348
PRDM16_cg08136313_Acute Myeloid Leukemia (AML)_TCGA-LAML_Humanmethylation450_OS	cg08136313	PRDM16	Acute Myeloid Leukemia (AML)	TCGA-LAML	Humanmethylation450	OS	1	R	Unknown	Island	0.0517	0.7	0.486-1.007	0.014	0.641	0.441-0.93
PRDM16_cg00583861_Acute Myeloid Leukemia (AML)_TCGA-LAML_Humanmethylation450_OS	cg00583861	PRDM16	Acute Myeloid Leukemia (AML)	TCGA-LAML	Humanmethylation450	OS	1	R	Unknown	N_Shore	0.707	1.07	0.744-1.543	0.000487	2.22	1.179-4.194
PRDM16_cg00565263_Acute Myeloid Leukemia (AML)_TCGA-LAML_Humanmethylation450_OS	cg00565263	PRDM16	Acute Myeloid Leukemia (AML)	TCGA-LAML	Humanmethylation450	OS	1	F	Unclassified_Cell_type_specific	Unknown	0.792	1.05	0.729-1.51	0.19	1.71	0.892-3.281
PRDM16_cg25094149_Acute Myeloid Leukemia (AML)_TCGA-LAML_Humanmethylation450_OS	cg25094149	PRDM16	Acute Myeloid Leukemia (AML)	TCGA-LAML	Humanmethylation450	OS	1	R	Unknown	S_Shelf	0.832	1.04	0.723-1.496	0.0182	0.532	0.265-1.07
PRDM16_cg20457180_Acute Myeloid Leukemia (AML)_TCGA-LAML_Humanmethylation450_OS	cg20457180	PRDM16	Acute Myeloid Leukemia (AML)	TCGA-LAML	Humanmethylation450	OS	1	F	Unknown	S_Shelf	0.189	0.786	0.546-1.131	0.03	0.652	0.451-0.945
PRDM16_cg03243362_Acute Myeloid Leukemia (AML)_TCGA-LAML_Humanmethylation450_OS	cg03243362	PRDM16	Acute Myeloid Leukemia (AML)	TCGA-LAML	Humanmethylation450	OS	1	R	Unknown	Island	0.198	1.26	0.877-1.821	0.026	1.97	1.217-3.197
PRDM16_cg20002354_Acute Myeloid Leukemia (AML)_TCGA-LAML_Humanmethylation450_OS	cg20002354	PRDM16	Acute Myeloid Leukemia (AML)	TCGA-LAML	Humanmethylation450	OS	1	F	Unknown	Unknown	0.623	0.914	0.635-1.316	0.0884	0.721	0.499-1.042
PRDM16_cg15061530_Acute Myeloid Leukemia (AML)_TCGA-LAML_Humanmethylation450_OS	cg15061530	PRDM16	Acute Myeloid Leukemia (AML)	TCGA-LAML	Humanmethylation450	OS	1	R	Unknown	N_Shore	0.101	1.35	0.939-1.946	0.025	1.53	1.06-2.197
PRDM16_cg05710142_Acute Myeloid Leukemia (AML)_TCGA-LAML_Humanmethylation450_OS	cg05710142	PRDM16	Acute Myeloid Leukemia (AML)	TCGA-LAML	Humanmethylation450	OS	1	R	Unclassified_Cell_type_specific	N_Shelf	0.152	0.769	0.534-1.107	0.0498	0.692	0.465-1.031
PRDM16_cg15014010_Acute Myeloid Leukemia (AML)_TCGA-LAML_Humanmethylation450_OS	cg15014010	PRDM16	Acute Myeloid Leukemia (AML)	TCGA-LAML	Humanmethylation450	OS	1	R	Unclassified_Cell_type_specific	Island	0.372	0.849	0.59-1.222	0.0235	1.81	0.929-3.518
PRDM16_cg11524446_Acute Myeloid Leukemia (AML)_TCGA-LAML_Humanmethylation450_OS	cg11524446	PRDM16	Acute Myeloid Leukemia (AML)	TCGA-LAML	Humanmethylation450	OS	1	F	Unknown	N_Shore	0.18	1.28	0.887-1.842	0.0248	1.69	1.126-2.55
PRDM16_cg16417301_Acute Myeloid Leukemia (AML)_TCGA-LAML_Humanmethylation450_OS	cg16417301	PRDM16	Acute Myeloid Leukemia (AML)	TCGA-LAML	Humanmethylation450	OS	1	F	Unknown	Unknown	0.324	0.834	0.579-1.2	0.0845	0.682	0.456-1.02
PRDM16_cg21408294_Acute Myeloid Leukemia (AML)_TCGA-LAML_Humanmethylation450_OS	cg21408294	PRDM16	Acute Myeloid Leukemia (AML)	TCGA-LAML	Humanmethylation450	OS	1	F	Unknown	Unknown	0.0576	0.706	0.49-1.017	0.00325	0.582	0.388-0.871
PRDM16_cg21248774_Acute Myeloid Leukemia (AML)_TCGA-LAML_Humanmethylation450_OS	cg21248774	PRDM16	Acute Myeloid Leukemia (AML)	TCGA-LAML	Humanmethylation450	OS	1	F	Unknown	N_Shore	0.522	0.89	0.618-1.281	0.0998	1.36	0.919-2.019
PRDM16_cg17102089_Acute Myeloid Leukemia (AML)_TCGA-LAML_Humanmethylation450_OS	cg17102089	PRDM16	Acute Myeloid Leukemia (AML)	TCGA-LAML	Humanmethylation450	OS	1	R	Unknown	Island	0.756	0.945	0.656-1.359	0.0283	0.615	0.363-1.041
PRDM16_cg06100291_Acute Myeloid Leukemia (AML)_TCGA-LAML_Humanmethylation450_OS	cg06100291	PRDM16	Acute Myeloid Leukemia (AML)	TCGA-LAML	Humanmethylation450	OS	1	R	Unknown	Unknown	0.252	0.81	0.563-1.167	0.0664	0.715	0.495-1.035
PRDM16_cg03397389_Acute Myeloid Leukemia (AML)_TCGA-LAML_Humanmethylation450_OS	cg03397389	PRDM16	Acute Myeloid Leukemia (AML)	TCGA-LAML	Humanmethylation450	OS	1	R	Unclassified_Cell_type_specific	S_Shore	0.79	0.952	0.662-1.371	0.178	1.62	0.665-3.94
PRDM16_cg09874754_Acute Myeloid Leukemia (AML)_TCGA-LAML_Humanmethylation450_OS	cg09874754	PRDM16	Acute Myeloid Leukemia (AML)	TCGA-LAML	Humanmethylation450	OS	1	R	Unclassified_Cell_type_specific	S_Shore	0.512	1.13	0.784-1.623	0.0278	1.78	1.148-2.758
PRDM16_cg02975505_Acute Myeloid Leukemia (AML)_TCGA-LAML_Humanmethylation450_OS	cg02975505	PRDM16	Acute Myeloid Leukemia (AML)	TCGA-LAML	Humanmethylation450	OS	1	F	Unclassified_Cell_type_specific	S_Shore	0.331	1.19	0.83-1.72	0.135	1.34	0.922-1.947
PRDM16_cg17827328_Acute Myeloid Leukemia (AML)_TCGA-LAML_Humanmethylation450_OS	cg17827328	PRDM16	Acute Myeloid Leukemia (AML)	TCGA-LAML	Humanmethylation450	OS	1	F	Unknown	Unknown	0.191	1.27	0.882-1.83	0.0096	1.74	1.186-2.549
PRDM16_cg07789552_Acute Myeloid Leukemia (AML)_TCGA-LAML_Humanmethylation450_OS	cg07789552	PRDM16	Acute Myeloid Leukemia (AML)	TCGA-LAML	Humanmethylation450	OS	1	F	Unknown	Unknown	0.102	1.35	0.937-1.943	0.0408	1.45	1.005-2.095
PRDM16_cg10206594_Acute Myeloid Leukemia (AML)_TCGA-LAML_Humanmethylation450_OS	cg10206594	PRDM16	Acute Myeloid Leukemia (AML)	TCGA-LAML	Humanmethylation450	OS	1	R	Unknown	S_Shelf	0.373	0.85	0.59-1.224	0.0105	1.98	0.969-4.045
PRDM16_cg24428600_Acute Myeloid Leukemia (AML)_TCGA-LAML_Humanmethylation450_OS	cg24428600	PRDM16	Acute Myeloid Leukemia (AML)	TCGA-LAML	Humanmethylation450	OS	1	F	Unknown	S_Shelf	0.531	1.12	0.78-1.615	0.00331	2.52	0.949-6.671
PRDM16_cg07566625_Acute Myeloid Leukemia (AML)_TCGA-LAML_Humanmethylation450_OS	cg07566625	PRDM16	Acute Myeloid Leukemia (AML)	TCGA-LAML	Humanmethylation450	OS	1	F	Unknown	Unknown	0.679	0.927	0.644-1.335	0.0393	0.324	0.163-0.644
PRDM16_cg12658694_Acute Myeloid Leukemia (AML)_TCGA-LAML_Humanmethylation450_OS	cg12658694	PRDM16	Acute Myeloid Leukemia (AML)	TCGA-LAML	Humanmethylation450	OS	1	R	Unknown	N_Shore	0.44	0.868	0.603-1.25	0.00626	0.108	0.054-0.216
PRDM16_cg17434008_Acute Myeloid Leukemia (AML)_TCGA-LAML_Humanmethylation450_OS	cg17434008	PRDM16	Acute Myeloid Leukemia (AML)	TCGA-LAML	Humanmethylation450	OS	1	F	Unknown	N_Shelf	0.219	1.25	0.87-1.805	0.00373	0.385	0.136-1.094
PRDM16_cg00521598_Acute Myeloid Leukemia (AML)_TCGA-LAML_Humanmethylation450_OS	cg00521598	PRDM16	Acute Myeloid Leukemia (AML)	TCGA-LAML	Humanmethylation450	OS	1	R	Unknown	Unknown	0.224	0.8	0.556-1.152	0.00686	0.476	0.223-1.017
PRDM16_cg13688882_Acute Myeloid Leukemia (AML)_TCGA-LAML_Humanmethylation450_OS	cg13688882	PRDM16	Acute Myeloid Leukemia (AML)	TCGA-LAML	Humanmethylation450	OS	1	F	Unclassified_Cell_type_specific	S_Shore	0.179	0.782	0.543-1.127	0.000562	0.423	0.205-0.872
PRDM16_cg02773041_Acute Myeloid Leukemia (AML)_TCGA-LAML_Humanmethylation450_OS	cg02773041	PRDM16	Acute Myeloid Leukemia (AML)	TCGA-LAML	Humanmethylation450	OS	1	R	Unknown	Unknown	0.46	0.874	0.607-1.258	0.0981	0.555	0.316-0.976
PRDM16_cg27173717_Acute Myeloid Leukemia (AML)_TCGA-LAML_Humanmethylation450_OS	cg27173717	PRDM16	Acute Myeloid Leukemia (AML)	TCGA-LAML	Humanmethylation450	OS	1	F	Unclassified_Cell_type_specific	Island	0.0685	0.717	0.498-1.033	0.061	0.709	0.493-1.021
PRDM16_cg26776069_Acute Myeloid Leukemia (AML)_TCGA-LAML_Humanmethylation450_OS	cg26776069	PRDM16	Acute Myeloid Leukemia (AML)	TCGA-LAML	Humanmethylation450	OS	1	R	Unknown	Unknown	0.262	1.23	0.853-1.769	0.0497	1.43	0.979-2.104
PRDM16_cg26032489_Acute Myeloid Leukemia (AML)_TCGA-LAML_Humanmethylation450_OS	cg26032489	PRDM16	Acute Myeloid Leukemia (AML)	TCGA-LAML	Humanmethylation450	OS	1	F	Unknown	Unknown	0.17	1.28	0.891-1.852	0.0176	1.67	1.135-2.467
PRDM16_cg00861010_Acute Myeloid Leukemia (AML)_TCGA-LAML_Humanmethylation450_OS	cg00861010	PRDM16	Acute Myeloid Leukemia (AML)	TCGA-LAML	Humanmethylation450	OS	1	F	Unknown	Unknown	0.19	1.27	0.882-1.829	0.0345	1.54	0.974-2.427
PRDM16_cg05388840_Acute Myeloid Leukemia (AML)_TCGA-LAML_Humanmethylation450_OS	cg05388840	PRDM16	Acute Myeloid Leukemia (AML)	TCGA-LAML	Humanmethylation450	OS	1	F	Unknown	N_Shore	0.147	1.31	0.908-1.881	0.0443	1.49	0.963-2.303
PRDM16_cg00656728_Acute Myeloid Leukemia (AML)_TCGA-LAML_Humanmethylation450_OS	cg00656728	PRDM16	Acute Myeloid Leukemia (AML)	TCGA-LAML	Humanmethylation450	OS	1	R	Unknown	S_Shelf	0.177	0.78	0.542-1.123	0.0314	0.654	0.421-1.014
PRDM16_cg24681499_Acute Myeloid Leukemia (AML)_TCGA-LAML_Humanmethylation450_OS	cg24681499	PRDM16	Acute Myeloid Leukemia (AML)	TCGA-LAML	Humanmethylation450	OS	1	F	Unclassified_Cell_type_specific	Island	0.572	0.902	0.626-1.298	0.00136	2.84	0.956-8.423
PRDM16_cg06802655_Acute Myeloid Leukemia (AML)_TCGA-LAML_Humanmethylation450_OS	cg06802655	PRDM16	Acute Myeloid Leukemia (AML)	TCGA-LAML	Humanmethylation450	OS	1	F	Unknown	Island	0.892	0.976	0.678-1.404	0.1	0.705	0.44-1.128
PRDM16_cg04129132_Acute Myeloid Leukemia (AML)_TCGA-LAML_Humanmethylation450_OS	cg04129132	PRDM16	Acute Myeloid Leukemia (AML)	TCGA-LAML	Humanmethylation450	OS	1	F	Unclassified	N_Shelf	0.223	1.25	0.869-1.8	0.0385	1.72	1.107-2.68
PRDM16_cg00045275_Acute Myeloid Leukemia (AML)_TCGA-LAML_Humanmethylation450_OS	cg00045275	PRDM16	Acute Myeloid Leukemia (AML)	TCGA-LAML	Humanmethylation450	OS	1	R	Unknown	N_Shore	0.844	1.04	0.72-1.492	0.11	1.56	0.968-2.515
PRDM16_cg06094523_Acute Myeloid Leukemia (AML)_TCGA-LAML_Humanmethylation450_OS	cg06094523	PRDM16	Acute Myeloid Leukemia (AML)	TCGA-LAML	Humanmethylation450	OS	1	R	Unknown	Unknown	0.627	1.09	0.76-1.575	0.0366	1.46	1.009-2.117
PRDM16_cg05942022_Acute Myeloid Leukemia (AML)_TCGA-LAML_Humanmethylation450_OS	cg05942022	PRDM16	Acute Myeloid Leukemia (AML)	TCGA-LAML	Humanmethylation450	OS	1	F	Unknown	Unknown	0.288	0.824	0.572-1.185	0.00159	0.509	0.295-0.877
PRDM16_cg02452585_Acute Myeloid Leukemia (AML)_TCGA-LAML_Humanmethylation450_OS	cg02452585	PRDM16	Acute Myeloid Leukemia (AML)	TCGA-LAML	Humanmethylation450	OS	1	R	Unclassified_Cell_type_specific	Island	0.34	0.84	0.581-1.213	0.0857	0.73	0.507-1.051
PRDM16_cg21869951_Acute Myeloid Leukemia (AML)_TCGA-LAML_Humanmethylation450_OS	cg21869951	PRDM16	Acute Myeloid Leukemia (AML)	TCGA-LAML	Humanmethylation450	OS	1	F	Unknown	S_Shelf	0.78	0.95	0.66-1.367	0.00322	2.63	0.921-7.533
PRDM16_cg21917351_Acute Myeloid Leukemia (AML)_TCGA-LAML_Humanmethylation450_OS	cg21917351	PRDM16	Acute Myeloid Leukemia (AML)	TCGA-LAML	Humanmethylation450	OS	1	R	Unknown	N_Shore	0.195	1.27	0.882-1.827	0.0207	1.52	1.047-2.21
PRDM16_cg12750745_Acute Myeloid Leukemia (AML)_TCGA-LAML_Humanmethylation450_OS	cg12750745	PRDM16	Acute Myeloid Leukemia (AML)	TCGA-LAML	Humanmethylation450	OS	1	F	Unknown	S_Shore	0.798	0.954	0.663-1.373	0.0321	1.78	0.9-3.524
PRDM16_cg25387812_Acute Myeloid Leukemia (AML)_TCGA-LAML_Humanmethylation450_OS	cg25387812	PRDM16	Acute Myeloid Leukemia (AML)	TCGA-LAML	Humanmethylation450	OS	1	F	Unknown	N_Shelf	0.758	0.945	0.657-1.361	0.00318	2.43	0.975-6.073
PRDM16_cg21437596_Acute Myeloid Leukemia (AML)_TCGA-LAML_Humanmethylation450_OS	cg21437596	PRDM16	Acute Myeloid Leukemia (AML)	TCGA-LAML	Humanmethylation450	OS	1	F	Unknown	N_Shelf	0.292	1.21	0.843-1.745	0.028	1.5	1.012-2.22
PRDM16_cg18017761_Acute Myeloid Leukemia (AML)_TCGA-LAML_Humanmethylation450_OS	cg18017761	PRDM16	Acute Myeloid Leukemia (AML)	TCGA-LAML	Humanmethylation450	OS	1	F	Unknown	Unknown	0.0279	0.669	0.464-0.965	0.000578	0.512	0.355-0.738
PRDM16_cg08094291_Acute Myeloid Leukemia (AML)_TCGA-LAML_Humanmethylation450_OS	cg08094291	PRDM16	Acute Myeloid Leukemia (AML)	TCGA-LAML	Humanmethylation450	OS	1	R	Unknown	Unknown	0.214	1.26	0.872-1.807	6.00E-04	2.12	1.186-3.807
PRDM16_cg03907454_Acute Myeloid Leukemia (AML)_TCGA-LAML_Humanmethylation450_OS	cg03907454	PRDM16	Acute Myeloid Leukemia (AML)	TCGA-LAML	Humanmethylation450	OS	1	F	Unclassified	N_Shore	0.0266	1.5	1.041-2.163	0.0187	1.56	1.082-2.243
PRDM16_cg25350789_Acute Myeloid Leukemia (AML)_TCGA-LAML_Humanmethylation450_OS	cg25350789	PRDM16	Acute Myeloid Leukemia (AML)	TCGA-LAML	Humanmethylation450	OS	1	R	Unknown	Unknown	0.213	0.795	0.553-1.145	0.00366	0.584	0.387-0.879
PRDM16_cg00010654_Acute Myeloid Leukemia (AML)_TCGA-LAML_Humanmethylation450_OS	cg00010654	PRDM16	Acute Myeloid Leukemia (AML)	TCGA-LAML	Humanmethylation450	OS	1	F	Unknown	Island	0.0947	0.736	0.511-1.06	0.0287	0.668	0.454-0.985
PRDM16_cg25827112_Acute Myeloid Leukemia (AML)_TCGA-LAML_Humanmethylation450_OS	cg25827112	PRDM16	Acute Myeloid Leukemia (AML)	TCGA-LAML	Humanmethylation450	OS	1	F	Unknown	N_Shore	0.0821	0.726	0.505-1.045	0.000403	0.405	0.189-0.867
PRDM16_cg18577128_Acute Myeloid Leukemia (AML)_TCGA-LAML_Humanmethylation450_OS	cg18577128	PRDM16	Acute Myeloid Leukemia (AML)	TCGA-LAML	Humanmethylation450	OS	1	R	Unknown	N_Shore	0.133	0.759	0.527-1.092	0.0796	0.723	0.502-1.04
PRDM16_cg15711727_Acute Myeloid Leukemia (AML)_TCGA-LAML_Humanmethylation450_OS	cg15711727	PRDM16	Acute Myeloid Leukemia (AML)	TCGA-LAML	Humanmethylation450	OS	1	F	Unknown	Unknown	0.387	0.854	0.593-1.23	0.0576	0.706	0.491-1.016
PRDM16_cg00530320_Acute Myeloid Leukemia (AML)_TCGA-LAML_Humanmethylation450_OS	cg00530320	PRDM16	Acute Myeloid Leukemia (AML)	TCGA-LAML	Humanmethylation450	OS	1	R	Unknown	N_Shore	0.0375	1.46	1.016-2.107	0.0216	1.52	1.059-2.195
PRDM16_cg00346985_Acute Myeloid Leukemia (AML)_TCGA-LAML_Humanmethylation450_OS	cg00346985	PRDM16	Acute Myeloid Leukemia (AML)	TCGA-LAML	Humanmethylation450	OS	1	F	Unknown	N_Shelf	0.306	1.21	0.839-1.737	0.0445	1.45	0.985-2.129
PRDM16_cg20806264_Acute Myeloid Leukemia (AML)_TCGA-LAML_Humanmethylation450_OS	cg20806264	PRDM16	Acute Myeloid Leukemia (AML)	TCGA-LAML	Humanmethylation450	OS	1	F	Unclassified_Cell_type_specific	Unknown	0.0665	1.4	0.971-2.015	0.0156	1.59	1.032-2.46
PRDM16_cg19797376_Acute Myeloid Leukemia (AML)_TCGA-LAML_Humanmethylation450_OS	cg19797376	PRDM16	Acute Myeloid Leukemia (AML)	TCGA-LAML	Humanmethylation450	OS	1	F	Unknown	Island	0.0243	0.663	0.46-0.957	0.000818	0.512	0.355-0.74
PRDM16_cg08466179_Acute Myeloid Leukemia (AML)_TCGA-LAML_Humanmethylation450_OS	cg08466179	PRDM16	Acute Myeloid Leukemia (AML)	TCGA-LAML	Humanmethylation450	OS	1	F	Unknown	N_Shore	0.989	1	0.697-1.443	0.163	1.54	0.911-2.608
PRDM16_cg24525176_Acute Myeloid Leukemia (AML)_TCGA-LAML_Humanmethylation450_OS	cg24525176	PRDM16	Acute Myeloid Leukemia (AML)	TCGA-LAML	Humanmethylation450	OS	1	R	Unknown	S_Shore	0.959	0.991	0.688-1.425	0.133	0.74	0.482-1.137
PRDM16_cg18017482_Acute Myeloid Leukemia (AML)_TCGA-LAML_Humanmethylation450_OS	cg18017482	PRDM16	Acute Myeloid Leukemia (AML)	TCGA-LAML	Humanmethylation450	OS	1	F	Unclassified_Cell_type_specific	N_Shelf	0.308	1.21	0.838-1.736	0.00162	0.427	0.193-0.946
PRDM16_cg20428713_Acute Myeloid Leukemia (AML)_TCGA-LAML_Humanmethylation450_OS	cg20428713	PRDM16	Acute Myeloid Leukemia (AML)	TCGA-LAML	Humanmethylation450	OS	1	R	Unknown	Unknown	0.845	1.04	0.72-1.492	0.0264	1.62	0.975-2.692
PRDM16_cg00788461_Acute Myeloid Leukemia (AML)_TCGA-LAML_Humanmethylation450_OS	cg00788461	PRDM16	Acute Myeloid Leukemia (AML)	TCGA-LAML	Humanmethylation450	OS	1	R	Unknown	Unknown	0.509	1.13	0.784-1.625	0.0016	0.356	0.121-1.052
PRDM16_cg05759718_Acute Myeloid Leukemia (AML)_TCGA-LAML_Humanmethylation450_OS	cg05759718	PRDM16	Acute Myeloid Leukemia (AML)	TCGA-LAML	Humanmethylation450	OS	1	F	Unknown	Unknown	0.413	0.861	0.598-1.239	0.0298	0.6	0.34-1.056
PRDM16_cg06645033_Acute Myeloid Leukemia (AML)_TCGA-LAML_Humanmethylation450_OS	cg06645033	PRDM16	Acute Myeloid Leukemia (AML)	TCGA-LAML	Humanmethylation450	OS	1	F	Unknown	N_Shelf	0.479	1.14	0.792-1.639	0.138	1.36	0.924-2.012
PRDM16_cg14977066_Acute Myeloid Leukemia (AML)_TCGA-LAML_Humanmethylation450_OS	cg14977066	PRDM16	Acute Myeloid Leukemia (AML)	TCGA-LAML	Humanmethylation450	OS	1	R	Unknown	N_Shelf	0.399	0.856	0.595-1.233	0.00641	0.582	0.402-0.842
PRDM16_cg07013994_Acute Myeloid Leukemia (AML)_TCGA-LAML_Humanmethylation450_OS	cg07013994	PRDM16	Acute Myeloid Leukemia (AML)	TCGA-LAML	Humanmethylation450	OS	1	F	Unknown	Unknown	0.13	0.758	0.526-1.092	0.0919	0.735	0.51-1.059
PRDM16_cg24482202_Acute Myeloid Leukemia (AML)_TCGA-LAML_Humanmethylation450_OS	cg24482202	PRDM16	Acute Myeloid Leukemia (AML)	TCGA-LAML	Humanmethylation450	OS	1	F	Unknown	Island	0.54	0.894	0.621-1.287	0.0593	0.636	0.417-0.97
PRDM16_cg15604693_Acute Myeloid Leukemia (AML)_TCGA-LAML_Humanmethylation450_OS	cg15604693	PRDM16	Acute Myeloid Leukemia (AML)	TCGA-LAML	Humanmethylation450	OS	1	R	Unknown	N_Shelf	0.91	0.979	0.68-1.41	0.00188	0.479	0.254-0.903
PRDM16_cg00579409_Acute Myeloid Leukemia (AML)_TCGA-LAML_Humanmethylation450_OS	cg00579409	PRDM16	Acute Myeloid Leukemia (AML)	TCGA-LAML	Humanmethylation450	OS	1	F	Unknown	N_Shore	0.722	1.07	0.741-1.537	0.0202	0.33	0.179-0.609
PRDM16_cg00065957_Acute Myeloid Leukemia (AML)_TCGA-LAML_Humanmethylation450_OS	cg00065957	PRDM16	Acute Myeloid Leukemia (AML)	TCGA-LAML	Humanmethylation450	OS	1	F	Unknown	Unknown	0.137	1.31	0.912-1.892	0.0742	1.39	0.962-1.998
PRDM16_cg14261309_Acute Myeloid Leukemia (AML)_TCGA-LAML_Humanmethylation450_OS	cg14261309	PRDM16	Acute Myeloid Leukemia (AML)	TCGA-LAML	Humanmethylation450	OS	1	F	Unknown	N_Shore	0.647	0.919	0.639-1.324	0.105	0.617	0.297-1.282
PRDM16_cg05232215_Acute Myeloid Leukemia (AML)_TCGA-LAML_Humanmethylation450_OS	cg05232215	PRDM16	Acute Myeloid Leukemia (AML)	TCGA-LAML	Humanmethylation450	OS	1	F	Unclassified_Cell_type_specific	N_Shore	0.624	0.914	0.635-1.316	0.118	0.704	0.426-1.164
PRDM16_cg26112661_Acute Myeloid Leukemia (AML)_TCGA-LAML_Humanmethylation450_OS	cg26112661	PRDM16	Acute Myeloid Leukemia (AML)	TCGA-LAML	Humanmethylation450	OS	1	F	Unknown	N_Shore	0.0303	0.674	0.468-0.972	0.0329	0.661	0.457-0.956
PRDM16_cg10379418_Acute Myeloid Leukemia (AML)_TCGA-LAML_Humanmethylation450_OS	cg10379418	PRDM16	Acute Myeloid Leukemia (AML)	TCGA-LAML	Humanmethylation450	OS	1	F	Unclassified_Cell_type_specific	N_Shelf	0.46	0.873	0.607-1.257	0.054	0.684	0.472-0.992
PRDM16_cg06941093_Acute Myeloid Leukemia (AML)_TCGA-LAML_Humanmethylation450_OS	cg06941093	PRDM16	Acute Myeloid Leukemia (AML)	TCGA-LAML	Humanmethylation450	OS	1	R	Unknown	N_Shore	0.315	1.2	0.834-1.731	0.0157	0.463	0.285-0.752
PRDM16_cg25637824_Acute Myeloid Leukemia (AML)_TCGA-LAML_Humanmethylation450_OS	cg25637824	PRDM16	Acute Myeloid Leukemia (AML)	TCGA-LAML	Humanmethylation450	OS	1	F	Unclassified_Cell_type_specific	Island	0.956	0.99	0.688-1.425	0.259	0.735	0.452-1.197
PRDM16_cg18137512_Acute Myeloid Leukemia (AML)_TCGA-LAML_Humanmethylation450_OS	cg18137512	PRDM16	Acute Myeloid Leukemia (AML)	TCGA-LAML	Humanmethylation450	OS	1	F	Unknown	N_Shelf	0.146	1.31	0.906-1.879	0.0123	1.57	1.082-2.291
PRDM16_cg19088859_Acute Myeloid Leukemia (AML)_TCGA-LAML_Humanmethylation450_OS	cg19088859	PRDM16	Acute Myeloid Leukemia (AML)	TCGA-LAML	Humanmethylation450	OS	1	R	Unknown	Island	0.521	1.12	0.781-1.619	0.0226	0.467	0.281-0.774
PRDM16_cg10336722_Acute Myeloid Leukemia (AML)_TCGA-LAML_Humanmethylation450_OS	cg10336722	PRDM16	Acute Myeloid Leukemia (AML)	TCGA-LAML	Humanmethylation450	OS	1	F	Unknown	N_Shelf	0.322	0.834	0.579-1.2	0.000926	2.7	1.034-7.04
PRDM16_cg24327307_Acute Myeloid Leukemia (AML)_TCGA-LAML_Humanmethylation450_OS	cg24327307	PRDM16	Acute Myeloid Leukemia (AML)	TCGA-LAML	Humanmethylation450	OS	1	F	Unknown	N_Shore	0.76	0.945	0.656-1.362	0.251	1.33	0.847-2.082
PRDM16_cg15393022_Acute Myeloid Leukemia (AML)_TCGA-LAML_Humanmethylation450_OS	cg15393022	PRDM16	Acute Myeloid Leukemia (AML)	TCGA-LAML	Humanmethylation450	OS	1	R	Unknown	Unknown	0.486	0.88	0.612-1.267	0.0431	3.02	1.506-6.041
PRDM16_cg08106066_Acute Myeloid Leukemia (AML)_TCGA-LAML_Humanmethylation450_OS	cg08106066	PRDM16	Acute Myeloid Leukemia (AML)	TCGA-LAML	Humanmethylation450	OS	1	F	Unknown	N_Shore	0.0173	1.55	1.076-2.231	0.0102	1.59	1.1-2.306
PRDM16_cg12179353_Acute Myeloid Leukemia (AML)_TCGA-LAML_Humanmethylation450_OS	cg12179353	PRDM16	Acute Myeloid Leukemia (AML)	TCGA-LAML	Humanmethylation450	OS	1	R	Unknown	Unknown	0.105	1.34	0.93-1.938	0.0374	1.46	1.015-2.104
PRDM16_cg21569892_Acute Myeloid Leukemia (AML)_TCGA-LAML_Humanmethylation450_OS	cg21569892	PRDM16	Acute Myeloid Leukemia (AML)	TCGA-LAML	Humanmethylation450	OS	1	R	Unknown	Unknown	0.235	1.24	0.864-1.789	0.00534	2.01	1.024-3.961
PRDM16_cg08937380_Acute Myeloid Leukemia (AML)_TCGA-LAML_Humanmethylation450_OS	cg08937380	PRDM16	Acute Myeloid Leukemia (AML)	TCGA-LAML	Humanmethylation450	OS	1	F	Unknown	Island	0.247	0.808	0.562-1.164	0.129	0.646	0.395-1.056
PRDM16_cg03598074_Acute Myeloid Leukemia (AML)_TCGA-LAML_Humanmethylation450_OS	cg03598074	PRDM16	Acute Myeloid Leukemia (AML)	TCGA-LAML	Humanmethylation450	OS	1	R	Unknown	Unknown	0.98	0.995	0.692-1.432	0.00342	1.7	1.147-2.522
PRDM16_cg05948575_Acute Myeloid Leukemia (AML)_TCGA-LAML_Humanmethylation450_OS	cg05948575	PRDM16	Acute Myeloid Leukemia (AML)	TCGA-LAML	Humanmethylation450	OS	1	F	Unknown	Unknown	0.0389	1.46	1.018-2.108	0.00322	1.91	1.298-2.811
PRDM16_cg11959316_Acute Myeloid Leukemia (AML)_TCGA-LAML_Humanmethylation450_OS	cg11959316	PRDM16	Acute Myeloid Leukemia (AML)	TCGA-LAML	Humanmethylation450	OS	1	F	Unknown	Unknown	0.842	1.04	0.721-1.493	0.00907	0.564	0.331-0.962
PRDM16_cg09684245_Acute Myeloid Leukemia (AML)_TCGA-LAML_Humanmethylation450_OS	cg09684245	PRDM16	Acute Myeloid Leukemia (AML)	TCGA-LAML	Humanmethylation450	OS	1	R	Unknown	Unknown	0.211	1.26	0.871-1.809	0.00147	0.371	0.136-1.015
PRDM16_cg00944580_Acute Myeloid Leukemia (AML)_TCGA-LAML_Humanmethylation450_OS	cg00944580	PRDM16	Acute Myeloid Leukemia (AML)	TCGA-LAML	Humanmethylation450	OS	1	F	Unclassified_Cell_type_specific	S_Shore	0.247	1.24	0.858-1.781	0.091	1.38	0.955-1.993
PRDM16_cg15684811_Acute Myeloid Leukemia (AML)_TCGA-LAML_Humanmethylation450_OS	cg15684811	PRDM16	Acute Myeloid Leukemia (AML)	TCGA-LAML	Humanmethylation450	OS	1	R	Unknown	N_Shore	0.999	1	0.695-1.439	0.258	0.736	0.452-1.198
PRDM16_cg03677161_Acute Myeloid Leukemia (AML)_TCGA-LAML_Humanmethylation450_OS	cg03677161	PRDM16	Acute Myeloid Leukemia (AML)	TCGA-LAML	Humanmethylation450	OS	1	F	Unknown	Unknown	0.358	0.845	0.587-1.216	0.0246	0.488	0.201-1.185
PRDM16_cg14836335_Acute Myeloid Leukemia (AML)_TCGA-LAML_Humanmethylation450_OS	cg14836335	PRDM16	Acute Myeloid Leukemia (AML)	TCGA-LAML	Humanmethylation450	OS	1	R	Unknown	N_Shelf	0.0061	1.66	1.152-2.39	0.00171	1.77	1.227-2.56
PRDM16_cg14990478_Acute Myeloid Leukemia (AML)_TCGA-LAML_Humanmethylation450_OS	cg14990478	PRDM16	Acute Myeloid Leukemia (AML)	TCGA-LAML	Humanmethylation450	OS	1	F	Unknown	S_Shore	0.963	1.01	0.701-1.452	0.0798	2.03	1.108-3.73
PRDM16_cg25023752_Acute Myeloid Leukemia (AML)_TCGA-LAML_Humanmethylation450_OS	cg25023752	PRDM16	Acute Myeloid Leukemia (AML)	TCGA-LAML	Humanmethylation450	OS	1	F	Unknown	Unknown	0.194	0.787	0.547-1.133	0.0316	0.561	0.284-1.111
PRDM16_cg14109335_Acute Myeloid Leukemia (AML)_TCGA-LAML_Humanmethylation450_OS	cg14109335	PRDM16	Acute Myeloid Leukemia (AML)	TCGA-LAML	Humanmethylation450	OS	1	F	Unclassified_Cell_type_specific	N_Shelf	0.0962	0.738	0.512-1.063	0.05	0.699	0.485-1.008
PRDM16_cg22624827_Acute Myeloid Leukemia (AML)_TCGA-LAML_Humanmethylation450_OS	cg22624827	PRDM16	Acute Myeloid Leukemia (AML)	TCGA-LAML	Humanmethylation450	OS	1	R	Unknown	Unknown	0.0339	1.47	1.022-2.121	0.00798	1.62	1.117-2.339
PRDM16_cg26304237_Acute Myeloid Leukemia (AML)_TCGA-LAML_Humanmethylation450_OS	cg26304237	PRDM16	Acute Myeloid Leukemia (AML)	TCGA-LAML	Humanmethylation450	OS	1	F	Unclassified	Island	0.135	1.31	0.913-1.894	0.00299	2.96	1.804-4.869
PRDM16_cg04994405_Acute Myeloid Leukemia (AML)_TCGA-LAML_Humanmethylation450_OS	cg04994405	PRDM16	Acute Myeloid Leukemia (AML)	TCGA-LAML	Humanmethylation450	OS	1	R	Unknown	Unknown	0.934	1.02	0.705-1.461	0.277	0.815	0.555-1.197
PRDM16_cg11518657_Acute Myeloid Leukemia (AML)_TCGA-LAML_Humanmethylation450_OS	cg11518657	PRDM16	Acute Myeloid Leukemia (AML)	TCGA-LAML	Humanmethylation450	OS	1	R	Unknown	N_Shore	0.461	0.874	0.607-1.258	0.0791	0.655	0.374-1.147
PRDM16_cg03641225_Acute Myeloid Leukemia (AML)_TCGA-LAML_Humanmethylation450_OS	cg03641225	PRDM16	Acute Myeloid Leukemia (AML)	TCGA-LAML	Humanmethylation450	OS	1	R	Unknown	N_Shelf	0.997	1	0.695-1.44	0.0145	1.83	0.974-3.45
PRDM16_cg02317907_Acute Myeloid Leukemia (AML)_TCGA-LAML_Humanmethylation450_OS	cg02317907	PRDM16	Acute Myeloid Leukemia (AML)	TCGA-LAML	Humanmethylation450	OS	1	R	Unclassified_Cell_type_specific	S_Shelf	0.438	1.15	0.801-1.659	0.0649	0.475	0.261-0.864
PRDM16_cg02917772_Acute Myeloid Leukemia (AML)_TCGA-LAML_Humanmethylation450_OS	cg02917772	PRDM16	Acute Myeloid Leukemia (AML)	TCGA-LAML	Humanmethylation450	OS	1	R	Unknown	Unknown	0.934	1.02	0.706-1.461	0.0137	0.507	0.243-1.061
PRDM16_cg16581928_Acute Myeloid Leukemia (AML)_TCGA-LAML_Humanmethylation450_OS	cg16581928	PRDM16	Acute Myeloid Leukemia (AML)	TCGA-LAML	Humanmethylation450	OS	1	R	Unclassified_Cell_type_specific	Island	0.59	1.1	0.767-1.59	0.00626	2.11	0.987-4.512
PRDM16_cg25939869_Acute Myeloid Leukemia (AML)_TCGA-LAML_Humanmethylation450_OS	cg25939869	PRDM16	Acute Myeloid Leukemia (AML)	TCGA-LAML	Humanmethylation450	OS	1	R	Unknown	Island	0.107	0.742	0.516-1.068	0.0165	0.525	0.339-0.815
PRDM16_cg09256413_Acute Myeloid Leukemia (AML)_TCGA-LAML_Humanmethylation450_OS	cg09256413	PRDM16	Acute Myeloid Leukemia (AML)	TCGA-LAML	Humanmethylation450	OS	1	R	Unknown	Island	0.17	1.29	0.892-1.852	0.038	1.48	0.984-2.234
PRDM16_cg04645342_Acute Myeloid Leukemia (AML)_TCGA-LAML_Humanmethylation450_OS	cg04645342	PRDM16	Acute Myeloid Leukemia (AML)	TCGA-LAML	Humanmethylation450	OS	1	F	Unknown	S_Shelf	0.502	1.13	0.786-1.628	0.228	1.25	0.87-1.809
PRDM16_cg04985396_Acute Myeloid Leukemia (AML)_TCGA-LAML_Humanmethylation450_OS	cg04985396	PRDM16	Acute Myeloid Leukemia (AML)	TCGA-LAML	Humanmethylation450	OS	1	F	Unclassified_Cell_type_specific	N_Shelf	0.00683	1.64	1.136-2.362	0.00129	1.85	1.286-2.666
PRDM16_cg17028301_Acute Myeloid Leukemia (AML)_TCGA-LAML_Humanmethylation450_OS	cg17028301	PRDM16	Acute Myeloid Leukemia (AML)	TCGA-LAML	Humanmethylation450	OS	1	F	Unknown	S_Shore	0.285	0.821	0.57-1.181	0.0181	0.561	0.305-1.032
PRDM16_cg17891928_Acute Myeloid Leukemia (AML)_TCGA-LAML_Humanmethylation450_OS	cg17891928	PRDM16	Acute Myeloid Leukemia (AML)	TCGA-LAML	Humanmethylation450	OS	1	F	Unknown	Island	0.384	0.852	0.592-1.226	0.00885	0.548	0.309-0.972
PRDM16_cg25199254_Acute Myeloid Leukemia (AML)_TCGA-LAML_Humanmethylation450_OS	cg25199254	PRDM16	Acute Myeloid Leukemia (AML)	TCGA-LAML	Humanmethylation450	OS	1	R	Unknown	Unknown	0.814	0.958	0.665-1.378	0.11	1.54	0.81-2.931
PRDM16_cg24762437_Acute Myeloid Leukemia (AML)_TCGA-LAML_Humanmethylation450_OS	cg24762437	PRDM16	Acute Myeloid Leukemia (AML)	TCGA-LAML	Humanmethylation450	OS	1	R	Unknown	Unknown	0.838	0.963	0.669-1.386	0.147	1.52	0.767-3.011
PRDM16_cg04912843_Acute Myeloid Leukemia (AML)_TCGA-LAML_Humanmethylation450_OS	cg04912843	PRDM16	Acute Myeloid Leukemia (AML)	TCGA-LAML	Humanmethylation450	OS	1	R	Unknown	Island	0.372	0.849	0.59-1.222	0.0693	0.709	0.474-1.06
PRDM16_cg26422458_Acute Myeloid Leukemia (AML)_TCGA-LAML_Humanmethylation450_OS	cg26422458	PRDM16	Acute Myeloid Leukemia (AML)	TCGA-LAML	Humanmethylation450	OS	1	F	Unknown	N_Shore	0.898	1.02	0.711-1.473	0.0302	2.07	1.24-3.452
PRDM16_cg00779393_Acute Myeloid Leukemia (AML)_TCGA-LAML_Humanmethylation450_OS	cg00779393	PRDM16	Acute Myeloid Leukemia (AML)	TCGA-LAML	Humanmethylation450	OS	1	R	Unknown	N_Shore	0.559	1.11	0.774-1.602	0.0579	1.46	1.003-2.117
PRDM16_cg01413809_Acute Myeloid Leukemia (AML)_TCGA-LAML_Humanmethylation450_OS	cg01413809	PRDM16	Acute Myeloid Leukemia (AML)	TCGA-LAML	Humanmethylation450	OS	1	R	Unknown	S_Shore	0.501	1.13	0.786-1.628	0.0256	0.639	0.406-1.005
PRDM16_cg18027683_Acute Myeloid Leukemia (AML)_TCGA-LAML_Humanmethylation450_OS	cg18027683	PRDM16	Acute Myeloid Leukemia (AML)	TCGA-LAML	Humanmethylation450	OS	1	R	Unknown	N_Shore	0.211	0.793	0.551-1.141	0.048	0.698	0.481-1.011
PRDM16_cg24700222_Acute Myeloid Leukemia (AML)_TCGA-LAML_Humanmethylation450_OS	cg24700222	PRDM16	Acute Myeloid Leukemia (AML)	TCGA-LAML	Humanmethylation450	OS	1	F	Unknown	Island	0.757	0.945	0.657-1.36	0.0873	0.725	0.489-1.076
PRDM16_cg23588844_Acute Myeloid Leukemia (AML)_TCGA-LAML_Humanmethylation450_OS	cg23588844	PRDM16	Acute Myeloid Leukemia (AML)	TCGA-LAML	Humanmethylation450	OS	1	F	Unknown	S_Shelf	0.263	1.23	0.853-1.767	0.106	1.34	0.932-1.933
PRDM16_cg11582018_Acute Myeloid Leukemia (AML)_TCGA-LAML_Humanmethylation450_OS	cg11582018	PRDM16	Acute Myeloid Leukemia (AML)	TCGA-LAML	Humanmethylation450	OS	1	R	Unclassified_Cell_type_specific	Island	0.99	1	0.696-1.442	0.00599	0.405	0.146-1.123
PRDM16_cg24046927_Acute Myeloid Leukemia (AML)_TCGA-LAML_Humanmethylation450_OS	cg24046927	PRDM16	Acute Myeloid Leukemia (AML)	TCGA-LAML	Humanmethylation450	OS	1	F	Unknown	Island	0.157	0.773	0.537-1.113	0.115	0.75	0.521-1.08
PRDM16_cg25140444_Acute Myeloid Leukemia (AML)_TCGA-LAML_Humanmethylation450_OS	cg25140444	PRDM16	Acute Myeloid Leukemia (AML)	TCGA-LAML	Humanmethylation450	OS	1	F	Unknown	S_Shore	0.614	1.1	0.762-1.579	0.0264	0.437	0.143-1.336
PRDM16_cg08479976_Acute Myeloid Leukemia (AML)_TCGA-LAML_Humanmethylation450_OS	cg08479976	PRDM16	Acute Myeloid Leukemia (AML)	TCGA-LAML	Humanmethylation450	OS	1	F	Unknown	Island	0.673	0.926	0.643-1.332	0.0573	0.698	0.466-1.045
PRDM16_cg20463526_Acute Myeloid Leukemia (AML)_TCGA-LAML_Humanmethylation450_OS	cg20463526	PRDM16	Acute Myeloid Leukemia (AML)	TCGA-LAML	Humanmethylation450	OS	1	F	Unknown	Unknown	0.536	1.12	0.778-1.612	0.0629	0.497	0.174-1.422
PRDM16_cg20387429_Acute Myeloid Leukemia (AML)_TCGA-LAML_Humanmethylation450_OS	cg20387429	PRDM16	Acute Myeloid Leukemia (AML)	TCGA-LAML	Humanmethylation450	OS	1	R	Unknown	N_Shore	0.803	0.955	0.664-1.375	0.0273	0.585	0.384-0.889
PRDM16_cg09327714_Acute Myeloid Leukemia (AML)_TCGA-LAML_Humanmethylation450_OS	cg09327714	PRDM16	Acute Myeloid Leukemia (AML)	TCGA-LAML	Humanmethylation450	OS	1	R	Unknown	Unknown	0.234	0.804	0.559-1.157	0.0441	0.379	0.198-0.726
PRDM16_cg00791905_Acute Myeloid Leukemia (AML)_TCGA-LAML_Humanmethylation450_OS	cg00791905	PRDM16	Acute Myeloid Leukemia (AML)	TCGA-LAML	Humanmethylation450	OS	1	R	Unclassified_Cell_type_specific	Island	0.972	0.994	0.69-1.43	0.00221	0.524	0.308-0.889
PRDM16_cg11954479_Acute Myeloid Leukemia (AML)_TCGA-LAML_Humanmethylation450_OS	cg11954479	PRDM16	Acute Myeloid Leukemia (AML)	TCGA-LAML	Humanmethylation450	OS	1	R	Unclassified_Cell_type_specific	Island	0.275	0.819	0.568-1.181	0.011	0.486	0.223-1.06
PRDM16_cg15062711_Acute Myeloid Leukemia (AML)_TCGA-LAML_Humanmethylation450_OS	cg15062711	PRDM16	Acute Myeloid Leukemia (AML)	TCGA-LAML	Humanmethylation450	OS	1	R	Unclassified_Cell_type_specific	N_Shelf	0.0375	0.682	0.474-0.981	0.00803	0.602	0.418-0.868
PRDM16_cg10319137_Acute Myeloid Leukemia (AML)_TCGA-LAML_Humanmethylation450_OS	cg10319137	PRDM16	Acute Myeloid Leukemia (AML)	TCGA-LAML	Humanmethylation450	OS	1	R	Unknown	Unknown	0.702	1.07	0.746-1.544	0.0213	0.621	0.386-0.999
PRDM16_cg12599850_Acute Myeloid Leukemia (AML)_TCGA-LAML_Humanmethylation450_OS	cg12599850	PRDM16	Acute Myeloid Leukemia (AML)	TCGA-LAML	Humanmethylation450	OS	1	R	Unknown	Unknown	0.162	1.29	0.897-1.86	0.00502	1.68	1.122-2.506
PRDM16_cg10712476_Acute Myeloid Leukemia (AML)_TCGA-LAML_Humanmethylation450_OS	cg10712476	PRDM16	Acute Myeloid Leukemia (AML)	TCGA-LAML	Humanmethylation450	OS	1	F	Unknown	Unknown	0.198	1.27	0.881-1.825	0.00298	2.65	0.923-7.587
PRDM16_cg07217151_Acute Myeloid Leukemia (AML)_TCGA-LAML_Humanmethylation450_OS	cg07217151	PRDM16	Acute Myeloid Leukemia (AML)	TCGA-LAML	Humanmethylation450	OS	1	R	Unknown	S_Shore	0.019	0.652	0.452-0.939	0.000842	0.525	0.331-0.834
PRDM16_cg16611895_Acute Myeloid Leukemia (AML)_TCGA-LAML_Humanmethylation450_OS	cg16611895	PRDM16	Acute Myeloid Leukemia (AML)	TCGA-LAML	Humanmethylation450	OS	1	F	Unknown	Island	0.0764	0.725	0.501-1.05	0.000366	0.501	0.348-0.722
PRDM16_cg02898122_Acute Myeloid Leukemia (AML)_TCGA-LAML_Humanmethylation450_OS	cg02898122	PRDM16	Acute Myeloid Leukemia (AML)	TCGA-LAML	Humanmethylation450	OS	1	F	Unknown	Unknown	0.629	1.09	0.759-1.573	0.0495	1.76	1.096-2.817
PRDM16_cg04102586_Acute Myeloid Leukemia (AML)_TCGA-LAML_Humanmethylation450_OS	cg04102586	PRDM16	Acute Myeloid Leukemia (AML)	TCGA-LAML	Humanmethylation450	OS	1	F	Unclassified_Cell_type_specific	Island	0.0503	0.7	0.486-1.009	0.00112	0.533	0.37-0.768
PRDM16_cg02304824_Acute Myeloid Leukemia (AML)_TCGA-LAML_Humanmethylation450_OS	cg02304824	PRDM16	Acute Myeloid Leukemia (AML)	TCGA-LAML	Humanmethylation450	OS	1	F	Unclassified_Cell_type_specific	Island	0.862	1.03	0.717-1.485	0.0112	0.431	0.16-1.16
PRDM16_cg07400091_Acute Myeloid Leukemia (AML)_TCGA-LAML_Humanmethylation450_OS	cg07400091	PRDM16	Acute Myeloid Leukemia (AML)	TCGA-LAML	Humanmethylation450	OS	1	F	Unknown	Unknown	0.478	0.877	0.609-1.263	1.62E-08	0.275	0.121-0.629
PRDM16_cg00325149_Acute Myeloid Leukemia (AML)_TCGA-LAML_Humanmethylation450_OS	cg00325149	PRDM16	Acute Myeloid Leukemia (AML)	TCGA-LAML	Humanmethylation450	OS	1	F	Unknown	Unknown	0.989	1	0.697-1.443	0.154	0.671	0.413-1.09
PRDM16_cg14019947_Acute Myeloid Leukemia (AML)_TCGA-LAML_Humanmethylation450_OS	cg14019947	PRDM16	Acute Myeloid Leukemia (AML)	TCGA-LAML	Humanmethylation450	OS	1	F	Unknown	S_Shore	0.857	0.967	0.672-1.393	0.0174	0.592	0.35-1
PRDM16_cg17530411_Acute Myeloid Leukemia (AML)_TCGA-LAML_Humanmethylation450_OS	cg17530411	PRDM16	Acute Myeloid Leukemia (AML)	TCGA-LAML	Humanmethylation450	OS	1	R	Unknown	S_Shore	0.821	1.04	0.724-1.501	0.0486	0.477	0.163-1.393
PRDM16_cg08872703_Acute Myeloid Leukemia (AML)_TCGA-LAML_Humanmethylation450_OS	cg08872703	PRDM16	Acute Myeloid Leukemia (AML)	TCGA-LAML	Humanmethylation450	OS	1	R	Unclassified_Cell_type_specific	Island	0.806	1.05	0.727-1.505	0.0328	0.471	0.172-1.292
PRDM16_cg20825588_Acute Myeloid Leukemia (AML)_TCGA-LAML_Humanmethylation450_OS	cg20825588	PRDM16	Acute Myeloid Leukemia (AML)	TCGA-LAML	Humanmethylation450	OS	1	F	Unknown	Island	0.875	1.03	0.715-1.482	0.157	2.22	1.004-4.91
PRDM16_cg04920632_Acute Myeloid Leukemia (AML)_TCGA-LAML_Humanmethylation450_OS	cg04920632	PRDM16	Acute Myeloid Leukemia (AML)	TCGA-LAML	Humanmethylation450	OS	1	F	Unknown	Unknown	0.563	1.11	0.773-1.6	0.00296	2	1.087-3.664
PRDM16_cg07314983_Acute Myeloid Leukemia (AML)_TCGA-LAML_Humanmethylation450_OS	cg07314983	PRDM16	Acute Myeloid Leukemia (AML)	TCGA-LAML	Humanmethylation450	OS	1	R	Unclassified_Cell_type_specific	S_Shore	0.273	0.818	0.568-1.176	0.037	0.631	0.378-1.054
PRDM16_cg07833779_Acute Myeloid Leukemia (AML)_TCGA-LAML_Humanmethylation450_OS	cg07833779	PRDM16	Acute Myeloid Leukemia (AML)	TCGA-LAML	Humanmethylation450	OS	1	F	Unclassified_Cell_type_specific	Unknown	0.181	0.782	0.543-1.126	0.0749	0.675	0.452-1.008
PRDM16_cg21303655_Acute Myeloid Leukemia (AML)_TCGA-LAML_Humanmethylation450_OS	cg21303655	PRDM16	Acute Myeloid Leukemia (AML)	TCGA-LAML	Humanmethylation450	OS	1	F	Unclassified_Cell_type_specific	Island	0.0469	1.43	0.993-2.07	0.0231	1.51	1.031-2.22
PRDM16_cg13560259_Acute Myeloid Leukemia (AML)_TCGA-LAML_Humanmethylation450_OS	cg13560259	PRDM16	Acute Myeloid Leukemia (AML)	TCGA-LAML	Humanmethylation450	OS	1	R	Unknown	S_Shore	0.216	0.798	0.554-1.148	0.0774	0.717	0.481-1.068
PRDM16_cg12134716_Acute Myeloid Leukemia (AML)_TCGA-LAML_Humanmethylation450_OS	cg12134716	PRDM16	Acute Myeloid Leukemia (AML)	TCGA-LAML	Humanmethylation450	OS	1	F	Unknown	Island	0.758	0.945	0.657-1.361	0.17	1.75	0.92-3.341
PRDM16_cg13897947_Acute Myeloid Leukemia (AML)_TCGA-LAML_Humanmethylation450_OS	cg13897947	PRDM16	Acute Myeloid Leukemia (AML)	TCGA-LAML	Humanmethylation450	OS	1	R	Unknown	S_Shore	0.38	1.17	0.816-1.691	0.147	1.33	0.873-2.035
PRDM16_cg16599770_Acute Myeloid Leukemia (AML)_TCGA-LAML_Humanmethylation450_OS	cg16599770	PRDM16	Acute Myeloid Leukemia (AML)	TCGA-LAML	Humanmethylation450	OS	1	F	Unknown	N_Shelf	0.712	0.935	0.649-1.345	0.117	0.741	0.496-1.108
PRDM16_cg11717557_Acute Myeloid Leukemia (AML)_TCGA-LAML_Humanmethylation450_OS	cg11717557	PRDM16	Acute Myeloid Leukemia (AML)	TCGA-LAML	Humanmethylation450	OS	1	F	Unclassified_Cell_type_specific	Unknown	0.4	0.856	0.595-1.232	0.0308	0.641	0.439-0.936
PRDM16_cg11518509_Acute Myeloid Leukemia (AML)_TCGA-LAML_Humanmethylation450_OS	cg11518509	PRDM16	Acute Myeloid Leukemia (AML)	TCGA-LAML	Humanmethylation450	OS	1	F	Unknown	S_Shelf	0.975	0.994	0.691-1.432	0.0159	1.8	0.976-3.316
PRDM16_cg22646710_Acute Myeloid Leukemia (AML)_TCGA-LAML_Humanmethylation450_OS	cg22646710	PRDM16	Acute Myeloid Leukemia (AML)	TCGA-LAML	Humanmethylation450	OS	1	F	Unknown	Unknown	0.981	0.996	0.692-1.434	0.0686	2.75	1.332-5.658
PRDM16_cg17645130_Acute Myeloid Leukemia (AML)_TCGA-LAML_Humanmethylation450_OS	cg17645130	PRDM16	Acute Myeloid Leukemia (AML)	TCGA-LAML	Humanmethylation450	OS	1	R	Unknown	S_Shelf	0.591	0.907	0.63-1.306	0.0428	1.97	1.171-3.32
PRDM16_cg00296501_Acute Myeloid Leukemia (AML)_TCGA-LAML_Humanmethylation450_OS	cg00296501	PRDM16	Acute Myeloid Leukemia (AML)	TCGA-LAML	Humanmethylation450	OS	1	F	Unknown	N_Shore	0.422	0.863	0.6-1.242	0.0306	0.633	0.431-0.931
PRDM16_cg24660670_Acute Myeloid Leukemia (AML)_TCGA-LAML_Humanmethylation450_OS	cg24660670	PRDM16	Acute Myeloid Leukemia (AML)	TCGA-LAML	Humanmethylation450	OS	1	R	Unclassified_Cell_type_specific	N_Shelf	0.159	0.773	0.536-1.116	0.136	1.4	0.926-2.108
PRDM16_cg18786643_Acute Myeloid Leukemia (AML)_TCGA-LAML_Humanmethylation450_OS	cg18786643	PRDM16	Acute Myeloid Leukemia (AML)	TCGA-LAML	Humanmethylation450	OS	1	F	Unknown	S_Shore	0.571	0.901	0.626-1.297	0.00308	0.436	0.192-0.988
PRDM16_cg15891991_Acute Myeloid Leukemia (AML)_TCGA-LAML_Humanmethylation450_OS	cg15891991	PRDM16	Acute Myeloid Leukemia (AML)	TCGA-LAML	Humanmethylation450	OS	1	F	Unclassified_Cell_type_specific	Unknown	0.673	0.926	0.643-1.332	0.0139	0.545	0.358-0.829
PRDM16_cg11221228_Acute Myeloid Leukemia (AML)_TCGA-LAML_Humanmethylation450_OS	cg11221228	PRDM16	Acute Myeloid Leukemia (AML)	TCGA-LAML	Humanmethylation450	OS	1	F	Unknown	S_Shelf	0.264	0.815	0.566-1.173	0.047	0.544	0.243-1.217
PRDM16_cg08058560_Acute Myeloid Leukemia (AML)_TCGA-LAML_Humanmethylation450_OS	cg08058560	PRDM16	Acute Myeloid Leukemia (AML)	TCGA-LAML	Humanmethylation450	OS	1	R	Unknown	S_Shore	0.964	0.992	0.689-1.427	0.203	0.616	0.331-1.148
PRDM16_cg19582647_Acute Myeloid Leukemia (AML)_TCGA-LAML_Humanmethylation450_OS	cg19582647	PRDM16	Acute Myeloid Leukemia (AML)	TCGA-LAML	Humanmethylation450	OS	1	R	Unknown	Unknown	0.136	0.759	0.528-1.092	0.0642	0.707	0.491-1.018
PRDM16_cg03140827_Acute Myeloid Leukemia (AML)_TCGA-LAML_Humanmethylation450_OS	cg03140827	PRDM16	Acute Myeloid Leukemia (AML)	TCGA-LAML	Humanmethylation450	OS	1	R	Unclassified_Cell_type_specific	Island	0.975	0.994	0.691-1.431	0.091	0.579	0.343-0.979
PRDM16_cg12719233_Acute Myeloid Leukemia (AML)_TCGA-LAML_Humanmethylation450_OS	cg12719233	PRDM16	Acute Myeloid Leukemia (AML)	TCGA-LAML	Humanmethylation450	OS	1	F	Unclassified_Cell_type_specific	S_Shelf	0.599	1.1	0.765-1.586	0.057	0.543	0.233-1.265
PRDM16_cg07209821_Acute Myeloid Leukemia (AML)_TCGA-LAML_Humanmethylation450_OS	cg07209821	PRDM16	Acute Myeloid Leukemia (AML)	TCGA-LAML	Humanmethylation450	OS	1	R	Unclassified_Cell_type_specific	Unknown	0.423	0.863	0.6-1.242	0.0335	0.618	0.361-1.056
PRDM16_cg24842086_Acute Myeloid Leukemia (AML)_TCGA-LAML_Humanmethylation450_OS	cg24842086	PRDM16	Acute Myeloid Leukemia (AML)	TCGA-LAML	Humanmethylation450	OS	1	F	Unknown	Unknown	0.437	0.867	0.602-1.251	0.0732	0.509	0.286-0.906
PRDM16_cg05940231_Acute Myeloid Leukemia (AML)_TCGA-LAML_Humanmethylation450_OS	cg05940231	PRDM16	Acute Myeloid Leukemia (AML)	TCGA-LAML	Humanmethylation450	OS	1	F	Unknown	N_Shore	0.279	1.22	0.846-1.755	0.0966	0.553	0.315-0.972
PRDM16_cg08942939_Acute Myeloid Leukemia (AML)_TCGA-LAML_Humanmethylation450_OS	cg08942939	PRDM16	Acute Myeloid Leukemia (AML)	TCGA-LAML	Humanmethylation450	OS	1	F	Unknown	N_Shore	0.354	0.845	0.587-1.217	0.267	0.817	0.567-1.176
PRDM16_cg24306982_Acute Myeloid Leukemia (AML)_TCGA-LAML_Humanmethylation450_OS	cg24306982	PRDM16	Acute Myeloid Leukemia (AML)	TCGA-LAML	Humanmethylation450	OS	1	F	Unclassified_Cell_type_specific	Island	0.366	0.847	0.588-1.219	0.103	0.733	0.507-1.058
PRDM16_cg27431596_Acute Myeloid Leukemia (AML)_TCGA-LAML_Humanmethylation450_OS	cg27431596	PRDM16	Acute Myeloid Leukemia (AML)	TCGA-LAML	Humanmethylation450	OS	1	F	Unclassified	Island	0.148	1.3	0.903-1.878	0.023	1.53	1.061-2.197
PRDM16_cg07090813_Acute Myeloid Leukemia (AML)_TCGA-LAML_Humanmethylation450_OS	cg07090813	PRDM16	Acute Myeloid Leukemia (AML)	TCGA-LAML	Humanmethylation450	OS	1	R	Unknown	N_Shore	0.486	0.88	0.611-1.268	0.141	0.592	0.332-1.056
PRDM16_cg14278893_Acute Myeloid Leukemia (AML)_TCGA-LAML_Humanmethylation450_OS	cg14278893	PRDM16	Acute Myeloid Leukemia (AML)	TCGA-LAML	Humanmethylation450	OS	1	F	Unknown	S_Shore	0.607	1.1	0.763-1.583	0.0578	1.43	0.991-2.053
PRDM16_cg01561271_Acute Myeloid Leukemia (AML)_TCGA-LAML_Humanmethylation450_OS	cg01561271	PRDM16	Acute Myeloid Leukemia (AML)	TCGA-LAML	Humanmethylation450	OS	1	F	Unknown	Unknown	0.559	1.11	0.773-1.602	0.0965	1.4	0.9-2.188
PRDM16_cg03401580_Acute Myeloid Leukemia (AML)_TCGA-LAML_Humanmethylation450_OS	cg03401580	PRDM16	Acute Myeloid Leukemia (AML)	TCGA-LAML	Humanmethylation450	OS	1	R	Unknown	N_Shore	0.0156	0.641	0.445-0.923	0.00147	0.552	0.384-0.795
PRDM16_cg08894131_Acute Myeloid Leukemia (AML)_TCGA-LAML_Humanmethylation450_OS	cg08894131	PRDM16	Acute Myeloid Leukemia (AML)	TCGA-LAML	Humanmethylation450	OS	1	F	Unknown	N_Shore	0.914	1.02	0.708-1.469	0.219	1.26	0.872-1.825
PRDM16_cg15620207_Acute Myeloid Leukemia (AML)_TCGA-LAML_Humanmethylation450_OS	cg15620207	PRDM16	Acute Myeloid Leukemia (AML)	TCGA-LAML	Humanmethylation450	OS	1	R	Unknown	Island	0.649	0.92	0.639-1.324	1.70E-05	0.257	0.073-0.91
PRDM16_cg01819745_Acute Myeloid Leukemia (AML)_TCGA-LAML_Humanmethylation450_OS	cg01819745	PRDM16	Acute Myeloid Leukemia (AML)	TCGA-LAML	Humanmethylation450	OS	1	R	Unknown	Unknown	0.709	1.07	0.744-1.541	0.0284	2.16	1.274-3.661
PRDM16_cg24928183_Acute Myeloid Leukemia (AML)_TCGA-LAML_Humanmethylation450_OS	cg24928183	PRDM16	Acute Myeloid Leukemia (AML)	TCGA-LAML	Humanmethylation450	OS	1	R	Unclassified	N_Shelf	0.681	1.08	0.749-1.552	0.179	1.42	0.779-2.606
PRDM16_cg10444928_Acute Myeloid Leukemia (AML)_TCGA-LAML_Humanmethylation450_OS	cg10444928	PRDM16	Acute Myeloid Leukemia (AML)	TCGA-LAML	Humanmethylation450	OS	1	R	Unclassified_Cell_type_specific	N_Shore	0.372	0.849	0.589-1.224	0.00048	3.08	0.994-9.546
PRDM16_cg06180099_Acute Myeloid Leukemia (AML)_TCGA-LAML_Humanmethylation450_OS	cg06180099	PRDM16	Acute Myeloid Leukemia (AML)	TCGA-LAML	Humanmethylation450	OS	1	R	Unknown	Island	0.257	1.23	0.856-1.772	0.038	1.59	0.942-2.682
PRDM16_cg13232357_Acute Myeloid Leukemia (AML)_TCGA-LAML_Humanmethylation450_OS	cg13232357	PRDM16	Acute Myeloid Leukemia (AML)	TCGA-LAML	Humanmethylation450	OS	1	F	Unknown	S_Shelf	0.634	0.916	0.637-1.319	0.113	0.46	0.227-0.929
PRDM16_cg19693494_Acute Myeloid Leukemia (AML)_TCGA-LAML_Humanmethylation450_OS	cg19693494	PRDM16	Acute Myeloid Leukemia (AML)	TCGA-LAML	Humanmethylation450	OS	1	R	Unknown	N_Shelf	0.401	0.858	0.596-1.234	0.0566	0.699	0.485-1.007
PRDM16_cg04981152_Acute Myeloid Leukemia (AML)_TCGA-LAML_Humanmethylation450_OS	cg04981152	PRDM16	Acute Myeloid Leukemia (AML)	TCGA-LAML	Humanmethylation450	OS	1	F	Unknown	N_Shore	0.507	1.13	0.785-1.626	0.0907	0.581	0.344-0.982
PRDM16_cg26797661_Acute Myeloid Leukemia (AML)_TCGA-LAML_Humanmethylation450_OS	cg26797661	PRDM16	Acute Myeloid Leukemia (AML)	TCGA-LAML	Humanmethylation450	OS	1	R	Unknown	Unknown	0.818	1.04	0.725-1.501	0.0896	0.58	0.343-0.981
PRDM16_cg08008299_Acute Myeloid Leukemia (AML)_TCGA-LAML_Humanmethylation450_OS	cg08008299	PRDM16	Acute Myeloid Leukemia (AML)	TCGA-LAML	Humanmethylation450	OS	1	F	Unknown	N_Shelf	0.525	0.891	0.618-1.283	0.171	0.595	0.322-1.099
PRDM16_cg06891074_Acute Myeloid Leukemia (AML)_TCGA-LAML_Humanmethylation450_OS	cg06891074	PRDM16	Acute Myeloid Leukemia (AML)	TCGA-LAML	Humanmethylation450	OS	1	F	Unknown	N_Shore	0.838	1.04	0.721-1.494	0.0398	2.28	0.683-7.592
PRDM16_cg23106844_Acute Myeloid Leukemia (AML)_TCGA-LAML_Humanmethylation450_OS	cg23106844	PRDM16	Acute Myeloid Leukemia (AML)	TCGA-LAML	Humanmethylation450	OS	1	R	Unknown	Island	0.845	0.965	0.67-1.389	0.0764	0.676	0.41-1.115
PRDM16_cg20823091_Acute Myeloid Leukemia (AML)_TCGA-LAML_Humanmethylation450_OS	cg20823091	PRDM16	Acute Myeloid Leukemia (AML)	TCGA-LAML	Humanmethylation450	OS	1	R	Unknown	Island	0.00623	0.604	0.419-0.869	0.00144	0.552	0.384-0.795
PRDM16_cg16265542_Acute Myeloid Leukemia (AML)_TCGA-LAML_Humanmethylation450_OS	cg16265542	PRDM16	Acute Myeloid Leukemia (AML)	TCGA-LAML	Humanmethylation450	OS	1	R	Unknown	S_Shelf	0.248	1.24	0.857-1.78	0.0576	1.48	1.009-2.164
PRDM16_cg21936464_Acute Myeloid Leukemia (AML)_TCGA-LAML_Humanmethylation450_OS	cg21936464	PRDM16	Acute Myeloid Leukemia (AML)	TCGA-LAML	Humanmethylation450	OS	1	F	Unknown	Unknown	0.649	0.92	0.639-1.324	0.011	0.461	0.194-1.099
PRDM16_cg06970571_Acute Myeloid Leukemia (AML)_TCGA-LAML_Humanmethylation450_OS	cg06970571	PRDM16	Acute Myeloid Leukemia (AML)	TCGA-LAML	Humanmethylation450	OS	1	F	Unknown	Unknown	0.478	1.14	0.79-1.64	0.0161	0.466	0.189-1.154
PRDM16_cg20070090_Acute Myeloid Leukemia (AML)_TCGA-LAML_Humanmethylation450_OS	cg20070090	PRDM16	Acute Myeloid Leukemia (AML)	TCGA-LAML	Humanmethylation450	OS	1	R	Unknown	N_Shore	0.187	1.27	0.886-1.834	0.00797	1.62	1.105-2.37
PRDM16_cg10489353_Acute Myeloid Leukemia (AML)_TCGA-LAML_Humanmethylation450_OS	cg10489353	PRDM16	Acute Myeloid Leukemia (AML)	TCGA-LAML	Humanmethylation450	OS	1	F	Unknown	S_Shore	0.813	1.04	0.726-1.503	0.0507	2.2	1.222-3.963
PRDM16_cg07346836_Acute Myeloid Leukemia (AML)_TCGA-LAML_Humanmethylation450_OS	cg07346836	PRDM16	Acute Myeloid Leukemia (AML)	TCGA-LAML	Humanmethylation450	OS	1	R	Unknown	S_Shore	0.722	0.937	0.651-1.349	0.219	0.758	0.464-1.238
PRDM16_cg19757176_Acute Myeloid Leukemia (AML)_TCGA-LAML_Humanmethylation450_OS	cg19757176	PRDM16	Acute Myeloid Leukemia (AML)	TCGA-LAML	Humanmethylation450	OS	1	R	Unclassified_Cell_type_specific	Unknown	0.615	1.1	0.762-1.579	0.24	1.52	0.642-3.624
PRDM16_cg18081940_Acute Myeloid Leukemia (AML)_TCGA-LAML_Humanmethylation450_OS	cg18081940	PRDM16	Acute Myeloid Leukemia (AML)	TCGA-LAML	Humanmethylation450	OS	1	R	Unknown	N_Shelf	0.194	0.789	0.547-1.136	0.0209	0.613	0.418-0.9
PRDM16_cg23803022_Acute Myeloid Leukemia (AML)_TCGA-LAML_Humanmethylation450_OS	cg23803022	PRDM16	Acute Myeloid Leukemia (AML)	TCGA-LAML	Humanmethylation450	OS	1	F	Unknown	Island	0.117	1.33	0.925-1.919	0.0357	1.47	1.013-2.121
PRDM16_cg24441022_Acute Myeloid Leukemia (AML)_TCGA-LAML_Humanmethylation450_OS	cg24441022	PRDM16	Acute Myeloid Leukemia (AML)	TCGA-LAML	Humanmethylation450	OS	1	R	Unknown	S_Shore	0.497	1.13	0.787-1.631	0.088	1.4	0.963-2.033
PRDM16_cg25412453_Acute Myeloid Leukemia (AML)_TCGA-LAML_Humanmethylation450_OS	cg25412453	PRDM16	Acute Myeloid Leukemia (AML)	TCGA-LAML	Humanmethylation450	OS	1	F	Unknown	Unknown	0.326	1.2	0.832-1.724	0.00675	1.81	1.228-2.677
PRDM16_cg08185345_Acute Myeloid Leukemia (AML)_TCGA-LAML_Humanmethylation450_OS	cg08185345	PRDM16	Acute Myeloid Leukemia (AML)	TCGA-LAML	Humanmethylation450	OS	1	R	Unclassified_Cell_type_specific	Island	0.726	0.938	0.652-1.349	0.152	0.529	0.269-1.041
PRDM16_cg10516701_Acute Myeloid Leukemia (AML)_TCGA-LAML_Humanmethylation450_OS	cg10516701	PRDM16	Acute Myeloid Leukemia (AML)	TCGA-LAML	Humanmethylation450	OS	1	F	Unclassified_Cell_type_specific	Island	0.265	0.815	0.566-1.174	0.0887	0.653	0.362-1.176
PRDM16_cg17257175_Acute Myeloid Leukemia (AML)_TCGA-LAML_Humanmethylation450_OS	cg17257175	PRDM16	Acute Myeloid Leukemia (AML)	TCGA-LAML	Humanmethylation450	OS	1	R	Unknown	Unknown	0.227	1.25	0.866-1.797	0.0179	0.436	0.153-1.241
PRDM16_cg14375345_Acute Myeloid Leukemia (AML)_TCGA-LAML_Humanmethylation450_OS	cg14375345	PRDM16	Acute Myeloid Leukemia (AML)	TCGA-LAML	Humanmethylation450	OS	1	R	Unknown	Unknown	0.0382	0.684	0.475-0.985	0.00037	0.334	0.116-0.962
PRDM16_cg26556395_Acute Myeloid Leukemia (AML)_TCGA-LAML_Humanmethylation450_OS	cg26556395	PRDM16	Acute Myeloid Leukemia (AML)	TCGA-LAML	Humanmethylation450	OS	1	R	Unclassified	N_Shelf	0.703	1.07	0.745-1.544	0.00856	4.02	2.167-7.441
PRDM16_cg08095278_Acute Myeloid Leukemia (AML)_TCGA-LAML_Humanmethylation450_OS	cg08095278	PRDM16	Acute Myeloid Leukemia (AML)	TCGA-LAML	Humanmethylation450	OS	1	F	Unclassified_Cell_type_specific	N_Shore	0.467	0.876	0.608-1.26	0.0736	0.457	0.242-0.865
PRDM16_cg08403419_Acute Myeloid Leukemia (AML)_TCGA-LAML_Humanmethylation450_OS	cg08403419	PRDM16	Acute Myeloid Leukemia (AML)	TCGA-LAML	Humanmethylation450	OS	1	R	Unknown	S_Shore	0.57	1.11	0.771-1.598	0.00251	1.75	1.16-2.645
PRDM16_cg06251129_Acute Myeloid Leukemia (AML)_TCGA-LAML_Humanmethylation450_OS	cg06251129	PRDM16	Acute Myeloid Leukemia (AML)	TCGA-LAML	Humanmethylation450	OS	1	R	Unknown	S_Shore	0.578	1.11	0.77-1.594	0.000307	0.314	0.099-0.991
PRDM16_cg24502084_Acute Myeloid Leukemia (AML)_TCGA-LAML_Humanmethylation450_OS	cg24502084	PRDM16	Acute Myeloid Leukemia (AML)	TCGA-LAML	Humanmethylation450	OS	1	R	Unknown	Unknown	0.197	1.27	0.879-1.825	0.0309	1.58	1.076-2.326
PRDM16_cg11075509_Acute Myeloid Leukemia (AML)_TCGA-LAML_Humanmethylation450_OS	cg11075509	PRDM16	Acute Myeloid Leukemia (AML)	TCGA-LAML	Humanmethylation450	OS	1	R	Unknown	Island	0.151	0.767	0.533-1.104	0.0219	0.658	0.449-0.964
PRDM16_cg16925900_Acute Myeloid Leukemia (AML)_TCGA-LAML_Humanmethylation450_OS	cg16925900	PRDM16	Acute Myeloid Leukemia (AML)	TCGA-LAML	Humanmethylation450	OS	1	R	Unknown	N_Shore	0.103	0.743	0.515-1.071	0.00844	0.567	0.386-0.834
PRDM16_cg09996284_Acute Myeloid Leukemia (AML)_TCGA-LAML_Humanmethylation450_OS	cg09996284	PRDM16	Acute Myeloid Leukemia (AML)	TCGA-LAML	Humanmethylation450	OS	1	R	Unknown	Unknown	0.0412	1.45	1.009-2.093	0.0372	1.46	1.016-2.109
PRDM16_cg06267636_Acute Myeloid Leukemia (AML)_TCGA-LAML_Humanmethylation450_OS	cg06267636	PRDM16	Acute Myeloid Leukemia (AML)	TCGA-LAML	Humanmethylation450	OS	1	R	Unknown	N_Shelf	0.666	0.924	0.642-1.329	0.072	1.78	0.775-4.097
PRDM16_cg09793584_Acute Myeloid Leukemia (AML)_TCGA-LAML_Humanmethylation450_OS	cg09793584	PRDM16	Acute Myeloid Leukemia (AML)	TCGA-LAML	Humanmethylation450	OS	1	R	Unknown	S_Shelf	0.391	0.855	0.594-1.23	0.000808	0.355	0.127-0.992
PRDM16_cg15820574_Acute Myeloid Leukemia (AML)_TCGA-LAML_Humanmethylation450_OS	cg15820574	PRDM16	Acute Myeloid Leukemia (AML)	TCGA-LAML	Humanmethylation450	OS	1	F	Unknown	Unknown	0.82	0.959	0.666-1.38	0.123	1.46	0.944-2.264
PRDM16_cg04843111_Acute Myeloid Leukemia (AML)_TCGA-LAML_Humanmethylation450_OS	cg04843111	PRDM16	Acute Myeloid Leukemia (AML)	TCGA-LAML	Humanmethylation450	OS	1	R	Unknown	N_Shore	0.752	0.944	0.656-1.358	0.095	0.636	0.4-1.013
PRDM16_cg15109730_Acute Myeloid Leukemia (AML)_TCGA-LAML_Humanmethylation450_OS	cg15109730	PRDM16	Acute Myeloid Leukemia (AML)	TCGA-LAML	Humanmethylation450	OS	1	F	Unknown	N_Shore	0.431	0.866	0.601-1.247	0.0359	0.594	0.387-0.912
PRDM16_cg08426354_Acute Myeloid Leukemia (AML)_TCGA-LAML_Humanmethylation450_OS	cg08426354	PRDM16	Acute Myeloid Leukemia (AML)	TCGA-LAML	Humanmethylation450	OS	1	R	Unknown	N_Shore	0.0153	1.56	1.081-2.244	0.00225	1.73	1.179-2.55
PRDM16_cg25630380_Acute Myeloid Leukemia (AML)_TCGA-LAML_Humanmethylation450_OS	cg25630380	PRDM16	Acute Myeloid Leukemia (AML)	TCGA-LAML	Humanmethylation450	OS	1	R	Unknown	S_Shore	0.0164	0.646	0.448-0.933	0.013	0.553	0.367-0.831
PRDM16_cg17281600_Acute Myeloid Leukemia (AML)_TCGA-LAML_Humanmethylation450_OS	cg17281600	PRDM16	Acute Myeloid Leukemia (AML)	TCGA-LAML	Humanmethylation450	OS	1	F	Unknown	S_Shore	0.279	1.22	0.846-1.753	0.0355	1.67	1.092-2.543
PRDM16_cg26928603_Acute Myeloid Leukemia (AML)_TCGA-LAML_Humanmethylation450_OS	cg26928603	PRDM16	Acute Myeloid Leukemia (AML)	TCGA-LAML	Humanmethylation450	OS	1	R	Unknown	N_Shore	0.579	1.11	0.769-1.593	0.195	0.785	0.536-1.151
PRDM16_cg09149672_Acute Myeloid Leukemia (AML)_TCGA-LAML_Humanmethylation450_OS	cg09149672	PRDM16	Acute Myeloid Leukemia (AML)	TCGA-LAML	Humanmethylation450	OS	1	R	Unknown	N_Shelf	0.365	0.847	0.588-1.22	0.0358	0.67	0.445-1.011
PRDM16_cg00119186_Acute Myeloid Leukemia (AML)_TCGA-LAML_Humanmethylation450_OS	cg00119186	PRDM16	Acute Myeloid Leukemia (AML)	TCGA-LAML	Humanmethylation450	OS	1	F	Unknown	S_Shore	0.247	0.809	0.562-1.165	0.0458	0.528	0.224-1.242
PRDM16_cg23774016_Acute Myeloid Leukemia (AML)_TCGA-LAML_Humanmethylation450_OS	cg23774016	PRDM16	Acute Myeloid Leukemia (AML)	TCGA-LAML	Humanmethylation450	OS	1	R	Unknown	N_Shelf	0.33	0.836	0.581-1.204	0.052	0.643	0.379-1.091
PRDM16_cg07961479_Acute Myeloid Leukemia (AML)_TCGA-LAML_Humanmethylation450_OS	cg07961479	PRDM16	Acute Myeloid Leukemia (AML)	TCGA-LAML	Humanmethylation450	OS	1	F	Unclassified_Cell_type_specific	S_Shore	0.344	0.841	0.584-1.211	0.000187	0.507	0.333-0.771
PRDM16_cg14086160_Acute Myeloid Leukemia (AML)_TCGA-LAML_Humanmethylation450_OS	cg14086160	PRDM16	Acute Myeloid Leukemia (AML)	TCGA-LAML	Humanmethylation450	OS	1	F	Unclassified	N_Shore	0.387	0.853	0.593-1.228	0.0183	2.76	1.548-4.937
PRDM16_cg07566050_Acute Myeloid Leukemia (AML)_TCGA-LAML_Humanmethylation450_OS	cg07566050	PRDM16	Acute Myeloid Leukemia (AML)	TCGA-LAML	Humanmethylation450	OS	1	F	Unknown	Island	0.731	1.07	0.74-1.533	0.0186	0.472	0.192-1.163
PRDM16_cg23051412_Acute Myeloid Leukemia (AML)_TCGA-LAML_Humanmethylation450_OS	cg23051412	PRDM16	Acute Myeloid Leukemia (AML)	TCGA-LAML	Humanmethylation450	OS	1	R	Unknown	S_Shore	0.615	0.912	0.633-1.314	0.169	1.31	0.866-1.978
PRDM16_cg08284180_Acute Myeloid Leukemia (AML)_TCGA-LAML_Humanmethylation450_OS	cg08284180	PRDM16	Acute Myeloid Leukemia (AML)	TCGA-LAML	Humanmethylation450	OS	1	R	Unclassified_Cell_type_specific	N_Shelf	0.325	0.835	0.58-1.203	0.115	0.733	0.504-1.066
PRDM16_cg12662929_Acute Myeloid Leukemia (AML)_TCGA-LAML_Humanmethylation450_OS	cg12662929	PRDM16	Acute Myeloid Leukemia (AML)	TCGA-LAML	Humanmethylation450	OS	1	F	Unknown	N_Shore	0.212	0.796	0.553-1.146	0.0908	0.733	0.51-1.056
PRDM16_cg02951880_Acute Myeloid Leukemia (AML)_TCGA-LAML_Humanmethylation450_OS	cg02951880	PRDM16	Acute Myeloid Leukemia (AML)	TCGA-LAML	Humanmethylation450	OS	1	F	Unknown	Unknown	0.316	0.832	0.578-1.197	0.0864	0.731	0.506-1.056
PRDM16_cg23055938_Acute Myeloid Leukemia (AML)_TCGA-LAML_Humanmethylation450_OS	cg23055938	PRDM16	Acute Myeloid Leukemia (AML)	TCGA-LAML	Humanmethylation450	OS	1	F	Unknown	S_Shelf	0.822	0.96	0.667-1.381	0.0926	1.5	0.86-2.616
PRDM16_cg25320115_Acute Myeloid Leukemia (AML)_TCGA-LAML_Humanmethylation450_OS	cg25320115	PRDM16	Acute Myeloid Leukemia (AML)	TCGA-LAML	Humanmethylation450	OS	1	R	Unknown	S_Shelf	0.898	0.977	0.679-1.406	0.00279	0.392	0.147-1.046
PRDM16_cg11141696_Acute Myeloid Leukemia (AML)_TCGA-LAML_Humanmethylation450_OS	cg11141696	PRDM16	Acute Myeloid Leukemia (AML)	TCGA-LAML	Humanmethylation450	OS	1	F	Unknown	S_Shelf	0.895	0.976	0.678-1.405	0.046	1.85	1.128-3.028
PRDM16_cg16142265_Acute Myeloid Leukemia (AML)_TCGA-LAML_Humanmethylation450_OS	cg16142265	PRDM16	Acute Myeloid Leukemia (AML)	TCGA-LAML	Humanmethylation450	OS	1	R	Unknown	N_Shore	0.969	1.01	0.699-1.451	0.0618	2.13	1.173-3.863
PRDM16_cg15524381_Acute Myeloid Leukemia (AML)_TCGA-LAML_Humanmethylation450_OS	cg15524381	PRDM16	Acute Myeloid Leukemia (AML)	TCGA-LAML	Humanmethylation450	OS	1	R	Unknown	Island	0.539	0.893	0.62-1.285	0.112	0.584	0.337-1.01
PRDM16_cg05524246_Acute Myeloid Leukemia (AML)_TCGA-LAML_Humanmethylation450_OS	cg05524246	PRDM16	Acute Myeloid Leukemia (AML)	TCGA-LAML	Humanmethylation450	OS	1	R	Unknown	Island	0.937	0.986	0.684-1.42	0.0536	1.55	0.914-2.63
PRDM16_cg04915463_Acute Myeloid Leukemia (AML)_TCGA-LAML_Humanmethylation450_OS	cg04915463	PRDM16	Acute Myeloid Leukemia (AML)	TCGA-LAML	Humanmethylation450	OS	1	F	Unknown	Island	0.0178	1.55	1.076-2.229	0.028	2.87	1.532-5.367
PRDM16_cg26663636_Acute Myeloid Leukemia (AML)_TCGA-LAML_Humanmethylation450_OS	cg26663636	PRDM16	Acute Myeloid Leukemia (AML)	TCGA-LAML	Humanmethylation450	OS	1	R	Unknown	S_Shore	0.721	1.07	0.742-1.536	0.00651	2.35	0.914-6.057
PRDM16_cg06524213_Acute Myeloid Leukemia (AML)_TCGA-LAML_Humanmethylation450_OS	cg06524213	PRDM16	Acute Myeloid Leukemia (AML)	TCGA-LAML	Humanmethylation450	OS	1	R	Unknown	Unknown	0.654	0.921	0.64-1.326	0.00076	2.64	1.065-6.554
PRDM16_cg16604136_Acute Myeloid Leukemia (AML)_TCGA-LAML_Humanmethylation450_OS	cg16604136	PRDM16	Acute Myeloid Leukemia (AML)	TCGA-LAML	Humanmethylation450	OS	1	R	Unknown	S_Shore	0.215	0.797	0.553-1.147	0.0508	0.426	0.229-0.791
PRDM16_cg09409356_Acute Myeloid Leukemia (AML)_TCGA-LAML_Humanmethylation450_OS	cg09409356	PRDM16	Acute Myeloid Leukemia (AML)	TCGA-LAML	Humanmethylation450	OS	1	R	Unclassified	N_Shelf	0.688	1.08	0.748-1.549	0.179	1.32	0.894-1.945
PRDM16_cg24719489_Acute Myeloid Leukemia (AML)_TCGA-LAML_Humanmethylation450_OS	cg24719489	PRDM16	Acute Myeloid Leukemia (AML)	TCGA-LAML	Humanmethylation450	OS	1	R	Unknown	N_Shore	0.875	1.03	0.715-1.481	0.24	1.29	0.861-1.934
PRDM16_cg10721030_Acute Myeloid Leukemia (AML)_TCGA-LAML_Humanmethylation450_OS	cg10721030	PRDM16	Acute Myeloid Leukemia (AML)	TCGA-LAML	Humanmethylation450	OS	1	R	Unknown	S_Shelf	0.204	0.792	0.55-1.141	0.0567	0.691	0.477-0.999
PRDM16_cg19864490_Acute Myeloid Leukemia (AML)_TCGA-LAML_Humanmethylation450_OS	cg19864490	PRDM16	Acute Myeloid Leukemia (AML)	TCGA-LAML	Humanmethylation450	OS	1	R	Unclassified_Cell_type_specific	N_Shore	0.0395	0.686	0.477-0.988	0.000259	0.522	0.355-0.768
PRDM16_cg08902940_Acute Myeloid Leukemia (AML)_TCGA-LAML_Humanmethylation450_OS	cg08902940	PRDM16	Acute Myeloid Leukemia (AML)	TCGA-LAML	Humanmethylation450	OS	1	R	Unknown	S_Shore	0.236	0.805	0.559-1.16	0.0844	2.32	1.169-4.599
PRDM16_cg24644113_Acute Myeloid Leukemia (AML)_TCGA-LAML_Humanmethylation450_OS	cg24644113	PRDM16	Acute Myeloid Leukemia (AML)	TCGA-LAML	Humanmethylation450	OS	1	F	Unknown	N_Shelf	0.526	1.12	0.781-1.618	0.263	1.23	0.851-1.77
PRDM16_cg06899530_Acute Myeloid Leukemia (AML)_TCGA-LAML_Humanmethylation450_OS	cg06899530	PRDM16	Acute Myeloid Leukemia (AML)	TCGA-LAML	Humanmethylation450	OS	1	F	Unclassified_Cell_type_specific	S_Shore	0.301	1.21	0.839-1.74	0.0269	1.5	1.018-2.221
PRDM16_cg05308895_Acute Myeloid Leukemia (AML)_TCGA-LAML_Humanmethylation450_OS	cg05308895	PRDM16	Acute Myeloid Leukemia (AML)	TCGA-LAML	Humanmethylation450	OS	1	F	Unknown	Island	0.571	0.901	0.626-1.297	0.0362	0.654	0.448-0.953
PRDM16_cg21940308_Acute Myeloid Leukemia (AML)_TCGA-LAML_Humanmethylation450_OS	cg21940308	PRDM16	Acute Myeloid Leukemia (AML)	TCGA-LAML	Humanmethylation450	OS	1	R	Unclassified_Cell_type_specific	Island	0.839	1.04	0.72-1.496	0.0311	0.447	0.148-1.349
PRDM16_cg11157034_Acute Myeloid Leukemia (AML)_TCGA-LAML_Humanmethylation450_OS	cg11157034	PRDM16	Acute Myeloid Leukemia (AML)	TCGA-LAML	Humanmethylation450	OS	1	F	Unknown	Unknown	0.693	1.08	0.747-1.547	0.0318	2.13	1.253-3.619
PRDM16_cg10555800_Acute Myeloid Leukemia (AML)_TCGA-LAML_Humanmethylation450_OS	cg10555800	PRDM16	Acute Myeloid Leukemia (AML)	TCGA-LAML	Humanmethylation450	OS	1	R	Unknown	Unknown	0.354	0.844	0.586-1.215	0.0168	0.551	0.362-0.839
PRDM16_cg08738890_Acute Myeloid Leukemia (AML)_TCGA-LAML_Humanmethylation450_OS	cg08738890	PRDM16	Acute Myeloid Leukemia (AML)	TCGA-LAML	Humanmethylation450	OS	1	F	Unknown	S_Shelf	0.104	1.35	0.935-1.938	0.0446	1.47	1.016-2.113
PRDM16_cg13963738_Acute Myeloid Leukemia (AML)_TCGA-LAML_Humanmethylation450_OS	cg13963738	PRDM16	Acute Myeloid Leukemia (AML)	TCGA-LAML	Humanmethylation450	OS	1	F	Unknown	Island	0.514	1.13	0.783-1.623	0.0954	0.712	0.456-1.11
PRDM16_cg00540353_Acute Myeloid Leukemia (AML)_TCGA-LAML_Humanmethylation450_OS	cg00540353	PRDM16	Acute Myeloid Leukemia (AML)	TCGA-LAML	Humanmethylation450	OS	1	R	Unclassified	N_Shore	0.444	1.15	0.799-1.657	0.0436	1.57	0.933-2.642
PRDM16_cg23590302_Acute Myeloid Leukemia (AML)_TCGA-LAML_Humanmethylation450_OS	cg23590302	PRDM16	Acute Myeloid Leukemia (AML)	TCGA-LAML	Humanmethylation450	OS	1	F	Unknown	Unknown	0.0688	1.4	0.971-2.011	0.0158	1.59	1.101-2.291
PRDM16_cg06191357_Acute Myeloid Leukemia (AML)_TCGA-LAML_Humanmethylation450_OS	cg06191357	PRDM16	Acute Myeloid Leukemia (AML)	TCGA-LAML	Humanmethylation450	OS	1	F	Unknown	Unknown	0.182	0.784	0.544-1.13	0.0228	0.339	0.182-0.63
PRDM16_cg13990746_Acute Myeloid Leukemia (AML)_TCGA-LAML_Humanmethylation450_OS	cg13990746	PRDM16	Acute Myeloid Leukemia (AML)	TCGA-LAML	Humanmethylation450	OS	1	R	Unclassified_Cell_type_specific	Unknown	0.195	0.789	0.548-1.135	0.0277	2.17	1.284-3.681
PRDM16_cg27539247_Acute Myeloid Leukemia (AML)_TCGA-LAML_Humanmethylation450_OS	cg27539247	PRDM16	Acute Myeloid Leukemia (AML)	TCGA-LAML	Humanmethylation450	OS	1	F	Unknown	Island	0.699	0.932	0.647-1.341	0.016	0.632	0.415-0.963
PRDM16_cg19371121_Acute Myeloid Leukemia (AML)_TCGA-LAML_Humanmethylation450_OS	cg19371121	PRDM16	Acute Myeloid Leukemia (AML)	TCGA-LAML	Humanmethylation450	OS	1	R	Unclassified_Cell_type_specific	Island	0.195	0.788	0.547-1.134	7.11E-05	0.374	0.174-0.804
PRDM16_cg01787798_Acute Myeloid Leukemia (AML)_TCGA-LAML_Humanmethylation450_OS	cg01787798	PRDM16	Acute Myeloid Leukemia (AML)	TCGA-LAML	Humanmethylation450	OS	1	F	Unknown	Unknown	0.433	1.15	0.802-1.663	0.0924	1.4	0.96-2.042
PRDM16_cg25104727_Acute Myeloid Leukemia (AML)_TCGA-LAML_Humanmethylation450_OS	cg25104727	PRDM16	Acute Myeloid Leukemia (AML)	TCGA-LAML	Humanmethylation450	OS	1	R	Unknown	N_Shelf	0.699	1.07	0.746-1.545	0.13	1.35	0.883-2.066
PRDM16_cg06650419_Acute Myeloid Leukemia (AML)_TCGA-LAML_Humanmethylation450_OS	cg06650419	PRDM16	Acute Myeloid Leukemia (AML)	TCGA-LAML	Humanmethylation450	OS	1	F	Unknown	S_Shore	0.322	0.834	0.579-1.2	0.0343	0.671	0.448-1.005
PRDM16_cg06208651_Acute Myeloid Leukemia (AML)_TCGA-LAML_Humanmethylation450_OS	cg06208651	PRDM16	Acute Myeloid Leukemia (AML)	TCGA-LAML	Humanmethylation450	OS	1	R	Unclassified_Cell_type_specific	N_Shore	0.374	0.85	0.59-1.223	0.0157	0.61	0.381-0.977
PRDM16_cg01426743_Acute Myeloid Leukemia (AML)_TCGA-LAML_Humanmethylation450_OS	cg01426743	PRDM16	Acute Myeloid Leukemia (AML)	TCGA-LAML	Humanmethylation450	OS	1	R	Unknown	S_Shore	0.482	0.879	0.611-1.265	0.0636	0.674	0.456-0.995
PRDM16_cg18941211_Acute Myeloid Leukemia (AML)_TCGA-LAML_Humanmethylation450_OS	cg18941211	PRDM16	Acute Myeloid Leukemia (AML)	TCGA-LAML	Humanmethylation450	OS	1	R	Unclassified_Cell_type_specific	N_Shelf	0.9	1.02	0.711-1.472	0.0891	1.52	0.857-2.692
PRDM16_cg27297088_Acute Myeloid Leukemia (AML)_TCGA-LAML_Humanmethylation450_OS	cg27297088	PRDM16	Acute Myeloid Leukemia (AML)	TCGA-LAML	Humanmethylation450	OS	1	R	Unknown	N_Shore	0.0971	0.738	0.513-1.063	0.042	0.67	0.462-0.972
PRDM16_cg08895981_Acute Myeloid Leukemia (AML)_TCGA-LAML_Humanmethylation450_OS	cg08895981	PRDM16	Acute Myeloid Leukemia (AML)	TCGA-LAML	Humanmethylation450	OS	1	F	Unknown	N_Shelf	0.489	0.88	0.611-1.267	0.0298	0.388	0.214-0.705
PRDM16_cg04108706_Acute Myeloid Leukemia (AML)_TCGA-LAML_Humanmethylation450_OS	cg04108706	PRDM16	Acute Myeloid Leukemia (AML)	TCGA-LAML	Humanmethylation450	OS	1	F	Unknown	Unknown	0.0782	0.723	0.502-1.041	0.025	0.634	0.436-0.924
PRDM16_cg18114294_Acute Myeloid Leukemia (AML)_TCGA-LAML_Humanmethylation450_OS	cg18114294	PRDM16	Acute Myeloid Leukemia (AML)	TCGA-LAML	Humanmethylation450	OS	1	R	Unknown	N_Shelf	0.169	0.777	0.54-1.118	0.0877	0.71	0.487-1.036
PRDM16_cg01441127_Acute Myeloid Leukemia (AML)_TCGA-LAML_Humanmethylation450_OS	cg01441127	PRDM16	Acute Myeloid Leukemia (AML)	TCGA-LAML	Humanmethylation450	OS	1	F	Unknown	N_Shelf	0.372	1.18	0.818-1.694	0.00932	1.93	0.994-3.758
PRDM16_cg07969646_Acute Myeloid Leukemia (AML)_TCGA-LAML_Humanmethylation450_OS	cg07969646	PRDM16	Acute Myeloid Leukemia (AML)	TCGA-LAML	Humanmethylation450	OS	1	F	Unknown	N_Shore	0.0724	0.719	0.5-1.036	0.00236	0.553	0.384-0.798
PRDM16_cg10500218_Acute Myeloid Leukemia (AML)_TCGA-LAML_Humanmethylation450_OS	cg10500218	PRDM16	Acute Myeloid Leukemia (AML)	TCGA-LAML	Humanmethylation450	OS	1	R	Unclassified_Cell_type_specific	Island	0.303	1.21	0.839-1.739	0.102	1.66	0.767-3.573
PRDM16_cg03897866_Acute Myeloid Leukemia (AML)_TCGA-LAML_Humanmethylation450_OS	cg03897866	PRDM16	Acute Myeloid Leukemia (AML)	TCGA-LAML	Humanmethylation450	OS	1	R	Unknown	S_Shore	0.903	0.978	0.68-1.407	0.00873	0.521	0.274-0.993
PRDM16_cg01419479_Acute Myeloid Leukemia (AML)_TCGA-LAML_Humanmethylation450_OS	cg01419479	PRDM16	Acute Myeloid Leukemia (AML)	TCGA-LAML	Humanmethylation450	OS	1	F	Unknown	Unknown	0.262	1.23	0.853-1.768	0.0515	1.46	1.009-2.111
PRDM16_cg25591868_Acute Myeloid Leukemia (AML)_TCGA-LAML_Humanmethylation450_OS	cg25591868	PRDM16	Acute Myeloid Leukemia (AML)	TCGA-LAML	Humanmethylation450	OS	1	F	Unknown	S_Shelf	0.14	0.764	0.53-1.102	0.00925	0.539	0.359-0.809
PRDM16_cg16555505_Acute Myeloid Leukemia (AML)_TCGA-LAML_Humanmethylation450_OS	cg16555505	PRDM16	Acute Myeloid Leukemia (AML)	TCGA-LAML	Humanmethylation450	OS	1	F	Unclassified_Cell_type_specific	Unknown	0.573	0.902	0.627-1.299	0.171	0.735	0.486-1.111
PRDM16_cg06379531_Acute Myeloid Leukemia (AML)_TCGA-LAML_Humanmethylation450_OS	cg06379531	PRDM16	Acute Myeloid Leukemia (AML)	TCGA-LAML	Humanmethylation450	OS	1	F	Unclassified_Cell_type_specific	Unknown	0.336	0.838	0.582-1.207	0.203	0.739	0.48-1.139
PRDM16_cg22449297_Acute Myeloid Leukemia (AML)_TCGA-LAML_Humanmethylation450_OS	cg22449297	PRDM16	Acute Myeloid Leukemia (AML)	TCGA-LAML	Humanmethylation450	OS	1	R	Unknown	Unknown	0.098	1.35	0.936-1.954	0.00998	1.61	1.078-2.405
PRDM16_cg09875087_Acute Myeloid Leukemia (AML)_TCGA-LAML_Humanmethylation450_OS	cg09875087	PRDM16	Acute Myeloid Leukemia (AML)	TCGA-LAML	Humanmethylation450	OS	1	R	Unknown	N_Shelf	0.505	0.885	0.615-1.273	0.123	0.748	0.505-1.107
PRDM16_cg20975532_Acute Myeloid Leukemia (AML)_TCGA-LAML_Humanmethylation450_OS	cg20975532	PRDM16	Acute Myeloid Leukemia (AML)	TCGA-LAML	Humanmethylation450	OS	1	R	Unclassified_Cell_type_specific	S_Shore	0.00943	1.61	1.118-2.318	0.00366	1.7	1.178-2.448
PRDM16_cg08913815_Acute Myeloid Leukemia (AML)_TCGA-LAML_Humanmethylation450_OS	cg08913815	PRDM16	Acute Myeloid Leukemia (AML)	TCGA-LAML	Humanmethylation450	OS	1	F	Unknown	Unknown	0.846	0.965	0.67-1.389	0.0287	0.535	0.254-1.131
PRDM16_cg21155063_Acute Myeloid Leukemia (AML)_TCGA-LAML_Humanmethylation450_OS	cg21155063	PRDM16	Acute Myeloid Leukemia (AML)	TCGA-LAML	Humanmethylation450	OS	1	R	Unknown	S_Shelf	0.941	1.01	0.704-1.46	0.000434	0.377	0.157-0.904
PRDM16_cg24461171_Acute Myeloid Leukemia (AML)_TCGA-LAML_Humanmethylation450_OS	cg24461171	PRDM16	Acute Myeloid Leukemia (AML)	TCGA-LAML	Humanmethylation450	OS	1	F	Unclassified	Island	0.347	1.19	0.825-1.71	0.175	0.749	0.472-1.188
PRDM16_cg24157531_Acute Myeloid Leukemia (AML)_TCGA-LAML_Humanmethylation450_OS	cg24157531	PRDM16	Acute Myeloid Leukemia (AML)	TCGA-LAML	Humanmethylation450	OS	1	R	Unknown	Unknown	0.26	0.814	0.565-1.172	0.0625	1.78	1.077-2.929
PRDM16_cg00940433_Acute Myeloid Leukemia (AML)_TCGA-LAML_Humanmethylation450_OS	cg00940433	PRDM16	Acute Myeloid Leukemia (AML)	TCGA-LAML	Humanmethylation450	OS	1	F	Unknown	Unknown	0.455	1.15	0.797-1.65	0.000136	2.47	1.228-4.949
PRDM16_cg21406113_Acute Myeloid Leukemia (AML)_TCGA-LAML_Humanmethylation450_OS	cg21406113	PRDM16	Acute Myeloid Leukemia (AML)	TCGA-LAML	Humanmethylation450	OS	1	F	Unclassified_Cell_type_specific	Unknown	0.901	1.02	0.711-1.472	0.00233	1.92	1.121-3.304
PRDM16_cg00165631_Acute Myeloid Leukemia (AML)_TCGA-LAML_Humanmethylation450_OS	cg00165631	PRDM16	Acute Myeloid Leukemia (AML)	TCGA-LAML	Humanmethylation450	OS	1	F	Unknown	Unknown	0.72	0.936	0.65-1.349	0.0672	0.556	0.241-1.283
PRDM16_cg24155190_Acute Myeloid Leukemia (AML)_TCGA-LAML_Humanmethylation450_OS	cg24155190	PRDM16	Acute Myeloid Leukemia (AML)	TCGA-LAML	Humanmethylation450	OS	1	F	Unknown	Unknown	0.000164	0.511	0.352-0.74	1.26E-05	0.466	0.318-0.682
PRDM16_cg17180631_Acute Myeloid Leukemia (AML)_TCGA-LAML_Humanmethylation450_OS	cg17180631	PRDM16	Acute Myeloid Leukemia (AML)	TCGA-LAML	Humanmethylation450	OS	1	R	Unknown	S_Shelf	0.364	0.847	0.588-1.219	0.00655	0.592	0.383-0.916
PRDM16_cg14377596_Acute Myeloid Leukemia (AML)_TCGA-LAML_Humanmethylation450_OS	cg14377596	PRDM16	Acute Myeloid Leukemia (AML)	TCGA-LAML	Humanmethylation450	OS	1	R	Unknown	N_Shore	0.0927	0.735	0.51-1.059	0.0479	0.66	0.449-0.971
PRDM16_cg10987004_Acute Myeloid Leukemia (AML)_TCGA-LAML_Humanmethylation450_OS	cg10987004	PRDM16	Acute Myeloid Leukemia (AML)	TCGA-LAML	Humanmethylation450	OS	1	R	Unknown	N_Shelf	0.328	0.835	0.58-1.202	0.0394	0.684	0.466-1.005
PRDM16_cg16903217_Acute Myeloid Leukemia (AML)_TCGA-LAML_Humanmethylation450_OS	cg16903217	PRDM16	Acute Myeloid Leukemia (AML)	TCGA-LAML	Humanmethylation450	OS	1	R	Unknown	N_Shore	0.603	1.1	0.765-1.584	0.0665	1.8	1.077-3.024
PRDM16_cg04364194_Acute Myeloid Leukemia (AML)_TCGA-LAML_Humanmethylation450_OS	cg04364194	PRDM16	Acute Myeloid Leukemia (AML)	TCGA-LAML	Humanmethylation450	OS	1	R	Unknown	N_Shore	0.886	0.974	0.676-1.402	0.0275	0.606	0.353-1.04
PRDM16_cg10091705_Acute Myeloid Leukemia (AML)_TCGA-LAML_Humanmethylation450_OS	cg10091705	PRDM16	Acute Myeloid Leukemia (AML)	TCGA-LAML	Humanmethylation450	OS	1	F	Unclassified_Cell_type_specific	S_Shore	0.0543	1.42	0.986-2.047	0.000102	2.1	1.311-3.364
PRDM16_cg09889216_Acute Myeloid Leukemia (AML)_TCGA-LAML_Humanmethylation450_OS	cg09889216	PRDM16	Acute Myeloid Leukemia (AML)	TCGA-LAML	Humanmethylation450	OS	1	R	Unknown	Unknown	0.116	0.751	0.521-1.082	0.055	0.684	0.471-0.994
PRDM16_cg11171004_Acute Myeloid Leukemia (AML)_TCGA-LAML_Humanmethylation450_OS	cg11171004	PRDM16	Acute Myeloid Leukemia (AML)	TCGA-LAML	Humanmethylation450	OS	1	F	Unclassified_Cell_type_specific	Unknown	0.305	1.21	0.839-1.738	0.00709	1.68	1.086-2.598
PRDM16_cg18183701_Acute Myeloid Leukemia (AML)_TCGA-LAML_Humanmethylation450_OS	cg18183701	PRDM16	Acute Myeloid Leukemia (AML)	TCGA-LAML	Humanmethylation450	OS	1	F	Unknown	Unknown	0.654	0.921	0.64-1.326	0.109	0.663	0.363-1.208
PRDM16_cg11852149_Acute Myeloid Leukemia (AML)_TCGA-LAML_Humanmethylation450_OS	cg11852149	PRDM16	Acute Myeloid Leukemia (AML)	TCGA-LAML	Humanmethylation450	OS	1	F	Unknown	Unknown	0.859	1.03	0.717-1.489	0.00649	2.58	0.854-7.782
PRDM16_cg25512657_Acute Myeloid Leukemia (AML)_TCGA-LAML_Humanmethylation450_OS	cg25512657	PRDM16	Acute Myeloid Leukemia (AML)	TCGA-LAML	Humanmethylation450	OS	1	R	Unknown	Unknown	0.56	1.11	0.773-1.602	0.0488	1.46	0.964-2.218
PRDM16_cg13065121_Acute Myeloid Leukemia (AML)_TCGA-LAML_Humanmethylation450_OS	cg13065121	PRDM16	Acute Myeloid Leukemia (AML)	TCGA-LAML	Humanmethylation450	OS	1	R	Unknown	N_Shore	0.457	1.15	0.797-1.65	0.00202	2.89	1.794-4.662
PRDM16_cg13674411_Acute Myeloid Leukemia (AML)_TCGA-LAML_Humanmethylation450_OS	cg13674411	PRDM16	Acute Myeloid Leukemia (AML)	TCGA-LAML	Humanmethylation450	OS	1	F	Unknown	N_Shore	0.0486	1.43	0.994-2.067	0.00643	2.74	1.642-4.558
PRDM16_cg14514130_Acute Myeloid Leukemia (AML)_TCGA-LAML_Humanmethylation450_OS	cg14514130	PRDM16	Acute Myeloid Leukemia (AML)	TCGA-LAML	Humanmethylation450	OS	1	F	Unknown	Unknown	0.0267	0.665	0.462-0.957	0.0197	0.648	0.451-0.933
PRDM16_cg25603742_Acute Myeloid Leukemia (AML)_TCGA-LAML_Humanmethylation450_OS	cg25603742	PRDM16	Acute Myeloid Leukemia (AML)	TCGA-LAML	Humanmethylation450	OS	1	R	Unclassified_Cell_type_specific	Unknown	0.74	0.941	0.654-1.354	0.0426	1.97	1.17-3.318
PRDM16_cg00142815_Acute Myeloid Leukemia (AML)_TCGA-LAML_Humanmethylation450_OS	cg00142815	PRDM16	Acute Myeloid Leukemia (AML)	TCGA-LAML	Humanmethylation450	OS	1	F	Unclassified_Cell_type_specific	Island	0.178	1.28	0.889-1.842	0.019	1.91	1.218-2.988
PRDM16_cg06948937_Acute Myeloid Leukemia (AML)_TCGA-LAML_Humanmethylation450_OS	cg06948937	PRDM16	Acute Myeloid Leukemia (AML)	TCGA-LAML	Humanmethylation450	OS	1	R	Unknown	Island	0.0138	0.637	0.442-0.918	0.0138	0.637	0.442-0.918
PRDM16_cg03595243_Acute Myeloid Leukemia (AML)_TCGA-LAML_Humanmethylation450_OS	cg03595243	PRDM16	Acute Myeloid Leukemia (AML)	TCGA-LAML	Humanmethylation450	OS	1	F	Unknown	N_Shore	0.234	0.805	0.558-1.161	0.0229	0.658	0.457-0.947
PRDM16_cg17591741_Acute Myeloid Leukemia (AML)_TCGA-LAML_Humanmethylation450_OS	cg17591741	PRDM16	Acute Myeloid Leukemia (AML)	TCGA-LAML	Humanmethylation450	OS	1	F	Unclassified_Cell_type_specific	Island	0.203	1.26	0.875-1.819	0.0293	1.51	1.005-2.259
PRDM16_cg17811913_Acute Myeloid Leukemia (AML)_TCGA-LAML_Humanmethylation450_OS	cg17811913	PRDM16	Acute Myeloid Leukemia (AML)	TCGA-LAML	Humanmethylation450	OS	1	R	Unknown	Island	0.014	1.57	1.087-2.261	0.00801	1.65	1.085-2.519
PRDM16_cg16729555_Acute Myeloid Leukemia (AML)_TCGA-LAML_Humanmethylation450_OS	cg16729555	PRDM16	Acute Myeloid Leukemia (AML)	TCGA-LAML	Humanmethylation450	OS	1	F	Unknown	Island	0.2	0.79	0.549-1.137	0.0913	0.733	0.501-1.071
PRDM16_cg05508558_Acute Myeloid Leukemia (AML)_TCGA-LAML_Humanmethylation450_OS	cg05508558	PRDM16	Acute Myeloid Leukemia (AML)	TCGA-LAML	Humanmethylation450	OS	1	R	Unknown	Unknown	0.316	0.832	0.578-1.198	0.0144	0.558	0.308-1.013
PRDM16_cg24536146_Acute Myeloid Leukemia (AML)_TCGA-LAML_Humanmethylation450_OS	cg24536146	PRDM16	Acute Myeloid Leukemia (AML)	TCGA-LAML	Humanmethylation450	OS	1	F	Unclassified	N_Shore	0.023	0.663	0.459-0.956	0.00114	0.558	0.379-0.823
PRDM16_cg16549711_Acute Myeloid Leukemia (AML)_TCGA-LAML_Humanmethylation450_OS	cg16549711	PRDM16	Acute Myeloid Leukemia (AML)	TCGA-LAML	Humanmethylation450	OS	1	R	Unclassified_Cell_type_specific	S_Shore	0.0436	0.69	0.48-0.994	3.18E-07	0.256	0.09-0.729
PRDM16_cg26266618_Acute Myeloid Leukemia (AML)_TCGA-LAML_Humanmethylation450_OS	cg26266618	PRDM16	Acute Myeloid Leukemia (AML)	TCGA-LAML	Humanmethylation450	OS	1	F	Unknown	N_Shore	0.726	0.938	0.651-1.35	0.028	0.641	0.44-0.934
PRDM16_cg00823095_Acute Myeloid Leukemia (AML)_TCGA-LAML_Humanmethylation450_OS	cg00823095	PRDM16	Acute Myeloid Leukemia (AML)	TCGA-LAML	Humanmethylation450	OS	1	R	Unknown	Unknown	0.336	1.19	0.83-1.719	0.0214	1.58	1.092-2.297
PRDM16_cg16900349_Acute Myeloid Leukemia (AML)_TCGA-LAML_Humanmethylation450_OS	cg16900349	PRDM16	Acute Myeloid Leukemia (AML)	TCGA-LAML	Humanmethylation450	OS	1	R	Unknown	N_Shore	0.161	1.29	0.897-1.863	0.024	1.56	1.076-2.255
PRDM16_ch.1.207058233R_Acute Myeloid Leukemia (AML)_TCGA-LAML_Humanmethylation450_OS	ch.1.207058233R	PRDM16	Acute Myeloid Leukemia (AML)	TCGA-LAML	Humanmethylation450	OS	1	R	Unknown	Unknown	0.741	1.06	0.738-1.53	0.0977	0.611	0.372-1.006
PRDM16_cg06155620_Acute Myeloid Leukemia (AML)_TCGA-LAML_Humanmethylation450_OS	cg06155620	PRDM16	Acute Myeloid Leukemia (AML)	TCGA-LAML	Humanmethylation450	OS	1	R	Unknown	Island	0.982	0.996	0.692-1.433	0.00781	0.461	0.201-1.058
PRDM16_cg01530981_Acute Myeloid Leukemia (AML)_TCGA-LAML_Humanmethylation450_OS	cg01530981	PRDM16	Acute Myeloid Leukemia (AML)	TCGA-LAML	Humanmethylation450	OS	1	R	Unknown	N_Shore	0.739	1.06	0.739-1.53	0.131	0.626	0.372-1.052
PRDM16_cg27167413_Acute Myeloid Leukemia (AML)_TCGA-LAML_Humanmethylation450_OS	cg27167413	PRDM16	Acute Myeloid Leukemia (AML)	TCGA-LAML	Humanmethylation450	OS	1	F	Unknown	Unknown	0.208	0.794	0.551-1.145	0.0518	0.684	0.472-0.991
PRDM16_cg11570233_Acute Myeloid Leukemia (AML)_TCGA-LAML_Humanmethylation450_OS	cg11570233	PRDM16	Acute Myeloid Leukemia (AML)	TCGA-LAML	Humanmethylation450	OS	1	F	Unknown	N_Shore	0.102	1.35	0.938-1.944	0.0133	1.75	1.179-2.603
PRDM16_cg05723989_Acute Myeloid Leukemia (AML)_TCGA-LAML_Humanmethylation450_OS	cg05723989	PRDM16	Acute Myeloid Leukemia (AML)	TCGA-LAML	Humanmethylation450	OS	1	F	Unknown	N_Shore	0.0412	1.45	1.002-2.093	0.0318	1.48	1.022-2.132
PRDM16_cg26187123_Acute Myeloid Leukemia (AML)_TCGA-LAML_Humanmethylation450_OS	cg26187123	PRDM16	Acute Myeloid Leukemia (AML)	TCGA-LAML	Humanmethylation450	OS	1	R	Unknown	N_Shelf	0.0838	0.73	0.506-1.054	0.0399	0.687	0.477-0.99
PRDM16_cg18755581_Acute Myeloid Leukemia (AML)_TCGA-LAML_Humanmethylation450_OS	cg18755581	PRDM16	Acute Myeloid Leukemia (AML)	TCGA-LAML	Humanmethylation450	OS	1	F	Unknown	Unknown	0.242	0.806	0.56-1.16	0.113	0.707	0.474-1.056
PRDM16_cg17240499_Acute Myeloid Leukemia (AML)_TCGA-LAML_Humanmethylation450_OS	cg17240499	PRDM16	Acute Myeloid Leukemia (AML)	TCGA-LAML	Humanmethylation450	OS	1	F	Unknown	N_Shore	0.0468	0.695	0.483-1.002	0.00343	0.486	0.323-0.73
PRDM16_cg06268921_Acute Myeloid Leukemia (AML)_TCGA-LAML_Humanmethylation450_OS	cg06268921	PRDM16	Acute Myeloid Leukemia (AML)	TCGA-LAML	Humanmethylation450	OS	1	F	Unknown	N_Shelf	0.435	0.867	0.602-1.247	0.0713	0.682	0.424-1.096
PRDM16_cg07502168_Acute Myeloid Leukemia (AML)_TCGA-LAML_Humanmethylation450_OS	cg07502168	PRDM16	Acute Myeloid Leukemia (AML)	TCGA-LAML	Humanmethylation450	OS	1	R	Unknown	N_Shelf	0.566	1.11	0.772-1.599	0.0626	1.42	0.952-2.105
PRDM16_cg24396691_Acute Myeloid Leukemia (AML)_TCGA-LAML_Humanmethylation450_OS	cg24396691	PRDM16	Acute Myeloid Leukemia (AML)	TCGA-LAML	Humanmethylation450	OS	1	F	Unknown	N_Shore	0.0929	0.734	0.51-1.056	0.00547	0.573	0.396-0.83
PRDM16_cg24003560_Acute Myeloid Leukemia (AML)_TCGA-LAML_Humanmethylation450_OS	cg24003560	PRDM16	Acute Myeloid Leukemia (AML)	TCGA-LAML	Humanmethylation450	OS	1	R	Unknown	Unknown	0.607	1.1	0.763-1.582	0.000533	0.419	0.203-0.867
PRDM16_cg04222084_Acute Myeloid Leukemia (AML)_TCGA-LAML_Humanmethylation450_OS	cg04222084	PRDM16	Acute Myeloid Leukemia (AML)	TCGA-LAML	Humanmethylation450	OS	1	F	Unknown	Island	0.142	1.31	0.909-1.886	0.142	1.31	0.909-1.886
PRDM16_cg04219417_Acute Myeloid Leukemia (AML)_TCGA-LAML_Humanmethylation450_OS	cg04219417	PRDM16	Acute Myeloid Leukemia (AML)	TCGA-LAML	Humanmethylation450	OS	1	R	Unknown	Island	0.134	0.76	0.528-1.094	0.0213	0.53	0.257-1.093
PRDM16_cg00172597_Acute Myeloid Leukemia (AML)_TCGA-LAML_Humanmethylation450_OS	cg00172597	PRDM16	Acute Myeloid Leukemia (AML)	TCGA-LAML	Humanmethylation450	OS	1	R	Unclassified_Cell_type_specific	Island	0.413	0.86	0.598-1.238	0.0992	0.447	0.223-0.896
PRDM16_cg00339319_Acute Myeloid Leukemia (AML)_TCGA-LAML_Humanmethylation450_OS	cg00339319	PRDM16	Acute Myeloid Leukemia (AML)	TCGA-LAML	Humanmethylation450	OS	1	F	Unclassified_Cell_type_specific	S_Shore	0.718	1.07	0.743-1.538	0.0919	1.41	0.963-2.066
PRDM16_cg16028934_Acute Myeloid Leukemia (AML)_TCGA-LAML_Humanmethylation450_OS	cg16028934	PRDM16	Acute Myeloid Leukemia (AML)	TCGA-LAML	Humanmethylation450	OS	1	F	Unknown	Island	0.312	1.2	0.835-1.733	0.0632	0.497	0.28-0.879
PRDM16_cg01777643_Acute Myeloid Leukemia (AML)_TCGA-LAML_Humanmethylation450_OS	cg01777643	PRDM16	Acute Myeloid Leukemia (AML)	TCGA-LAML	Humanmethylation450	OS	1	F	Unknown	N_Shelf	0.96	0.991	0.689-1.426	0.201	0.7	0.428-1.144
PRDM16_cg24928150_Acute Myeloid Leukemia (AML)_TCGA-LAML_Humanmethylation450_OS	cg24928150	PRDM16	Acute Myeloid Leukemia (AML)	TCGA-LAML	Humanmethylation450	OS	1	F	Unclassified_Cell_type_specific	Island	0.0972	1.35	0.94-1.95	0.0127	1.57	1.078-2.287
PRDM16_cg21417192_Acute Myeloid Leukemia (AML)_TCGA-LAML_Humanmethylation450_OS	cg21417192	PRDM16	Acute Myeloid Leukemia (AML)	TCGA-LAML	Humanmethylation450	OS	1	R	Unclassified	Unknown	0.464	0.874	0.607-1.259	0.089	0.613	0.303-1.241
PRDM16_cg23173402_Acute Myeloid Leukemia (AML)_TCGA-LAML_Humanmethylation450_OS	cg23173402	PRDM16	Acute Myeloid Leukemia (AML)	TCGA-LAML	Humanmethylation450	OS	1	R	Unclassified_Cell_type_specific	N_Shore	0.934	1.02	0.705-1.461	0.132	1.44	0.933-2.215
PRDM16_cg23019286_Acute Myeloid Leukemia (AML)_TCGA-LAML_Humanmethylation450_OS	cg23019286	PRDM16	Acute Myeloid Leukemia (AML)	TCGA-LAML	Humanmethylation450	OS	1	R	Unknown	Unknown	0.524	1.12	0.781-1.617	0.107	1.39	0.947-2.027
PRDM16_cg03142741_Acute Myeloid Leukemia (AML)_TCGA-LAML_Humanmethylation450_OS	cg03142741	PRDM16	Acute Myeloid Leukemia (AML)	TCGA-LAML	Humanmethylation450	OS	1	R	Unknown	N_Shelf	0.223	0.799	0.556-1.151	0.00321	0.561	0.354-0.887
PRDM16_cg07204739_Acute Myeloid Leukemia (AML)_TCGA-LAML_Humanmethylation450_OS	cg07204739	PRDM16	Acute Myeloid Leukemia (AML)	TCGA-LAML	Humanmethylation450	OS	1	R	Unknown	N_Shore	0.428	0.865	0.601-1.244	0.00393	0.369	0.119-1.144
PRDM16_cg07838098_Acute Myeloid Leukemia (AML)_TCGA-LAML_Humanmethylation450_OS	cg07838098	PRDM16	Acute Myeloid Leukemia (AML)	TCGA-LAML	Humanmethylation450	OS	1	R	Unknown	N_Shore	0.465	1.14	0.794-1.646	0.17	0.755	0.514-1.11
PRDM16_cg23012917_Acute Myeloid Leukemia (AML)_TCGA-LAML_Humanmethylation450_OS	cg23012917	PRDM16	Acute Myeloid Leukemia (AML)	TCGA-LAML	Humanmethylation450	OS	1	R	Unknown	Unknown	0.952	0.989	0.687-1.423	0.128	1.64	0.734-3.644
PRDM16_cg11176853_Acute Myeloid Leukemia (AML)_TCGA-LAML_Humanmethylation450_OS	cg11176853	PRDM16	Acute Myeloid Leukemia (AML)	TCGA-LAML	Humanmethylation450	OS	1	R	Unknown	N_Shore	0.205	0.793	0.551-1.143	0.116	0.743	0.515-1.072
PRDM16_cg01083716_Acute Myeloid Leukemia (AML)_TCGA-LAML_Humanmethylation450_OS	cg01083716	PRDM16	Acute Myeloid Leukemia (AML)	TCGA-LAML	Humanmethylation450	OS	1	F	Unknown	N_Shore	0.023	1.52	1.058-2.191	0.000117	2.01	1.334-3.015
PRDM16_cg13457651_Acute Myeloid Leukemia (AML)_TCGA-LAML_Humanmethylation450_OS	cg13457651	PRDM16	Acute Myeloid Leukemia (AML)	TCGA-LAML	Humanmethylation450	OS	1	F	Unknown	Island	0.342	1.19	0.827-1.714	0.0325	1.67	1.103-2.533
PRDM16_cg01805856_Acute Myeloid Leukemia (AML)_TCGA-LAML_Humanmethylation450_OS	cg01805856	PRDM16	Acute Myeloid Leukemia (AML)	TCGA-LAML	Humanmethylation450	OS	1	F	Unknown	S_Shelf	0.504	1.13	0.786-1.627	0.243	1.28	0.813-2.025
PRDM16_cg26032238_Acute Myeloid Leukemia (AML)_TCGA-LAML_Humanmethylation450_OS	cg26032238	PRDM16	Acute Myeloid Leukemia (AML)	TCGA-LAML	Humanmethylation450	OS	1	R	Unknown	S_Shore	0.488	0.881	0.612-1.267	0.0142	0.639	0.433-0.941
PRDM16_cg09548403_Acute Myeloid Leukemia (AML)_TCGA-LAML_Humanmethylation450_OS	cg09548403	PRDM16	Acute Myeloid Leukemia (AML)	TCGA-LAML	Humanmethylation450	OS	1	R	Unknown	Unknown	0.983	1	0.697-1.445	0.0575	0.7	0.471-1.042
PRDM16_cg01555036_Acute Myeloid Leukemia (AML)_TCGA-LAML_Humanmethylation450_OS	cg01555036	PRDM16	Acute Myeloid Leukemia (AML)	TCGA-LAML	Humanmethylation450	OS	1	F	Unknown	S_Shore	0.0492	0.697	0.484-1.003	0.01	0.527	0.348-0.799
PRDM16_cg00697486_Acute Myeloid Leukemia (AML)_TCGA-LAML_Humanmethylation450_OS	cg00697486	PRDM16	Acute Myeloid Leukemia (AML)	TCGA-LAML	Humanmethylation450	OS	1	F	Unknown	Island	0.639	1.09	0.757-1.568	0.0373	1.46	1.005-2.127
PRDM16_cg09347582_Acute Myeloid Leukemia (AML)_TCGA-LAML_Humanmethylation450_OS	cg09347582	PRDM16	Acute Myeloid Leukemia (AML)	TCGA-LAML	Humanmethylation450	OS	1	F	Unknown	S_Shelf	0.151	1.3	0.904-1.874	0.0204	1.56	1.08-2.245
PRDM16_cg01047268_Acute Myeloid Leukemia (AML)_TCGA-LAML_Humanmethylation450_OS	cg01047268	PRDM16	Acute Myeloid Leukemia (AML)	TCGA-LAML	Humanmethylation450	OS	1	R	Unclassified	Island	0.655	0.921	0.638-1.33	0.0876	0.591	0.355-0.982
PRDM16_cg13365620_Acute Myeloid Leukemia (AML)_TCGA-LAML_Humanmethylation450_OS	cg13365620	PRDM16	Acute Myeloid Leukemia (AML)	TCGA-LAML	Humanmethylation450	OS	1	R	Unknown	Unknown	0.682	1.08	0.749-1.552	0.0185	2.05	0.881-4.791
PRDM16_cg06714284_Acute Myeloid Leukemia (AML)_TCGA-LAML_Humanmethylation450_OS	cg06714284	PRDM16	Acute Myeloid Leukemia (AML)	TCGA-LAML	Humanmethylation450	OS	1	F	Unknown	Unknown	0.943	0.987	0.686-1.42	0.0821	2.14	1.127-4.072
PRDM16_cg09334514_Acute Myeloid Leukemia (AML)_TCGA-LAML_Humanmethylation450_OS	cg09334514	PRDM16	Acute Myeloid Leukemia (AML)	TCGA-LAML	Humanmethylation450	OS	1	F	Unknown	S_Shore	0.696	0.931	0.647-1.339	0.00021	0.413	0.207-0.825
PRDM16_cg01796143_Acute Myeloid Leukemia (AML)_TCGA-LAML_Humanmethylation450_OS	cg01796143	PRDM16	Acute Myeloid Leukemia (AML)	TCGA-LAML	Humanmethylation450	OS	1	F	Unclassified_Cell_type_specific	S_Shelf	0.382	1.17	0.815-1.69	0.0108	1.98	0.969-4.041
PRDM16_cg11384512_Acute Myeloid Leukemia (AML)_TCGA-LAML_Humanmethylation450_OS	cg11384512	PRDM16	Acute Myeloid Leukemia (AML)	TCGA-LAML	Humanmethylation450	OS	1	R	Unknown	N_Shore	0.706	1.07	0.744-1.542	0.0591	0.637	0.362-1.121
PRDM16_cg22700220_Acute Myeloid Leukemia (AML)_TCGA-LAML_Humanmethylation450_OS	cg22700220	PRDM16	Acute Myeloid Leukemia (AML)	TCGA-LAML	Humanmethylation450	OS	1	F	Unknown	Unknown	0.244	0.807	0.561-1.161	0.0199	0.579	0.326-1.027
PRDM16_cg04406200_Acute Myeloid Leukemia (AML)_TCGA-LAML_Humanmethylation450_OS	cg04406200	PRDM16	Acute Myeloid Leukemia (AML)	TCGA-LAML	Humanmethylation450	OS	1	R	Unknown	Unknown	0.45	1.15	0.798-1.653	0.162	1.5	0.758-2.949
PRDM16_cg00155397_Acute Myeloid Leukemia (AML)_TCGA-LAML_Humanmethylation450_OS	cg00155397	PRDM16	Acute Myeloid Leukemia (AML)	TCGA-LAML	Humanmethylation450	OS	1	R	Unclassified	N_Shelf	0.0271	0.668	0.463-0.964	0.00744	0.243	0.132-0.447
PRDM16_cg21164741_Acute Myeloid Leukemia (AML)_TCGA-LAML_Humanmethylation450_OS	cg21164741	PRDM16	Acute Myeloid Leukemia (AML)	TCGA-LAML	Humanmethylation450	OS	1	R	Unknown	N_Shelf	0.656	0.922	0.64-1.327	0.0842	1.56	0.996-2.431
PRDM16_cg15160742_Acute Myeloid Leukemia (AML)_TCGA-LAML_Humanmethylation450_OS	cg15160742	PRDM16	Acute Myeloid Leukemia (AML)	TCGA-LAML	Humanmethylation450	OS	1	R	Unknown	S_Shore	0.252	0.811	0.564-1.167	0.0572	0.49	0.277-0.864
PRDM16_cg00914462_Acute Myeloid Leukemia (AML)_TCGA-LAML_Humanmethylation450_OS	cg00914462	PRDM16	Acute Myeloid Leukemia (AML)	TCGA-LAML	Humanmethylation450	OS	1	R	Unknown	Unknown	0.808	0.956	0.665-1.376	0.0907	0.547	0.312-0.96
PRDM16_cg03889876_Acute Myeloid Leukemia (AML)_TCGA-LAML_Humanmethylation450_OS	cg03889876	PRDM16	Acute Myeloid Leukemia (AML)	TCGA-LAML	Humanmethylation450	OS	1	R	Unknown	Unknown	0.259	0.813	0.565-1.171	0.118	0.746	0.517-1.075
PRDM16_cg03320441_Acute Myeloid Leukemia (AML)_TCGA-LAML_Humanmethylation450_OS	cg03320441	PRDM16	Acute Myeloid Leukemia (AML)	TCGA-LAML	Humanmethylation450	OS	1	R	Unknown	S_Shelf	0.144	1.31	0.908-1.883	0.00881	2.16	1.366-3.399
PRDM16_cg04992425_Acute Myeloid Leukemia (AML)_TCGA-LAML_Humanmethylation450_OS	cg04992425	PRDM16	Acute Myeloid Leukemia (AML)	TCGA-LAML	Humanmethylation450	OS	1	F	Unknown	Unknown	0.83	0.961	0.668-1.383	0.234	0.613	0.316-1.192
PRDM16_cg12274113_Acute Myeloid Leukemia (AML)_TCGA-LAML_Humanmethylation450_OS	cg12274113	PRDM16	Acute Myeloid Leukemia (AML)	TCGA-LAML	Humanmethylation450	OS	1	F	Unknown	N_Shelf	0.896	1.02	0.712-1.475	0.00448	0.502	0.266-0.95
PRDM16_cg09475815_Acute Myeloid Leukemia (AML)_TCGA-LAML_Humanmethylation450_OS	cg09475815	PRDM16	Acute Myeloid Leukemia (AML)	TCGA-LAML	Humanmethylation450	OS	1	F	Unknown	N_Shore	0.258	1.23	0.856-1.772	0.0501	1.44	1-2.071
PRDM16_cg20478514_Acute Myeloid Leukemia (AML)_TCGA-LAML_Humanmethylation450_OS	cg20478514	PRDM16	Acute Myeloid Leukemia (AML)	TCGA-LAML	Humanmethylation450	OS	1	R	Unknown	Unknown	0.767	1.06	0.734-1.52	0.1	1.44	0.961-2.154
PRDM16_cg18866281_Acute Myeloid Leukemia (AML)_TCGA-LAML_Humanmethylation450_OS	cg18866281	PRDM16	Acute Myeloid Leukemia (AML)	TCGA-LAML	Humanmethylation450	OS	1	F	Unknown	N_Shore	0.991	0.998	0.693-1.437	0.146	0.743	0.506-1.091
PRDM16_cg25832598_Acute Myeloid Leukemia (AML)_TCGA-LAML_Humanmethylation450_OS	cg25832598	PRDM16	Acute Myeloid Leukemia (AML)	TCGA-LAML	Humanmethylation450	OS	1	F	Unknown	N_Shelf	0.939	1.01	0.705-1.46	0.00775	0.472	0.302-0.738
PRDM16_cg24894838_Acute Myeloid Leukemia (AML)_TCGA-LAML_Humanmethylation450_OS	cg24894838	PRDM16	Acute Myeloid Leukemia (AML)	TCGA-LAML	Humanmethylation450	OS	1	F	Unclassified_Cell_type_specific	N_Shore	0.0587	1.42	0.984-2.038	0.00156	1.8	1.181-2.747
PRDM16_cg05639522_Acute Myeloid Leukemia (AML)_TCGA-LAML_Humanmethylation450_OS	cg05639522	PRDM16	Acute Myeloid Leukemia (AML)	TCGA-LAML	Humanmethylation450	OS	1	F	Unknown	Island	0.131	0.759	0.526-1.093	4.22E-05	3.18	1.182-8.566
PRDM16_cg17759806_Acute Myeloid Leukemia (AML)_TCGA-LAML_Humanmethylation450_OS	cg17759806	PRDM16	Acute Myeloid Leukemia (AML)	TCGA-LAML	Humanmethylation450	OS	1	R	Unknown	N_Shore	0.221	1.25	0.868-1.8	0.0542	2.32	1.246-4.321
PRDM16_cg26828131_Acute Myeloid Leukemia (AML)_TCGA-LAML_Humanmethylation450_OS	cg26828131	PRDM16	Acute Myeloid Leukemia (AML)	TCGA-LAML	Humanmethylation450	OS	1	R	Unknown	Island	0.961	0.991	0.689-1.426	0.00118	2.41	1.077-5.4
PRDM16_cg11070531_Acute Myeloid Leukemia (AML)_TCGA-LAML_Humanmethylation450_OS	cg11070531	PRDM16	Acute Myeloid Leukemia (AML)	TCGA-LAML	Humanmethylation450	OS	1	R	Unknown	Unknown	0.489	0.88	0.611-1.267	0.0381	2.7	1.423-5.14
PRDM16_cg03289576_Acute Myeloid Leukemia (AML)_TCGA-LAML_Humanmethylation450_OS	cg03289576	PRDM16	Acute Myeloid Leukemia (AML)	TCGA-LAML	Humanmethylation450	OS	1	R	Unknown	S_Shelf	0.615	1.1	0.762-1.578	0.0358	1.49	0.989-2.248
PRDM16_cg15574509_Acute Myeloid Leukemia (AML)_TCGA-LAML_Humanmethylation450_OS	cg15574509	PRDM16	Acute Myeloid Leukemia (AML)	TCGA-LAML	Humanmethylation450	OS	1	F	Unknown	Unknown	0.778	0.95	0.66-1.367	0.231	0.552	0.258-1.183
PRDM16_cg18642499_Acute Myeloid Leukemia (AML)_TCGA-LAML_Humanmethylation450_OS	cg18642499	PRDM16	Acute Myeloid Leukemia (AML)	TCGA-LAML	Humanmethylation450	OS	1	F	Unknown	Unknown	0.681	0.927	0.644-1.335	0.0048	0.544	0.32-0.925
PRDM16_cg12652502_Acute Myeloid Leukemia (AML)_TCGA-LAML_Humanmethylation450_OS	cg12652502	PRDM16	Acute Myeloid Leukemia (AML)	TCGA-LAML	Humanmethylation450	OS	1	R	Unclassified_Cell_type_specific	Unknown	0.667	1.08	0.751-1.559	0.0807	0.517	0.289-0.925
PRDM16_cg26123029_Acute Myeloid Leukemia (AML)_TCGA-LAML_Humanmethylation450_OS	cg26123029	PRDM16	Acute Myeloid Leukemia (AML)	TCGA-LAML	Humanmethylation450	OS	1	F	Unclassified_Cell_type_specific	Unknown	0.839	1.04	0.721-1.494	0.111	1.4	0.879-2.244
PRDM16_cg09581060_Acute Myeloid Leukemia (AML)_TCGA-LAML_Humanmethylation450_OS	cg09581060	PRDM16	Acute Myeloid Leukemia (AML)	TCGA-LAML	Humanmethylation450	OS	1	R	Unknown	Island	0.356	0.843	0.586-1.214	0.165	1.43	0.905-2.259
PRDM16_cg27425331_Acute Myeloid Leukemia (AML)_TCGA-LAML_Humanmethylation450_OS	cg27425331	PRDM16	Acute Myeloid Leukemia (AML)	TCGA-LAML	Humanmethylation450	OS	1	F	Unclassified_Cell_type_specific	N_Shelf	0.613	0.911	0.633-1.313	0.00435	0.392	0.139-1.103
PRDM16_cg02794788_Acute Myeloid Leukemia (AML)_TCGA-LAML_Humanmethylation450_OS	cg02794788	PRDM16	Acute Myeloid Leukemia (AML)	TCGA-LAML	Humanmethylation450	OS	1	R	Unclassified_Cell_type_specific	N_Shelf	0.835	1.04	0.722-1.496	0.000235	2.24	1.234-4.058
PRDM16_cg00040862_Acute Myeloid Leukemia (AML)_TCGA-LAML_Humanmethylation450_OS	cg00040862	PRDM16	Acute Myeloid Leukemia (AML)	TCGA-LAML	Humanmethylation450	OS	1	R	Unknown	Unknown	0.631	0.916	0.636-1.318	0.0136	0.44	0.165-1.174
PRDM16_cg18639238_Acute Myeloid Leukemia (AML)_TCGA-LAML_Humanmethylation450_OS	cg18639238	PRDM16	Acute Myeloid Leukemia (AML)	TCGA-LAML	Humanmethylation450	OS	1	R	Unknown	Island	0.288	1.21	0.844-1.748	0.000474	0.353	0.133-0.942
PRDM16_cg03095607_Acute Myeloid Leukemia (AML)_TCGA-LAML_Humanmethylation450_OS	cg03095607	PRDM16	Acute Myeloid Leukemia (AML)	TCGA-LAML	Humanmethylation450	OS	1	R	Unknown	Unknown	0.307	0.829	0.576-1.192	0.146	0.724	0.482-1.089
PRDM16_cg02761944_Acute Myeloid Leukemia (AML)_TCGA-LAML_Humanmethylation450_OS	cg02761944	PRDM16	Acute Myeloid Leukemia (AML)	TCGA-LAML	Humanmethylation450	OS	1	F	Unknown	Island	0.92	1.02	0.707-1.467	0.0558	0.613	0.395-0.951
PRDM16_cg25799361_Acute Myeloid Leukemia (AML)_TCGA-LAML_Humanmethylation450_OS	cg25799361	PRDM16	Acute Myeloid Leukemia (AML)	TCGA-LAML	Humanmethylation450	OS	1	R	Unknown	N_Shore	0.405	1.17	0.81-1.677	0.00675	3.52	1.974-6.271
PRDM16_cg03646994_Acute Myeloid Leukemia (AML)_TCGA-LAML_Humanmethylation450_OS	cg03646994	PRDM16	Acute Myeloid Leukemia (AML)	TCGA-LAML	Humanmethylation450	OS	1	R	Unknown	Island	0.548	0.895	0.622-1.289	0.0557	1.9	0.771-4.7
PRDM16_cg22182287_Acute Myeloid Leukemia (AML)_TCGA-LAML_Humanmethylation450_OS	cg22182287	PRDM16	Acute Myeloid Leukemia (AML)	TCGA-LAML	Humanmethylation450	OS	1	F	Unknown	Unknown	0.245	1.24	0.86-1.781	0.00386	1.81	1.104-2.968
PRDM16_cg08050967_Acute Myeloid Leukemia (AML)_TCGA-LAML_Humanmethylation450_OS	cg08050967	PRDM16	Acute Myeloid Leukemia (AML)	TCGA-LAML	Humanmethylation450	OS	1	R	Unknown	N_Shore	0.946	1.01	0.703-1.458	0.121	1.35	0.93-1.948
PRDM16_cg06529996_Acute Myeloid Leukemia (AML)_TCGA-LAML_Humanmethylation450_OS	cg06529996	PRDM16	Acute Myeloid Leukemia (AML)	TCGA-LAML	Humanmethylation450	OS	1	F	Unknown	N_Shore	0.834	1.04	0.722-1.496	0.0779	1.42	0.974-2.061
PRDM16_cg01370334_Acute Myeloid Leukemia (AML)_TCGA-LAML_Humanmethylation450_OS	cg01370334	PRDM16	Acute Myeloid Leukemia (AML)	TCGA-LAML	Humanmethylation450	OS	1	F	Unknown	Unknown	0.562	1.11	0.772-1.6	0.0093	3.37	1.871-6.062
PRDM16_cg00835279_Acute Myeloid Leukemia (AML)_TCGA-LAML_Humanmethylation450_OS	cg00835279	PRDM16	Acute Myeloid Leukemia (AML)	TCGA-LAML	Humanmethylation450	OS	1	R	Unknown	N_Shelf	0.535	0.893	0.62-1.286	0.0203	0.477	0.292-0.779
PRDM16_cg08235183_Acute Myeloid Leukemia (AML)_TCGA-LAML_Humanmethylation450_OS	cg08235183	PRDM16	Acute Myeloid Leukemia (AML)	TCGA-LAML	Humanmethylation450	OS	1	R	Unknown	N_Shore	0.0936	1.36	0.942-1.955	0.00705	1.66	1.154-2.391
PRDM16_cg14926093_Acute Myeloid Leukemia (AML)_TCGA-LAML_Humanmethylation450_OS	cg14926093	PRDM16	Acute Myeloid Leukemia (AML)	TCGA-LAML	Humanmethylation450	OS	1	R	Unclassified_Cell_type_specific	Unknown	0.584	1.11	0.767-1.592	0.00523	0.554	0.333-0.923
PRDM16_cg15327641_Acute Myeloid Leukemia (AML)_TCGA-LAML_Humanmethylation450_OS	cg15327641	PRDM16	Acute Myeloid Leukemia (AML)	TCGA-LAML	Humanmethylation450	OS	1	F	Unknown	Unknown	0.52	1.12	0.781-1.62	0.00292	0.557	0.349-0.887
PRDM16_cg24221559_Acute Myeloid Leukemia (AML)_TCGA-LAML_Humanmethylation450_OS	cg24221559	PRDM16	Acute Myeloid Leukemia (AML)	TCGA-LAML	Humanmethylation450	OS	1	R	Unknown	Unknown	0.395	0.855	0.594-1.23	8.74E-05	0.328	0.124-0.867
PRDM16_cg08526991_Acute Myeloid Leukemia (AML)_TCGA-LAML_Humanmethylation450_OS	cg08526991	PRDM16	Acute Myeloid Leukemia (AML)	TCGA-LAML	Humanmethylation450	OS	1	F	Unclassified_Cell_type_specific	S_Shore	0.0897	0.733	0.509-1.055	0.0131	0.525	0.341-0.806
PRDM16_cg09605095_Acute Myeloid Leukemia (AML)_TCGA-LAML_Humanmethylation450_OS	cg09605095	PRDM16	Acute Myeloid Leukemia (AML)	TCGA-LAML	Humanmethylation450	OS	1	R	Unknown	Unknown	0.0714	1.39	0.961-2.002	0.0714	1.39	0.961-2.002
PRDM16_cg18306502_Acute Myeloid Leukemia (AML)_TCGA-LAML_Humanmethylation450_OS	cg18306502	PRDM16	Acute Myeloid Leukemia (AML)	TCGA-LAML	Humanmethylation450	OS	1	R	Unknown	Island	0.0618	1.41	0.977-2.026	0.0194	1.55	1.022-2.362
PRDM16_cg19452338_Acute Myeloid Leukemia (AML)_TCGA-LAML_Humanmethylation450_OS	cg19452338	PRDM16	Acute Myeloid Leukemia (AML)	TCGA-LAML	Humanmethylation450	OS	1	F	Unknown	Unknown	0.815	0.958	0.665-1.379	0.0564	0.527	0.311-0.893
PRDM16_cg13217590_Acute Myeloid Leukemia (AML)_TCGA-LAML_Humanmethylation450_OS	cg13217590	PRDM16	Acute Myeloid Leukemia (AML)	TCGA-LAML	Humanmethylation450	OS	1	F	Unknown	N_Shelf	0.00169	0.566	0.392-0.817	0.00114	0.545	0.379-0.784
PRDM16_cg16719845_Acute Myeloid Leukemia (AML)_TCGA-LAML_Humanmethylation450_OS	cg16719845	PRDM16	Acute Myeloid Leukemia (AML)	TCGA-LAML	Humanmethylation450	OS	1	F	Unknown	Unknown	0.84	1.04	0.721-1.494	0.104	0.658	0.42-1.032
PRDM16_cg26457075_Acute Myeloid Leukemia (AML)_TCGA-LAML_Humanmethylation450_OS	cg26457075	PRDM16	Acute Myeloid Leukemia (AML)	TCGA-LAML	Humanmethylation450	OS	1	R	Unknown	Island	0.496	1.13	0.787-1.63	0.00102	0.39	0.159-0.956
PRDM16_cg06165655_Acute Myeloid Leukemia (AML)_TCGA-LAML_Humanmethylation450_OS	cg06165655	PRDM16	Acute Myeloid Leukemia (AML)	TCGA-LAML	Humanmethylation450	OS	1	F	Unknown	N_Shelf	0.433	1.15	0.801-1.661	0.0328	1.52	1.049-2.214
PRDM16_cg09710363_Acute Myeloid Leukemia (AML)_TCGA-LAML_Humanmethylation450_OS	cg09710363	PRDM16	Acute Myeloid Leukemia (AML)	TCGA-LAML	Humanmethylation450	OS	1	R	Unknown	Unknown	0.681	0.927	0.644-1.335	0.038	0.613	0.406-0.927
PRDM16_cg23525180_Acute Myeloid Leukemia (AML)_TCGA-LAML_Humanmethylation450_OS	cg23525180	PRDM16	Acute Myeloid Leukemia (AML)	TCGA-LAML	Humanmethylation450	OS	1	R	Unknown	Unknown	0.123	1.33	0.924-1.914	0.0528	1.43	0.99-2.056
PRDM16_cg20295816_Acute Myeloid Leukemia (AML)_TCGA-LAML_Humanmethylation450_OS	cg20295816	PRDM16	Acute Myeloid Leukemia (AML)	TCGA-LAML	Humanmethylation450	OS	1	F	Unknown	S_Shore	0.372	1.18	0.819-1.695	0.141	1.39	0.846-2.296
PRDM16_cg14909930_Acute Myeloid Leukemia (AML)_TCGA-LAML_Humanmethylation450_OS	cg14909930	PRDM16	Acute Myeloid Leukemia (AML)	TCGA-LAML	Humanmethylation450	OS	1	F	Unknown	Unknown	0.958	1.01	0.702-1.453	0.186	0.731	0.475-1.125
PRDM16_cg12256362_Acute Myeloid Leukemia (AML)_TCGA-LAML_Humanmethylation450_OS	cg12256362	PRDM16	Acute Myeloid Leukemia (AML)	TCGA-LAML	Humanmethylation450	OS	1	R	Unclassified	N_Shelf	0.757	0.945	0.657-1.36	0.0321	0.672	0.453-0.997
PRDM16_cg08698219_Acute Myeloid Leukemia (AML)_TCGA-LAML_Humanmethylation450_OS	cg08698219	PRDM16	Acute Myeloid Leukemia (AML)	TCGA-LAML	Humanmethylation450	OS	1	R	Unknown	Unknown	0.915	0.981	0.681-1.411	0.0184	1.87	0.933-3.764
PRDM16_cg23889771_Acute Myeloid Leukemia (AML)_TCGA-LAML_Humanmethylation450_OS	cg23889771	PRDM16	Acute Myeloid Leukemia (AML)	TCGA-LAML	Humanmethylation450	OS	1	R	Unknown	Unknown	0.409	1.16	0.809-1.674	0.00476	2.11	1.376-3.232
PRDM16_cg14388108_Acute Myeloid Leukemia (AML)_TCGA-LAML_Humanmethylation450_OS	cg14388108	PRDM16	Acute Myeloid Leukemia (AML)	TCGA-LAML	Humanmethylation450	OS	1	F	Unknown	N_Shelf	0.00782	1.61	1.117-2.325	0.00031	1.9	1.292-2.79
PRDM16_cg01231165_Acute Myeloid Leukemia (AML)_TCGA-LAML_Humanmethylation450_OS	cg01231165	PRDM16	Acute Myeloid Leukemia (AML)	TCGA-LAML	Humanmethylation450	OS	1	F	Unknown	Unknown	0.97	0.993	0.69-1.429	0.274	0.784	0.518-1.187
PRDM16_cg19516340_Acute Myeloid Leukemia (AML)_TCGA-LAML_Humanmethylation450_OS	cg19516340	PRDM16	Acute Myeloid Leukemia (AML)	TCGA-LAML	Humanmethylation450	OS	1	R	Unknown	Unknown	0.346	0.841	0.585-1.211	0.00471	0.535	0.307-0.933
PRDM16_cg02644784_Acute Myeloid Leukemia (AML)_TCGA-LAML_Humanmethylation450_OS	cg02644784	PRDM16	Acute Myeloid Leukemia (AML)	TCGA-LAML	Humanmethylation450	OS	1	R	Unknown	S_Shelf	0.641	0.918	0.638-1.321	0.203	0.533	0.252-1.129
PRDM16_cg02829992_Acute Myeloid Leukemia (AML)_TCGA-LAML_Humanmethylation450_OS	cg02829992	PRDM16	Acute Myeloid Leukemia (AML)	TCGA-LAML	Humanmethylation450	OS	1	F	Unknown	Unknown	0.87	1.03	0.716-1.483	0.08	1.94	1.083-3.458
PRDM16_cg05042697_Acute Myeloid Leukemia (AML)_TCGA-LAML_Humanmethylation450_OS	cg05042697	PRDM16	Acute Myeloid Leukemia (AML)	TCGA-LAML	Humanmethylation450	OS	1	F	Unknown	Unknown	0.288	0.823	0.572-1.185	0.0196	0.544	0.352-0.839
PRDM16_cg22811233_Acute Myeloid Leukemia (AML)_TCGA-LAML_Humanmethylation450_OS	cg22811233	PRDM16	Acute Myeloid Leukemia (AML)	TCGA-LAML	Humanmethylation450	OS	1	R	Unknown	N_Shore	0.247	0.809	0.562-1.165	0.0572	0.607	0.388-0.949
PRDM16_cg11655017_Acute Myeloid Leukemia (AML)_TCGA-LAML_Humanmethylation450_OS	cg11655017	PRDM16	Acute Myeloid Leukemia (AML)	TCGA-LAML	Humanmethylation450	OS	1	F	Unknown	Unknown	0.367	0.846	0.588-1.218	0.0173	0.567	0.313-1.024
PRDM16_cg15841711_Acute Myeloid Leukemia (AML)_TCGA-LAML_Humanmethylation450_OS	cg15841711	PRDM16	Acute Myeloid Leukemia (AML)	TCGA-LAML	Humanmethylation450	OS	1	R	Unknown	N_Shore	0.104	0.742	0.516-1.069	0.0124	0.597	0.409-0.871
PRDM16_cg21693780_Acute Myeloid Leukemia (AML)_TCGA-LAML_Humanmethylation450_OS	cg21693780	PRDM16	Acute Myeloid Leukemia (AML)	TCGA-LAML	Humanmethylation450	OS	1	F	Unclassified_Cell_type_specific	N_Shore	0.692	0.93	0.646-1.338	0.094	0.393	0.186-0.831
PRDM16_cg05996160_Acute Myeloid Leukemia (AML)_TCGA-LAML_Humanmethylation450_OS	cg05996160	PRDM16	Acute Myeloid Leukemia (AML)	TCGA-LAML	Humanmethylation450	OS	1	R	Unknown	Unknown	0.24	0.806	0.56-1.161	0.00486	0.44	0.188-1.028
PRDM16_cg14953666_Acute Myeloid Leukemia (AML)_TCGA-LAML_Humanmethylation450_OS	cg14953666	PRDM16	Acute Myeloid Leukemia (AML)	TCGA-LAML	Humanmethylation450	OS	1	F	Unknown	Unknown	0.339	0.839	0.583-1.208	0.0302	0.649	0.416-1.013
PRDM16_cg06530338_Acute Myeloid Leukemia (AML)_TCGA-LAML_Humanmethylation450_OS	cg06530338	PRDM16	Acute Myeloid Leukemia (AML)	TCGA-LAML	Humanmethylation450	OS	1	R	Unknown	N_Shelf	0.148	0.766	0.532-1.102	0.00691	0.611	0.413-0.904
PRDM16_cg19541916_Acute Myeloid Leukemia (AML)_TCGA-LAML_Humanmethylation450_OS	cg19541916	PRDM16	Acute Myeloid Leukemia (AML)	TCGA-LAML	Humanmethylation450	OS	1	R	Unknown	Island	0.107	1.34	0.933-1.934	0.0411	1.48	1.024-2.132
PRDM16_cg21177096_Acute Myeloid Leukemia (AML)_TCGA-LAML_Humanmethylation450_OS	cg21177096	PRDM16	Acute Myeloid Leukemia (AML)	TCGA-LAML	Humanmethylation450	OS	1	F	Unknown	S_Shelf	0.54	1.12	0.777-1.609	0.0109	0.411	0.14-1.204
PRDM16_cg24598106_Acute Myeloid Leukemia (AML)_TCGA-LAML_Humanmethylation450_OS	cg24598106	PRDM16	Acute Myeloid Leukemia (AML)	TCGA-LAML	Humanmethylation450	OS	1	R	Unknown	N_Shelf	0.655	0.921	0.64-1.326	0.0686	0.57	0.259-1.256
PRDM16_cg16149238_Acute Myeloid Leukemia (AML)_TCGA-LAML_Humanmethylation450_OS	cg16149238	PRDM16	Acute Myeloid Leukemia (AML)	TCGA-LAML	Humanmethylation450	OS	1	F	Unknown	Island	0.00464	0.596	0.413-0.859	0.00314	0.582	0.404-0.839
PRDM16_cg06224763_Acute Myeloid Leukemia (AML)_TCGA-LAML_Humanmethylation450_OS	cg06224763	PRDM16	Acute Myeloid Leukemia (AML)	TCGA-LAML	Humanmethylation450	OS	1	F	Unknown	Unknown	0.159	1.29	0.899-1.863	0.0078	1.69	1.168-2.446
PRDM16_cg23117304_Acute Myeloid Leukemia (AML)_TCGA-LAML_Humanmethylation450_OS	cg23117304	PRDM16	Acute Myeloid Leukemia (AML)	TCGA-LAML	Humanmethylation450	OS	1	F	Unknown	S_Shore	0.0205	1.52	1.056-2.197	0.000637	1.85	1.237-2.774
PRDM16_cg13874979_Acute Myeloid Leukemia (AML)_TCGA-LAML_Humanmethylation450_OS	cg13874979	PRDM16	Acute Myeloid Leukemia (AML)	TCGA-LAML	Humanmethylation450	OS	1	F	Unknown	N_Shore	0.332	1.19	0.829-1.72	0.134	1.32	0.896-1.95
PRDM16_cg23056047_Acute Myeloid Leukemia (AML)_TCGA-LAML_Humanmethylation450_OS	cg23056047	PRDM16	Acute Myeloid Leukemia (AML)	TCGA-LAML	Humanmethylation450	OS	1	R	Unknown	Island	0.184	0.784	0.545-1.13	0.00329	0.587	0.398-0.867
PRDM16_cg23009452_Acute Myeloid Leukemia (AML)_TCGA-LAML_Humanmethylation450_OS	cg23009452	PRDM16	Acute Myeloid Leukemia (AML)	TCGA-LAML	Humanmethylation450	OS	1	R	Unclassified_Cell_type_specific	Unknown	0.961	0.991	0.689-1.426	0.0278	2.09	0.813-5.356
PRDM16_cg27369452_Acute Myeloid Leukemia (AML)_TCGA-LAML_Humanmethylation450_OS	cg27369452	PRDM16	Acute Myeloid Leukemia (AML)	TCGA-LAML	Humanmethylation450	OS	1	F	Unknown	Island	0.775	0.949	0.66-1.366	0.0131	1.68	1.03-2.741
PRDM16_cg04683068_Acute Myeloid Leukemia (AML)_TCGA-LAML_Humanmethylation450_OS	cg04683068	PRDM16	Acute Myeloid Leukemia (AML)	TCGA-LAML	Humanmethylation450	OS	1	R	Unknown	Unknown	0.202	1.26	0.878-1.818	0.0248	1.85	1.177-2.91
PRDM16_cg05165989_Acute Myeloid Leukemia (AML)_TCGA-LAML_Humanmethylation450_OS	cg05165989	PRDM16	Acute Myeloid Leukemia (AML)	TCGA-LAML	Humanmethylation450	OS	1	F	Unknown	Island	0.826	0.96	0.667-1.382	0.233	0.754	0.448-1.268
PRDM16_cg15398497_Acute Myeloid Leukemia (AML)_TCGA-LAML_Humanmethylation450_OS	cg15398497	PRDM16	Acute Myeloid Leukemia (AML)	TCGA-LAML	Humanmethylation450	OS	1	R	Unknown	Unknown	0.873	0.971	0.675-1.398	0.0209	0.582	0.329-1.032
PRDM16_cg04223842_Acute Myeloid Leukemia (AML)_TCGA-LAML_Humanmethylation450_OS	cg04223842	PRDM16	Acute Myeloid Leukemia (AML)	TCGA-LAML	Humanmethylation450	OS	1	R	Unknown	Island	0.321	0.833	0.578-1.198	2.68E-06	0.327	0.149-0.719
PRDM16_cg24304658_Acute Myeloid Leukemia (AML)_TCGA-LAML_Humanmethylation450_OS	cg24304658	PRDM16	Acute Myeloid Leukemia (AML)	TCGA-LAML	Humanmethylation450	OS	1	R	Unknown	Island	0.168	1.29	0.894-1.852	0.000947	2.78	1.002-7.731
PRDM16_cg11592230_Acute Myeloid Leukemia (AML)_TCGA-LAML_Humanmethylation450_OS	cg11592230	PRDM16	Acute Myeloid Leukemia (AML)	TCGA-LAML	Humanmethylation450	OS	1	R	Unclassified_Cell_type_specific	S_Shore	0.649	0.92	0.639-1.324	0.00404	0.533	0.309-0.92
PRDM16_cg19635810_Acute Myeloid Leukemia (AML)_TCGA-LAML_Humanmethylation450_OS	cg19635810	PRDM16	Acute Myeloid Leukemia (AML)	TCGA-LAML	Humanmethylation450	OS	1	F	Unknown	S_Shore	0.0482	1.44	0.997-2.069	0.00369	1.69	1.17-2.452
PRDM16_cg01519714_Acute Myeloid Leukemia (AML)_TCGA-LAML_Humanmethylation450_OS	cg01519714	PRDM16	Acute Myeloid Leukemia (AML)	TCGA-LAML	Humanmethylation450	OS	1	F	Unknown	N_Shore	0.888	0.975	0.677-1.402	0.316	1.39	0.658-2.918
PRDM16_cg04059696_Acute Myeloid Leukemia (AML)_TCGA-LAML_Humanmethylation450_OS	cg04059696	PRDM16	Acute Myeloid Leukemia (AML)	TCGA-LAML	Humanmethylation450	OS	1	R	Unknown	Unknown	0.109	1.34	0.932-1.932	0.0377	1.47	1.019-2.111
PRDM16_cg12821679_Acute Myeloid Leukemia (AML)_TCGA-LAML_Humanmethylation450_OS	cg12821679	PRDM16	Acute Myeloid Leukemia (AML)	TCGA-LAML	Humanmethylation450	OS	1	F	Unknown	N_Shore	0.0808	1.37	0.952-1.979	0.0439	1.44	0.996-2.079
PRDM16_cg07655965_Acute Myeloid Leukemia (AML)_TCGA-LAML_Humanmethylation450_OS	cg07655965	PRDM16	Acute Myeloid Leukemia (AML)	TCGA-LAML	Humanmethylation450	OS	1	F	Unknown	S_Shore	0.0219	0.658	0.457-0.947	0.0195	0.652	0.453-0.939
PRDM16_cg01900371_Acute Myeloid Leukemia (AML)_TCGA-LAML_Humanmethylation450_OS	cg01900371	PRDM16	Acute Myeloid Leukemia (AML)	TCGA-LAML	Humanmethylation450	OS	1	F	Unknown	Unknown	0.55	0.896	0.622-1.292	0.0403	0.653	0.409-1.043
PRDM16_cg13174651_Acute Myeloid Leukemia (AML)_TCGA-LAML_Humanmethylation450_OS	cg13174651	PRDM16	Acute Myeloid Leukemia (AML)	TCGA-LAML	Humanmethylation450	OS	1	R	Unknown	S_Shore	0.511	0.886	0.616-1.276	0.0322	0.629	0.425-0.93
PRDM16_cg13830506_Acute Myeloid Leukemia (AML)_TCGA-LAML_Humanmethylation450_OS	cg13830506	PRDM16	Acute Myeloid Leukemia (AML)	TCGA-LAML	Humanmethylation450	OS	1	R	Unknown	S_Shore	0.928	0.984	0.683-1.416	0.0754	0.671	0.402-1.119
PRDM16_cg20651084_Acute Myeloid Leukemia (AML)_TCGA-LAML_Humanmethylation450_OS	cg20651084	PRDM16	Acute Myeloid Leukemia (AML)	TCGA-LAML	Humanmethylation450	OS	1	R	Unknown	S_Shore	0.815	0.958	0.665-1.379	0.0155	2.24	0.845-5.925
PRDM16_cg15661865_Acute Myeloid Leukemia (AML)_TCGA-LAML_Humanmethylation450_OS	cg15661865	PRDM16	Acute Myeloid Leukemia (AML)	TCGA-LAML	Humanmethylation450	OS	1	R	Unknown	Unknown	0.631	0.916	0.636-1.317	0.171	0.773	0.536-1.115
PRDM16_cg20888435_Acute Myeloid Leukemia (AML)_TCGA-LAML_Humanmethylation450_OS	cg20888435	PRDM16	Acute Myeloid Leukemia (AML)	TCGA-LAML	Humanmethylation450	OS	1	F	Unclassified_Cell_type_specific	N_Shore	0.217	1.25	0.872-1.805	0.103	1.36	0.916-2.011
PRDM16_cg17158414_Acute Myeloid Leukemia (AML)_TCGA-LAML_Humanmethylation450_OS	cg17158414	PRDM16	Acute Myeloid Leukemia (AML)	TCGA-LAML	Humanmethylation450	OS	1	F	Unknown	Unknown	0.911	0.98	0.681-1.41	0.207	1.37	0.874-2.133
PRDM16_cg13640518_Acute Myeloid Leukemia (AML)_TCGA-LAML_Humanmethylation450_OS	cg13640518	PRDM16	Acute Myeloid Leukemia (AML)	TCGA-LAML	Humanmethylation450	OS	1	R	Unknown	Island	0.803	1.05	0.727-1.507	0.0138	1.68	1.022-2.765
PRDM16_cg00510539_Acute Myeloid Leukemia (AML)_TCGA-LAML_Humanmethylation450_OS	cg00510539	PRDM16	Acute Myeloid Leukemia (AML)	TCGA-LAML	Humanmethylation450	OS	1	R	Unknown	Island	0.304	1.21	0.84-1.739	0.127	0.509	0.261-0.99
PRDM16_cg26251429_Acute Myeloid Leukemia (AML)_TCGA-LAML_Humanmethylation450_OS	cg26251429	PRDM16	Acute Myeloid Leukemia (AML)	TCGA-LAML	Humanmethylation450	OS	1	R	Unclassified_Cell_type_specific	S_Shore	0.689	0.929	0.646-1.338	0.0858	2.31	1.162-4.584
PRDM16_cg25522894_Acute Myeloid Leukemia (AML)_TCGA-LAML_Humanmethylation450_OS	cg25522894	PRDM16	Acute Myeloid Leukemia (AML)	TCGA-LAML	Humanmethylation450	OS	1	F	Unknown	N_Shore	0.895	1.02	0.712-1.475	0.0456	0.687	0.46-1.026
PRDM16_cg03602297_Acute Myeloid Leukemia (AML)_TCGA-LAML_Humanmethylation450_OS	cg03602297	PRDM16	Acute Myeloid Leukemia (AML)	TCGA-LAML	Humanmethylation450	OS	1	R	Unclassified_Cell_type_specific	Unknown	0.909	1.02	0.709-1.47	0.173	1.31	0.898-1.907
PRDM16_cg02355885_Acute Myeloid Leukemia (AML)_TCGA-LAML_Humanmethylation450_OS	cg02355885	PRDM16	Acute Myeloid Leukemia (AML)	TCGA-LAML	Humanmethylation450	OS	1	R	Unclassified_Cell_type_specific	Island	0.884	0.974	0.677-1.401	0.0225	0.403	0.23-0.706
PRDM16_cg12976501_Acute Myeloid Leukemia (AML)_TCGA-LAML_Humanmethylation450_OS	cg12976501	PRDM16	Acute Myeloid Leukemia (AML)	TCGA-LAML	Humanmethylation450	OS	1	F	Unknown	Unknown	0.605	0.909	0.632-1.309	0.0776	0.704	0.458-1.083
PRDM16_cg00712943_Acute Myeloid Leukemia (AML)_TCGA-LAML_Humanmethylation450_OS	cg00712943	PRDM16	Acute Myeloid Leukemia (AML)	TCGA-LAML	Humanmethylation450	OS	1	R	Unknown	N_Shore	0.858	1.03	0.718-1.487	0.185	1.41	0.785-2.528
PRDM16_cg25812473_Acute Myeloid Leukemia (AML)_TCGA-LAML_Humanmethylation450_OS	cg25812473	PRDM16	Acute Myeloid Leukemia (AML)	TCGA-LAML	Humanmethylation450	OS	1	F	Unknown	Unknown	0.952	0.989	0.687-1.425	0.0849	1.74	1.033-2.938
PRDM16_cg00956987_Acute Myeloid Leukemia (AML)_TCGA-LAML_Humanmethylation450_OS	cg00956987	PRDM16	Acute Myeloid Leukemia (AML)	TCGA-LAML	Humanmethylation450	OS	1	F	Unclassified_Cell_type_specific	N_Shore	0.98	0.995	0.691-1.433	0.0784	0.691	0.433-1.102
PRDM16_cg22119676_Acute Myeloid Leukemia (AML)_TCGA-LAML_Humanmethylation450_OS	cg22119676	PRDM16	Acute Myeloid Leukemia (AML)	TCGA-LAML	Humanmethylation450	OS	1	F	Unknown	Unknown	0.535	1.12	0.778-1.613	0.00329	2.34	0.992-5.545
PRDM16_cg04745820_Acute Myeloid Leukemia (AML)_TCGA-LAML_Humanmethylation450_OS	cg04745820	PRDM16	Acute Myeloid Leukemia (AML)	TCGA-LAML	Humanmethylation450	OS	1	F	Unknown	Island	0.966	1.01	0.7-1.45	0.0321	0.531	0.243-1.159
PRDM16_cg06489241_Acute Myeloid Leukemia (AML)_TCGA-LAML_Humanmethylation450_OS	cg06489241	PRDM16	Acute Myeloid Leukemia (AML)	TCGA-LAML	Humanmethylation450	OS	1	R	Unknown	Unknown	0.605	0.91	0.632-1.309	0.00523	0.484	0.239-0.98
PRDM16_cg15931894_Acute Myeloid Leukemia (AML)_TCGA-LAML_Humanmethylation450_OS	cg15931894	PRDM16	Acute Myeloid Leukemia (AML)	TCGA-LAML	Humanmethylation450	OS	1	F	Unclassified_Cell_type_specific	Island	0.497	1.13	0.787-1.631	0.00679	1.74	1.074-2.808
PRDM16_cg03961676_Acute Myeloid Leukemia (AML)_TCGA-LAML_Humanmethylation450_OS	cg03961676	PRDM16	Acute Myeloid Leukemia (AML)	TCGA-LAML	Humanmethylation450	OS	1	R	Unknown	N_Shore	0.986	1	0.697-1.445	0.0117	0.555	0.31-0.995
PRDM16_cg07961416_Acute Myeloid Leukemia (AML)_TCGA-LAML_Humanmethylation450_OS	cg07961416	PRDM16	Acute Myeloid Leukemia (AML)	TCGA-LAML	Humanmethylation450	OS	1	R	Unknown	S_Shore	0.68	0.927	0.644-1.334	0.0543	0.595	0.378-0.939
PRDM16_cg27293155_Acute Myeloid Leukemia (AML)_TCGA-LAML_Humanmethylation450_OS	cg27293155	PRDM16	Acute Myeloid Leukemia (AML)	TCGA-LAML	Humanmethylation450	OS	1	R	Unknown	S_Shore	0.161	1.29	0.897-1.86	0.0375	2.01	1.199-3.375
PRDM16_cg26682499_Acute Myeloid Leukemia (AML)_TCGA-LAML_Humanmethylation450_OS	cg26682499	PRDM16	Acute Myeloid Leukemia (AML)	TCGA-LAML	Humanmethylation450	OS	1	R	Unknown	Island	0.6	0.908	0.631-1.307	4.93E-08	0.248	0.089-0.688
PRDM16_cg27291170_Acute Myeloid Leukemia (AML)_TCGA-LAML_Humanmethylation450_OS	cg27291170	PRDM16	Acute Myeloid Leukemia (AML)	TCGA-LAML	Humanmethylation450	OS	1	R	Unknown	S_Shelf	0.872	1.03	0.716-1.483	0.0924	1.68	0.774-3.637
PRDM16_cg18753695_Acute Myeloid Leukemia (AML)_TCGA-LAML_Humanmethylation450_OS	cg18753695	PRDM16	Acute Myeloid Leukemia (AML)	TCGA-LAML	Humanmethylation450	OS	1	R	Unknown	S_Shore	0.205	0.793	0.551-1.142	0.0696	0.698	0.48-1.015
PRDM16_cg05275752_Acute Myeloid Leukemia (AML)_TCGA-LAML_Humanmethylation450_OS	cg05275752	PRDM16	Acute Myeloid Leukemia (AML)	TCGA-LAML	Humanmethylation450	OS	1	F	Unknown	S_Shore	0.0756	0.723	0.501-1.041	0.00492	0.601	0.414-0.874
PRDM16_cg01583753_Acute Myeloid Leukemia (AML)_TCGA-LAML_Humanmethylation450_OS	cg01583753	PRDM16	Acute Myeloid Leukemia (AML)	TCGA-LAML	Humanmethylation450	OS	1	F	Unknown	S_Shore	0.85	0.966	0.671-1.39	0.0607	2.13	1.173-3.865
PRDM16_cg24008893_Acute Myeloid Leukemia (AML)_TCGA-LAML_Humanmethylation450_OS	cg24008893	PRDM16	Acute Myeloid Leukemia (AML)	TCGA-LAML	Humanmethylation450	OS	1	F	Unclassified_Cell_type_specific	Unknown	0.1	1.35	0.94-1.947	0.0043	1.79	1.231-2.592
PRDM16_cg25612183_Acute Myeloid Leukemia (AML)_TCGA-LAML_Humanmethylation450_OS	cg25612183	PRDM16	Acute Myeloid Leukemia (AML)	TCGA-LAML	Humanmethylation450	OS	1	R	Unclassified_Cell_type_specific	Island	0.372	0.849	0.59-1.223	0.0224	3.44	1.786-6.642
PRDM16_cg02965283_Acute Myeloid Leukemia (AML)_TCGA-LAML_Humanmethylation450_OS	cg02965283	PRDM16	Acute Myeloid Leukemia (AML)	TCGA-LAML	Humanmethylation450	OS	1	F	Unclassified_Cell_type_specific	Island	0.341	0.84	0.583-1.21	0.00341	0.439	0.194-0.993
PRDM16_cg06226256_Acute Myeloid Leukemia (AML)_TCGA-LAML_Humanmethylation450_OS	cg06226256	PRDM16	Acute Myeloid Leukemia (AML)	TCGA-LAML	Humanmethylation450	OS	1	F	Unknown	Unknown	0.301	0.827	0.575-1.191	0.0191	0.588	0.34-1.016
PRDM16_cg04775627_Acute Myeloid Leukemia (AML)_TCGA-LAML_Humanmethylation450_OS	cg04775627	PRDM16	Acute Myeloid Leukemia (AML)	TCGA-LAML	Humanmethylation450	OS	1	F	Unknown	Unknown	0.68	0.927	0.644-1.334	0.0112	2.23	0.887-5.609
PRDM16_cg27193366_Acute Myeloid Leukemia (AML)_TCGA-LAML_Humanmethylation450_OS	cg27193366	PRDM16	Acute Myeloid Leukemia (AML)	TCGA-LAML	Humanmethylation450	OS	1	F	Unknown	Unknown	0.0655	0.714	0.495-1.028	0.00323	0.461	0.302-0.704
PRDM16_cg20949959_Acute Myeloid Leukemia (AML)_TCGA-LAML_Humanmethylation450_OS	cg20949959	PRDM16	Acute Myeloid Leukemia (AML)	TCGA-LAML	Humanmethylation450	OS	1	F	Unclassified_Cell_type_specific	S_Shore	0.555	0.898	0.623-1.293	0.0378	0.677	0.454-1.011
PRDM16_cg03312366_Acute Myeloid Leukemia (AML)_TCGA-LAML_Humanmethylation450_OS	cg03312366	PRDM16	Acute Myeloid Leukemia (AML)	TCGA-LAML	Humanmethylation450	OS	1	R	Unknown	S_Shore	0.869	1.03	0.716-1.483	0.0507	1.54	1.035-2.295
PRDM16_cg09019410_Acute Myeloid Leukemia (AML)_TCGA-LAML_Humanmethylation450_OS	cg09019410	PRDM16	Acute Myeloid Leukemia (AML)	TCGA-LAML	Humanmethylation450	OS	1	R	Unknown	Unknown	0.898	1.02	0.711-1.473	0.176	0.712	0.454-1.117
PRDM16_cg23413809_Acute Myeloid Leukemia (AML)_TCGA-LAML_Humanmethylation450_OS	cg23413809	PRDM16	Acute Myeloid Leukemia (AML)	TCGA-LAML	Humanmethylation450	OS	1	R	Unknown	S_Shore	0.957	0.99	0.688-1.425	0.0709	1.41	0.941-2.118
PRDM16_cg10476112_Acute Myeloid Leukemia (AML)_TCGA-LAML_Humanmethylation450_OS	cg10476112	PRDM16	Acute Myeloid Leukemia (AML)	TCGA-LAML	Humanmethylation450	OS	1	R	Unclassified_Cell_type_specific	Unknown	0.0339	1.47	1.024-2.124	0.0224	1.52	1.055-2.189
PRDM16_cg00267156_Acute Myeloid Leukemia (AML)_TCGA-LAML_Humanmethylation450_OS	cg00267156	PRDM16	Acute Myeloid Leukemia (AML)	TCGA-LAML	Humanmethylation450	OS	1	F	Unknown	S_Shelf	0.531	1.12	0.779-1.615	0.131	1.32	0.904-1.932
PRDM16_cg03315459_Acute Myeloid Leukemia (AML)_TCGA-LAML_Humanmethylation450_OS	cg03315459	PRDM16	Acute Myeloid Leukemia (AML)	TCGA-LAML	Humanmethylation450	OS	1	R	Unknown	N_Shelf	0.172	0.778	0.541-1.12	0.0105	0.623	0.419-0.928
PRDM16_cg21746573_Acute Myeloid Leukemia (AML)_TCGA-LAML_Humanmethylation450_OS	cg21746573	PRDM16	Acute Myeloid Leukemia (AML)	TCGA-LAML	Humanmethylation450	OS	1	F	Unclassified_Cell_type_specific	Unknown	0.502	1.13	0.786-1.628	0.0229	1.62	0.99-2.645
PRDM16_cg13480738_Acute Myeloid Leukemia (AML)_TCGA-LAML_Humanmethylation450_OS	cg13480738	PRDM16	Acute Myeloid Leukemia (AML)	TCGA-LAML	Humanmethylation450	OS	1	F	Unknown	Island	0.963	1.01	0.701-1.451	0.0972	0.733	0.496-1.084
PRDM16_cg03651680_Acute Myeloid Leukemia (AML)_TCGA-LAML_Humanmethylation450_OS	cg03651680	PRDM16	Acute Myeloid Leukemia (AML)	TCGA-LAML	Humanmethylation450	OS	1	R	Unknown	N_Shore	0.716	0.935	0.65-1.346	0.143	0.761	0.529-1.096
PRDM16_cg26837192_Acute Myeloid Leukemia (AML)_TCGA-LAML_Humanmethylation450_OS	cg26837192	PRDM16	Acute Myeloid Leukemia (AML)	TCGA-LAML	Humanmethylation450	OS	1	R	Unknown	Island	0.261	0.814	0.566-1.172	0.0189	0.541	0.351-0.835
PRDM16_cg06995408_Acute Myeloid Leukemia (AML)_TCGA-LAML_Humanmethylation450_OS	cg06995408	PRDM16	Acute Myeloid Leukemia (AML)	TCGA-LAML	Humanmethylation450	OS	1	F	Unknown	N_Shelf	0.184	0.784	0.544-1.129	0.0386	0.642	0.392-1.051
PRDM16_cg10756457_Acute Myeloid Leukemia (AML)_TCGA-LAML_Humanmethylation450_OS	cg10756457	PRDM16	Acute Myeloid Leukemia (AML)	TCGA-LAML	Humanmethylation450	OS	1	R	Unknown	Unknown	0.0218	1.52	1.052-2.191	0.00265	1.78	1.236-2.568
PRDM16_cg14150199_Acute Myeloid Leukemia (AML)_TCGA-LAML_Humanmethylation450_OS	cg14150199	PRDM16	Acute Myeloid Leukemia (AML)	TCGA-LAML	Humanmethylation450	OS	1	R	Unknown	Unknown	0.754	1.06	0.736-1.524	0.089	1.38	0.923-2.071
PRDM16_cg03365520_Acute Myeloid Leukemia (AML)_TCGA-LAML_Humanmethylation450_OS	cg03365520	PRDM16	Acute Myeloid Leukemia (AML)	TCGA-LAML	Humanmethylation450	OS	1	R	Unknown	Unknown	0.584	1.11	0.768-1.591	0.0365	0.513	0.215-1.221
PRDM16_cg10536955_Acute Myeloid Leukemia (AML)_TCGA-LAML_Humanmethylation450_OS	cg10536955	PRDM16	Acute Myeloid Leukemia (AML)	TCGA-LAML	Humanmethylation450	OS	1	R	Unknown	Unknown	0.652	0.921	0.64-1.325	0.0794	1.5	0.992-2.274
PRDM16_cg02862885_Acute Myeloid Leukemia (AML)_TCGA-LAML_Humanmethylation450_OS	cg02862885	PRDM16	Acute Myeloid Leukemia (AML)	TCGA-LAML	Humanmethylation450	OS	1	R	Unknown	N_Shore	0.902	1.02	0.711-1.472	0.00143	0.449	0.222-0.91
PRDM16_cg16917058_Acute Myeloid Leukemia (AML)_TCGA-LAML_Humanmethylation450_OS	cg16917058	PRDM16	Acute Myeloid Leukemia (AML)	TCGA-LAML	Humanmethylation450	OS	1	R	Unknown	S_Shore	0.573	0.901	0.626-1.297	0.0102	0.619	0.411-0.93
PRDM16_cg16719148_Acute Myeloid Leukemia (AML)_TCGA-LAML_Humanmethylation450_OS	cg16719148	PRDM16	Acute Myeloid Leukemia (AML)	TCGA-LAML	Humanmethylation450	OS	1	R	Unknown	Unknown	0.0318	0.675	0.468-0.971	0.00225	0.55	0.382-0.794
PRDM16_cg12310231_Acute Myeloid Leukemia (AML)_TCGA-LAML_Humanmethylation450_OS	cg12310231	PRDM16	Acute Myeloid Leukemia (AML)	TCGA-LAML	Humanmethylation450	OS	1	F	Unknown	Unknown	0.0134	1.57	1.091-2.263	0.000933	2.11	1.151-3.877
PRDM16_cg04132236_Acute Myeloid Leukemia (AML)_TCGA-LAML_Humanmethylation450_OS	cg04132236	PRDM16	Acute Myeloid Leukemia (AML)	TCGA-LAML	Humanmethylation450	OS	1	R	Unknown	N_Shore	0.2	0.79	0.549-1.138	0.152	0.766	0.532-1.103
PRDM16_cg25240468_Acute Myeloid Leukemia (AML)_TCGA-LAML_Humanmethylation450_OS	cg25240468	PRDM16	Acute Myeloid Leukemia (AML)	TCGA-LAML	Humanmethylation450	OS	1	R	Unknown	S_Shore	0.468	1.14	0.794-1.645	0.0266	2.03	0.839-4.911
PRDM16_cg11176493_Adrenocortical Cancer (ACC)_TCGA-ACC_Humanmethylation450_PFS	cg11176493	PRDM16	Adrenocortical Cancer (ACC)	TCGA-ACC	Humanmethylation450	PFS	1	F	Unclassified_Cell_type_specific	S_Shore	0.727	1.21	0.415-3.514	0.0317	3.09	0.597-16.006
PRDM16_cg04078980_Adrenocortical Cancer (ACC)_TCGA-ACC_Humanmethylation450_PFS	cg04078980	PRDM16	Adrenocortical Cancer (ACC)	TCGA-ACC	Humanmethylation450	PFS	1	F	Unknown	Island	0.233	1.82	0.608-5.427	0.233	1.82	0.608-5.427
PRDM16_cg08312035_Adrenocortical Cancer (ACC)_TCGA-ACC_Humanmethylation450_PFS	cg08312035	PRDM16	Adrenocortical Cancer (ACC)	TCGA-ACC	Humanmethylation450	PFS	1	F	Unknown	N_Shelf	0.799	1.14	0.39-3.319	0.0133	0.25	0.029-2.131
PRDM16_cg21920015_Adrenocortical Cancer (ACC)_TCGA-ACC_Humanmethylation450_PFS	cg21920015	PRDM16	Adrenocortical Cancer (ACC)	TCGA-ACC	Humanmethylation450	PFS	1	F	Unclassified_Cell_type_specific	Island	0.728	1.18	0.414-3.387	0.323	1.62	0.568-4.627
PRDM16_cg11715981_Adrenocortical Cancer (ACC)_TCGA-ACC_Humanmethylation450_PFS	cg11715981	PRDM16	Adrenocortical Cancer (ACC)	TCGA-ACC	Humanmethylation450	PFS	1	R	Unclassified	Unknown	0.0953	2.41	0.539-10.824	0.0953	2.41	0.539-10.824
PRDM16_cg20594765_Adrenocortical Cancer (ACC)_TCGA-ACC_Humanmethylation450_PFS	cg20594765	PRDM16	Adrenocortical Cancer (ACC)	TCGA-ACC	Humanmethylation450	PFS	1	R	Unknown	Unknown	0.142	2.35	0.804-6.882	0.088	3	0.989-9.121
PRDM16_cg11825002_Adrenocortical Cancer (ACC)_TCGA-ACC_Humanmethylation450_PFS	cg11825002	PRDM16	Adrenocortical Cancer (ACC)	TCGA-ACC	Humanmethylation450	PFS	1	R	Unknown	N_Shelf	0.349	1.58	0.553-4.533	0.0471	2.88	1.003-8.28
PRDM16_cg10333268_Adrenocortical Cancer (ACC)_TCGA-ACC_Humanmethylation450_PFS	cg10333268	PRDM16	Adrenocortical Cancer (ACC)	TCGA-ACC	Humanmethylation450	PFS	1	R	Unknown	N_Shore	0.614	1.3	0.438-3.851	0.334	0.401	0.096-1.67
PRDM16_cg17898069_Adrenocortical Cancer (ACC)_TCGA-ACC_Humanmethylation450_PFS	cg17898069	PRDM16	Adrenocortical Cancer (ACC)	TCGA-ACC	Humanmethylation450	PFS	1	R	Unknown	N_Shore	0.195	1.86	0.621-5.588	0.0619	2.39	0.829-6.884
PRDM16_cg13116840_Adrenocortical Cancer (ACC)_TCGA-ACC_Humanmethylation450_PFS	cg13116840	PRDM16	Adrenocortical Cancer (ACC)	TCGA-ACC	Humanmethylation450	PFS	1	R	Unknown	Unknown	0.979	1.01	0.356-2.89	0.32	1.73	0.453-6.637
PRDM16_cg20818778_Adrenocortical Cancer (ACC)_TCGA-ACC_Humanmethylation450_PFS	cg20818778	PRDM16	Adrenocortical Cancer (ACC)	TCGA-ACC	Humanmethylation450	PFS	1	R	Unknown	N_Shore	0.029	2.77	0.846-9.08	0.029	2.77	0.846-9.08
PRDM16_cg07425541_Adrenocortical Cancer (ACC)_TCGA-ACC_Humanmethylation450_PFS	cg07425541	PRDM16	Adrenocortical Cancer (ACC)	TCGA-ACC	Humanmethylation450	PFS	1	F	Unknown	Island	0.182	0.516	0.181-1.471	0.00028	0.148	0.01-2.231
PRDM16_cg02327465_Adrenocortical Cancer (ACC)_TCGA-ACC_Humanmethylation450_PFS	cg02327465	PRDM16	Adrenocortical Cancer (ACC)	TCGA-ACC	Humanmethylation450	PFS	1	R	Unknown	S_Shore	0.197	1.86	0.62-5.572	0.125	2.4	0.822-7.003
PRDM16_ch.1.4765882F_Adrenocortical Cancer (ACC)_TCGA-ACC_Humanmethylation450_PFS	ch.1.4765882F	PRDM16	Adrenocortical Cancer (ACC)	TCGA-ACC	Humanmethylation450	PFS	1	R	Unknown	Unknown	0.0198	0.333	0.113-0.982	0.0169	0.319	0.111-0.916
PRDM16_cg22931725_Adrenocortical Cancer (ACC)_TCGA-ACC_Humanmethylation450_PFS	cg22931725	PRDM16	Adrenocortical Cancer (ACC)	TCGA-ACC	Humanmethylation450	PFS	1	F	Unknown	S_Shore	0.507	1.38	0.433-4.379	0.000994	5.83	0.462-73.553
PRDM16_cg12804283_Adrenocortical Cancer (ACC)_TCGA-ACC_Humanmethylation450_PFS	cg12804283	PRDM16	Adrenocortical Cancer (ACC)	TCGA-ACC	Humanmethylation450	PFS	1	F	Unknown	Island	0.0977	0.429	0.114-1.62	0.163	0.444	0.151-1.305
PRDM16_cg01712692_Adrenocortical Cancer (ACC)_TCGA-ACC_Humanmethylation450_PFS	cg01712692	PRDM16	Adrenocortical Cancer (ACC)	TCGA-ACC	Humanmethylation450	PFS	1	F	Unknown	S_Shelf	0.794	1.14	0.391-3.352	0.334	0.401	0.096-1.67
PRDM16_cg06785014_Adrenocortical Cancer (ACC)_TCGA-ACC_Humanmethylation450_PFS	cg06785014	PRDM16	Adrenocortical Cancer (ACC)	TCGA-ACC	Humanmethylation450	PFS	1	R	Unclassified	Island	0.956	1.03	0.347-3.059	0.256	0.486	0.146-1.616
PRDM16_cg19509436_Adrenocortical Cancer (ACC)_TCGA-ACC_Humanmethylation450_PFS	cg19509436	PRDM16	Adrenocortical Cancer (ACC)	TCGA-ACC	Humanmethylation450	PFS	1	F	Unknown	Unknown	0.167	0.503	0.166-1.527	0.116	0.463	0.158-1.361
PRDM16_cg26109154_Adrenocortical Cancer (ACC)_TCGA-ACC_Humanmethylation450_PFS	cg26109154	PRDM16	Adrenocortical Cancer (ACC)	TCGA-ACC	Humanmethylation450	PFS	1	F	Unknown	S_Shore	0.0936	2.26	0.788-6.489	0.0624	2.49	0.875-7.113
PRDM16_cg12448285_Adrenocortical Cancer (ACC)_TCGA-ACC_Humanmethylation450_PFS	cg12448285	PRDM16	Adrenocortical Cancer (ACC)	TCGA-ACC	Humanmethylation450	PFS	1	R	Unknown	N_Shore	0.593	1.38	0.337-5.688	0.228	1.81	0.526-6.238
PRDM16_cg15831875_Adrenocortical Cancer (ACC)_TCGA-ACC_Humanmethylation450_PFS	cg15831875	PRDM16	Adrenocortical Cancer (ACC)	TCGA-ACC	Humanmethylation450	PFS	1	F	Unknown	Unknown	0.208	1.87	0.622-5.609	0.153	2.05	0.716-5.879
PRDM16_cg09867115_Adrenocortical Cancer (ACC)_TCGA-ACC_Humanmethylation450_PFS	cg09867115	PRDM16	Adrenocortical Cancer (ACC)	TCGA-ACC	Humanmethylation450	PFS	1	R	Unknown	Unknown	0.455	1.47	0.486-4.448	0.152	2.04	0.698-5.948
PRDM16_cg08026416_Adrenocortical Cancer (ACC)_TCGA-ACC_Humanmethylation450_PFS	cg08026416	PRDM16	Adrenocortical Cancer (ACC)	TCGA-ACC	Humanmethylation450	PFS	1	R	Unknown	N_Shelf	0.35	1.61	0.561-4.602	0.155	2.08	0.727-5.942
PRDM16_cg04617936_Adrenocortical Cancer (ACC)_TCGA-ACC_Humanmethylation450_PFS	cg04617936	PRDM16	Adrenocortical Cancer (ACC)	TCGA-ACC	Humanmethylation450	PFS	1	R	Unknown	S_Shore	0.243	0.44	0.055-3.508	0.243	0.44	0.055-3.508
PRDM16_cg11024603_Adrenocortical Cancer (ACC)_TCGA-ACC_Humanmethylation450_PFS	cg11024603	PRDM16	Adrenocortical Cancer (ACC)	TCGA-ACC	Humanmethylation450	PFS	1	R	Unknown	Unknown	0.109	2.15	0.697-6.617	0.018	3	1.016-8.838
PRDM16_cg24344414_Adrenocortical Cancer (ACC)_TCGA-ACC_Humanmethylation450_PFS	cg24344414	PRDM16	Adrenocortical Cancer (ACC)	TCGA-ACC	Humanmethylation450	PFS	1	R	Unknown	Unknown	0.148	1.98	0.653-6.003	0.0255	2.78	0.95-8.116
PRDM16_cg27503920_Adrenocortical Cancer (ACC)_TCGA-ACC_Humanmethylation450_PFS	cg27503920	PRDM16	Adrenocortical Cancer (ACC)	TCGA-ACC	Humanmethylation450	PFS	1	R	Unknown	S_Shelf	0.305	1.71	0.599-4.875	0.088	3	0.989-9.121
PRDM16_cg15706424_Adrenocortical Cancer (ACC)_TCGA-ACC_Humanmethylation450_PFS	cg15706424	PRDM16	Adrenocortical Cancer (ACC)	TCGA-ACC	Humanmethylation450	PFS	1	F	Unknown	Unknown	0.229	1.91	0.665-5.507	0.201	0.416	0.131-1.327
PRDM16_cg04094846_Adrenocortical Cancer (ACC)_TCGA-ACC_Humanmethylation450_PFS	cg04094846	PRDM16	Adrenocortical Cancer (ACC)	TCGA-ACC	Humanmethylation450	PFS	1	F	Unknown	N_Shore	0.7	1.22	0.424-3.483	0.202	2.1	0.706-6.228
PRDM16_cg26211041_Adrenocortical Cancer (ACC)_TCGA-ACC_Humanmethylation450_PFS	cg26211041	PRDM16	Adrenocortical Cancer (ACC)	TCGA-ACC	Humanmethylation450	PFS	1	R	Unknown	N_Shore	0.0611	2.69	0.932-7.769	0.0611	2.69	0.932-7.769
PRDM16_cg12780678_Adrenocortical Cancer (ACC)_TCGA-ACC_Humanmethylation450_PFS	cg12780678	PRDM16	Adrenocortical Cancer (ACC)	TCGA-ACC	Humanmethylation450	PFS	1	R	Unknown	N_Shore	0.0657	2.46	0.822-7.377	0.0657	2.46	0.822-7.377
PRDM16_cg17381798_Adrenocortical Cancer (ACC)_TCGA-ACC_Humanmethylation450_PFS	cg17381798	PRDM16	Adrenocortical Cancer (ACC)	TCGA-ACC	Humanmethylation450	PFS	1	R	Unknown	Island	0.177	1.94	0.643-5.871	0.177	1.94	0.643-5.871
PRDM16_cg06994652_Adrenocortical Cancer (ACC)_TCGA-ACC_Humanmethylation450_PFS	cg06994652	PRDM16	Adrenocortical Cancer (ACC)	TCGA-ACC	Humanmethylation450	PFS	1	R	Unknown	Unknown	0.0831	2.23	0.778-6.399	0.0387	2.53	0.84-7.611
PRDM16_cg14009820_Adrenocortical Cancer (ACC)_TCGA-ACC_Humanmethylation450_PFS	cg14009820	PRDM16	Adrenocortical Cancer (ACC)	TCGA-ACC	Humanmethylation450	PFS	1	R	Unknown	S_Shelf	0.943	1.04	0.346-3.119	0.0242	0.27	0.034-2.145
PRDM16_cg04768315_Adrenocortical Cancer (ACC)_TCGA-ACC_Humanmethylation450_PFS	cg04768315	PRDM16	Adrenocortical Cancer (ACC)	TCGA-ACC	Humanmethylation450	PFS	1	F	Unknown	Unknown	0.869	0.918	0.32-2.63	0.187	2.01	0.701-5.771
PRDM16_cg26123647_Adrenocortical Cancer (ACC)_TCGA-ACC_Humanmethylation450_PFS	cg26123647	PRDM16	Adrenocortical Cancer (ACC)	TCGA-ACC	Humanmethylation450	PFS	1	F	Unknown	Unknown	0.668	1.24	0.419-3.638	0.0466	2.86	0.58-14.155
PRDM16_cg07295362_Adrenocortical Cancer (ACC)_TCGA-ACC_Humanmethylation450_PFS	cg07295362	PRDM16	Adrenocortical Cancer (ACC)	TCGA-ACC	Humanmethylation450	PFS	1	F	Unclassified_Cell_type_specific	Unknown	0.56	1.35	0.473-3.847	0.089	3.25	0.286-37.085
PRDM16_cg14344620_Adrenocortical Cancer (ACC)_TCGA-ACC_Humanmethylation450_PFS	cg14344620	PRDM16	Adrenocortical Cancer (ACC)	TCGA-ACC	Humanmethylation450	PFS	1	R	Unknown	Island	0.906	0.942	0.328-2.705	0.177	0.468	0.158-1.388
PRDM16_cg03536820_Adrenocortical Cancer (ACC)_TCGA-ACC_Humanmethylation450_PFS	cg03536820	PRDM16	Adrenocortical Cancer (ACC)	TCGA-ACC	Humanmethylation450	PFS	1	F	Unclassified_Cell_type_specific	N_Shelf	0.215	0.531	0.166-1.694	0.0417	0.372	0.122-1.132
PRDM16_cg02708922_Adrenocortical Cancer (ACC)_TCGA-ACC_Humanmethylation450_PFS	cg02708922	PRDM16	Adrenocortical Cancer (ACC)	TCGA-ACC	Humanmethylation450	PFS	1	R	Unclassified_Cell_type_specific	N_Shelf	0.606	1.29	0.45-3.722	0.163	0.444	0.151-1.305
PRDM16_cg10100318_Adrenocortical Cancer (ACC)_TCGA-ACC_Humanmethylation450_PFS	cg10100318	PRDM16	Adrenocortical Cancer (ACC)	TCGA-ACC	Humanmethylation450	PFS	1	R	Unknown	Unknown	0.928	0.945	0.258-3.459	0.144	2.1	0.734-6.005
PRDM16_cg20388462_Adrenocortical Cancer (ACC)_TCGA-ACC_Humanmethylation450_PFS	cg20388462	PRDM16	Adrenocortical Cancer (ACC)	TCGA-ACC	Humanmethylation450	PFS	1	R	Unknown	Island	0.763	0.842	0.252-2.814	0.131	0.467	0.163-1.335
PRDM16_cg02531548_Adrenocortical Cancer (ACC)_TCGA-ACC_Humanmethylation450_PFS	cg02531548	PRDM16	Adrenocortical Cancer (ACC)	TCGA-ACC	Humanmethylation450	PFS	1	F	Unknown	Island	0.559	1.33	0.465-3.778	0.0178	0.294	0.053-1.622
PRDM16_cg24797501_Adrenocortical Cancer (ACC)_TCGA-ACC_Humanmethylation450_PFS	cg24797501	PRDM16	Adrenocortical Cancer (ACC)	TCGA-ACC	Humanmethylation450	PFS	1	R	Unknown	N_Shore	0.67	1.27	0.372-4.337	0.112	0.422	0.095-1.872
PRDM16_cg01896085_Adrenocortical Cancer (ACC)_TCGA-ACC_Humanmethylation450_PFS	cg01896085	PRDM16	Adrenocortical Cancer (ACC)	TCGA-ACC	Humanmethylation450	PFS	1	F	Unknown	Unknown	0.121	2.09	0.683-6.419	0.0226	2.95	1.031-8.439
PRDM16_cg19105810_Adrenocortical Cancer (ACC)_TCGA-ACC_Humanmethylation450_PFS	cg19105810	PRDM16	Adrenocortical Cancer (ACC)	TCGA-ACC	Humanmethylation450	PFS	1	R	Unknown	N_Shore	0.00806	3.31	0.858-12.772	0.0184	3.23	1.123-9.282
PRDM16_cg05991902_Adrenocortical Cancer (ACC)_TCGA-ACC_Humanmethylation450_PFS	cg05991902	PRDM16	Adrenocortical Cancer (ACC)	TCGA-ACC	Humanmethylation450	PFS	1	F	Unknown	N_Shore	0.974	1.02	0.342-3.028	0.0388	2.63	0.746-9.28
PRDM16_cg00522231_Adrenocortical Cancer (ACC)_TCGA-ACC_Humanmethylation450_PFS	cg00522231	PRDM16	Adrenocortical Cancer (ACC)	TCGA-ACC	Humanmethylation450	PFS	1	F	Unknown	Unknown	0.825	1.12	0.392-3.209	0.111	2.21	0.662-7.354
PRDM16_cg07793203_Adrenocortical Cancer (ACC)_TCGA-ACC_Humanmethylation450_PFS	cg07793203	PRDM16	Adrenocortical Cancer (ACC)	TCGA-ACC	Humanmethylation450	PFS	1	R	Unknown	N_Shelf	0.44	0.67	0.234-1.92	0.111	0.472	0.161-1.383
PRDM16_cg25076043_Adrenocortical Cancer (ACC)_TCGA-ACC_Humanmethylation450_PFS	cg25076043	PRDM16	Adrenocortical Cancer (ACC)	TCGA-ACC	Humanmethylation450	PFS	1	R	Unknown	N_Shore	0.813	1.14	0.372-3.466	0.113	2.26	0.788-6.497
PRDM16_cg26687120_Adrenocortical Cancer (ACC)_TCGA-ACC_Humanmethylation450_PFS	cg26687120	PRDM16	Adrenocortical Cancer (ACC)	TCGA-ACC	Humanmethylation450	PFS	1	R	Unclassified_Cell_type_specific	Unknown	0.0678	0.417	0.132-1.317	0.0678	0.417	0.132-1.317
PRDM16_cg21047938_Adrenocortical Cancer (ACC)_TCGA-ACC_Humanmethylation450_PFS	cg21047938	PRDM16	Adrenocortical Cancer (ACC)	TCGA-ACC	Humanmethylation450	PFS	1	F	Unknown	Unknown	0.0762	2.27	0.767-6.711	0.0303	2.74	0.962-7.833
PRDM16_cg00506866_Adrenocortical Cancer (ACC)_TCGA-ACC_Humanmethylation450_PFS	cg00506866	PRDM16	Adrenocortical Cancer (ACC)	TCGA-ACC	Humanmethylation450	PFS	1	R	Unknown	Unknown	0.208	0.536	0.188-1.528	0.132	0.479	0.164-1.402
PRDM16_cg00371061_Adrenocortical Cancer (ACC)_TCGA-ACC_Humanmethylation450_PFS	cg00371061	PRDM16	Adrenocortical Cancer (ACC)	TCGA-ACC	Humanmethylation450	PFS	1	F	Unclassified_Cell_type_specific	S_Shore	0.0472	2.75	0.963-7.842	0.00989	3.32	1.109-9.958
PRDM16_cg09171253_Adrenocortical Cancer (ACC)_TCGA-ACC_Humanmethylation450_PFS	cg09171253	PRDM16	Adrenocortical Cancer (ACC)	TCGA-ACC	Humanmethylation450	PFS	1	R	Unknown	Unknown	0.705	1.22	0.419-3.542	0.117	2.77	0.897-8.543
PRDM16_cg00301677_Adrenocortical Cancer (ACC)_TCGA-ACC_Humanmethylation450_PFS	cg00301677	PRDM16	Adrenocortical Cancer (ACC)	TCGA-ACC	Humanmethylation450	PFS	1	R	Unknown	Island	0.214	0.507	0.177-1.457	0.334	2.49	0.599-10.368
PRDM16_cg11674713_Adrenocortical Cancer (ACC)_TCGA-ACC_Humanmethylation450_PFS	cg11674713	PRDM16	Adrenocortical Cancer (ACC)	TCGA-ACC	Humanmethylation450	PFS	1	F	Unknown	Unknown	0.138	2.15	0.75-6.143	0.0945	2.29	0.734-7.168
PRDM16_cg00029053_Adrenocortical Cancer (ACC)_TCGA-ACC_Humanmethylation450_PFS	cg00029053	PRDM16	Adrenocortical Cancer (ACC)	TCGA-ACC	Humanmethylation450	PFS	1	F	Unknown	Unknown	0.494	1.42	0.489-4.103	0.139	2.32	0.792-6.8
PRDM16_cg26976908_Adrenocortical Cancer (ACC)_TCGA-ACC_Humanmethylation450_PFS	cg26976908	PRDM16	Adrenocortical Cancer (ACC)	TCGA-ACC	Humanmethylation450	PFS	1	R	Unknown	Island	0.202	2.1	0.706-6.228	0.202	2.1	0.706-6.228
PRDM16_cg03778769_Adrenocortical Cancer (ACC)_TCGA-ACC_Humanmethylation450_PFS	cg03778769	PRDM16	Adrenocortical Cancer (ACC)	TCGA-ACC	Humanmethylation450	PFS	1	F	Unknown	N_Shelf	0.236	1.91	0.663-5.493	0.236	1.91	0.663-5.493
PRDM16_cg19246065_Adrenocortical Cancer (ACC)_TCGA-ACC_Humanmethylation450_PFS	cg19246065	PRDM16	Adrenocortical Cancer (ACC)	TCGA-ACC	Humanmethylation450	PFS	1	R	Unknown	Unknown	0.71	0.827	0.29-2.36	0.276	0.503	0.15-1.69
PRDM16_cg07258474_Adrenocortical Cancer (ACC)_TCGA-ACC_Humanmethylation450_PFS	cg07258474	PRDM16	Adrenocortical Cancer (ACC)	TCGA-ACC	Humanmethylation450	PFS	1	F	Unknown	S_Shore	0.000391	4.53	1.161-17.664	0.000391	4.53	1.161-17.664
PRDM16_cg24519596_Adrenocortical Cancer (ACC)_TCGA-ACC_Humanmethylation450_PFS	cg24519596	PRDM16	Adrenocortical Cancer (ACC)	TCGA-ACC	Humanmethylation450	PFS	1	R	Unclassified	N_Shelf	0.313	1.64	0.558-4.844	0.0423	2.76	0.966-7.874
PRDM16_cg25737891_Adrenocortical Cancer (ACC)_TCGA-ACC_Humanmethylation450_PFS	cg25737891	PRDM16	Adrenocortical Cancer (ACC)	TCGA-ACC	Humanmethylation450	PFS	1	R	Unknown	Unknown	0.202	2.1	0.706-6.228	0.0266	2.83	0.782-10.275
PRDM16_cg02100984_Adrenocortical Cancer (ACC)_TCGA-ACC_Humanmethylation450_PFS	cg02100984	PRDM16	Adrenocortical Cancer (ACC)	TCGA-ACC	Humanmethylation450	PFS	1	R	Unknown	Unknown	0.00969	3.18	0.931-10.842	0.00969	3.18	0.931-10.842
PRDM16_cg09689296_Adrenocortical Cancer (ACC)_TCGA-ACC_Humanmethylation450_PFS	cg09689296	PRDM16	Adrenocortical Cancer (ACC)	TCGA-ACC	Humanmethylation450	PFS	1	F	Unknown	N_Shelf	0.924	1.05	0.368-2.992	0.107	2.18	0.657-7.251
PRDM16_cg12267107_Adrenocortical Cancer (ACC)_TCGA-ACC_Humanmethylation450_PFS	cg12267107	PRDM16	Adrenocortical Cancer (ACC)	TCGA-ACC	Humanmethylation450	PFS	1	F	Unknown	Unknown	0.666	0.802	0.281-2.288	0.201	2.4	0.754-7.659
PRDM16_cg20431766_Adrenocortical Cancer (ACC)_TCGA-ACC_Humanmethylation450_PFS	cg20431766	PRDM16	Adrenocortical Cancer (ACC)	TCGA-ACC	Humanmethylation450	PFS	1	R	Unknown	Unknown	0.18	1.95	0.672-5.675	0.119	2.18	0.759-6.231
PRDM16_cg19435835_Adrenocortical Cancer (ACC)_TCGA-ACC_Humanmethylation450_PFS	cg19435835	PRDM16	Adrenocortical Cancer (ACC)	TCGA-ACC	Humanmethylation450	PFS	1	R	Unknown	S_Shelf	0.983	0.989	0.347-2.819	0.296	0.52	0.153-1.763
PRDM16_cg25420747_Adrenocortical Cancer (ACC)_TCGA-ACC_Humanmethylation450_PFS	cg25420747	PRDM16	Adrenocortical Cancer (ACC)	TCGA-ACC	Humanmethylation450	PFS	1	F	Unknown	Unknown	0.355	0.623	0.212-1.829	0.299	0.574	0.198-1.665
PRDM16_cg02287004_Adrenocortical Cancer (ACC)_TCGA-ACC_Humanmethylation450_PFS	cg02287004	PRDM16	Adrenocortical Cancer (ACC)	TCGA-ACC	Humanmethylation450	PFS	1	F	Unknown	Unknown	0.714	0.832	0.291-2.376	0.128	2.22	0.778-6.349
PRDM16_cg17989428_Adrenocortical Cancer (ACC)_TCGA-ACC_Humanmethylation450_PFS	cg17989428	PRDM16	Adrenocortical Cancer (ACC)	TCGA-ACC	Humanmethylation450	PFS	1	R	Unknown	N_Shore	0.143	2.03	0.624-6.614	0.0102	4.29	0.471-39.091
PRDM16_cg00484122_Adrenocortical Cancer (ACC)_TCGA-ACC_Humanmethylation450_PFS	cg00484122	PRDM16	Adrenocortical Cancer (ACC)	TCGA-ACC	Humanmethylation450	PFS	1	F	Unknown	Unknown	0.668	1.24	0.419-3.638	0.334	2.49	0.599-10.368
PRDM16_cg00030466_Astroblastoma_GSE166569_GPL21145_OS	cg00030466	PRDM16	Astroblastoma	GSE166569	GPL21145	OS	1	R	Body	island	0.314	0.503	0.136-1.859	0.136	0.384	0.082-1.794
PRDM16_cg00049709_Astroblastoma_GSE166569_GPL21145_OS	cg00049709	PRDM16	Astroblastoma	GSE166569	GPL21145	OS	1	R	Body	shore	0.807	0.85	0.23-3.14	0.0303	4.74	0.282-79.759
PRDM16_cg00068377_Astroblastoma_GSE166569_GPL21145_OS	cg00068377	PRDM16	Astroblastoma	GSE166569	GPL21145	OS	1	F	Body	island	0.365	0.534	0.144-1.973	0.0572	4.02	0.291-55.563
PRDM16_cg00087546_Astroblastoma_GSE166569_GPL21145_OS	cg00087546	PRDM16	Astroblastoma	GSE166569	GPL21145	OS	1	F	Body	shore	0.398	1.79	0.485-6.638	0.219	2.57	0.684-9.626
PRDM16_cg00103908_Astroblastoma_GSE166569_GPL21145_OS	cg00103908	PRDM16	Astroblastoma	GSE166569	GPL21145	OS	1	R	Body	shore	0.88	0.905	0.244-3.351	0.164	0.389	0.066-2.282
PRDM16_cg00106196_Astroblastoma_GSE166569_GPL21145_OS	cg00106196	PRDM16	Astroblastoma	GSE166569	GPL21145	OS	1	F	Body	opensea	0.249	2.2	0.596-8.155	0.0414	6.44	1.729-23.963
PRDM16_cg00109293_Astroblastoma_GSE166569_GPL21145_OS	cg00109293	PRDM16	Astroblastoma	GSE166569	GPL21145	OS	1	F	Body	shore	0.996	1	0.269-3.735	0.122	0.226	0.058-0.885
PRDM16_cg00152878_Astroblastoma_GSE166569_GPL21145_OS	cg00152878	PRDM16	Astroblastoma	GSE166569	GPL21145	OS	1	R	Body	opensea	0.216	0.431	0.116-1.596	0.0257	0.239	0.059-0.965
PRDM16_cg00168240_Astroblastoma_GSE166569_GPL21145_OS	cg00168240	PRDM16	Astroblastoma	GSE166569	GPL21145	OS	1	R	Body	shelf	0.644	1.36	0.368-5.028	0.084	3.16	0.471-21.141
PRDM16_cg00251678_Astroblastoma_GSE166569_GPL21145_OS	cg00251678	PRDM16	Astroblastoma	GSE166569	GPL21145	OS	1	R	Body	shore	0.32	1.98	0.537-7.326	0.0803	5.21	1.369-19.838
PRDM16_cg00254258_Astroblastoma_GSE166569_GPL21145_OS	cg00254258	PRDM16	Astroblastoma	GSE166569	GPL21145	OS	1	F	Body	island	0.294	2.06	0.557-7.601	0.000335	0.125	0.008-2.008
PRDM16_cg00329272_Astroblastoma_GSE166569_GPL21145_OS	cg00329272	PRDM16	Astroblastoma	GSE166569	GPL21145	OS	1	F	Body	shelf	0.511	1.55	0.415-5.751	0.0208	5.15	0.276-96.135
PRDM16_cg00353844_Astroblastoma_GSE166569_GPL21145_OS	cg00353844	PRDM16	Astroblastoma	GSE166569	GPL21145	OS	1	F	Body	island	0.0691	3.84	1.039-14.217	0.0165	8.28	2.24-30.573
PRDM16_cg00387551_Astroblastoma_GSE166569_GPL21145_OS	cg00387551	PRDM16	Astroblastoma	GSE166569	GPL21145	OS	1	R	Body	opensea	0.194	0.413	0.111-1.534	0.0466	0.233	0.016-3.469
PRDM16_cg00401797_Astroblastoma_GSE166569_GPL21145_OS	cg00401797	PRDM16	Astroblastoma	GSE166569	GPL21145	OS	1	R	Body	opensea	0.992	1.01	0.27-3.75	0.0229	4.23	0.505-35.461
PRDM16_cg00462240_Astroblastoma_GSE166569_GPL21145_OS	cg00462240	PRDM16	Astroblastoma	GSE166569	GPL21145	OS	1	R	Body	island	0.638	1.37	0.369-5.054	0.244	3.18	0.748-13.539
PRDM16_cg00581154_Astroblastoma_GSE166569_GPL21145_OS	cg00581154	PRDM16	Astroblastoma	GSE166569	GPL21145	OS	1	R	Body	opensea	0.469	1.65	0.445-6.147	0.0173	4.53	0.51-40.176
PRDM16_cg00663575_Astroblastoma_GSE166569_GPL21145_OS	cg00663575	PRDM16	Astroblastoma	GSE166569	GPL21145	OS	1	F	Body	island	0.242	2.23	0.602-8.244	0.0714	3.11	0.734-13.208
PRDM16_cg00701856_Astroblastoma_GSE166569_GPL21145_OS	cg00701856	PRDM16	Astroblastoma	GSE166569	GPL21145	OS	1	F	Body	island	0.732	1.26	0.34-4.641	0.0442	0.16	0.001-17.872
PRDM16_cg00706913_Astroblastoma_GSE166569_GPL21145_OS	cg00706913	PRDM16	Astroblastoma	GSE166569	GPL21145	OS	1	F	Body	shore	0.98	1.02	0.273-3.781	0.149	2.99	0.295-30.244
PRDM16_cg00713435_Astroblastoma_GSE166569_GPL21145_OS	cg00713435	PRDM16	Astroblastoma	GSE166569	GPL21145	OS	1	R	Promoter	opensea	0.00511	10.6	2.824-39.519	0.00182	12.6	3.302-48.224
PRDM16_cg00715999_Astroblastoma_GSE166569_GPL21145_OS	cg00715999	PRDM16	Astroblastoma	GSE166569	GPL21145	OS	1	R	Body	shore	0.351	1.9	0.515-7.038	0.143	2.69	0.718-10.084
PRDM16_cg00774867_Astroblastoma_GSE166569_GPL21145_OS	cg00774867	PRDM16	Astroblastoma	GSE166569	GPL21145	OS	1	F	Body	opensea	0.0154	5.46	1.431-20.823	0.0154	5.46	1.431-20.823
PRDM16_cg00804097_Astroblastoma_GSE166569_GPL21145_OS	cg00804097	PRDM16	Astroblastoma	GSE166569	GPL21145	OS	1	F	Body	shore	0.558	1.47	0.397-5.467	0.223	3.35	0.8-14.036
PRDM16_cg00806481_Astroblastoma_GSE166569_GPL21145_OS	cg00806481	PRDM16	Astroblastoma	GSE166569	GPL21145	OS	1	F	Body	shore	0.123	0.357	0.095-1.342	0.00917	0.197	0.02-1.939
PRDM16_cg00895834_Astroblastoma_GSE166569_GPL21145_OS	cg00895834	PRDM16	Astroblastoma	GSE166569	GPL21145	OS	1	R	Body	island	0.377	0.542	0.147-2.003	0.132	0.38	0.094-1.537
PRDM16_cg01047045_Astroblastoma_GSE166569_GPL21145_OS	cg01047045	PRDM16	Astroblastoma	GSE166569	GPL21145	OS	1	F	Body	island	0.996	1	0.269-3.735	0.261	0.325	0.076-1.395
PRDM16_cg01062116_Astroblastoma_GSE166569_GPL21145_OS	cg01062116	PRDM16	Astroblastoma	GSE166569	GPL21145	OS	1	F	3'UTR	shore	0.0983	3.43	0.93-12.688	0.00425	5.84	1.305-26.142
PRDM16_cg01071314_Astroblastoma_GSE166569_GPL21145_OS	cg01071314	PRDM16	Astroblastoma	GSE166569	GPL21145	OS	1	R	Body	shelf	0.0264	4.88	1.299-18.373	0.000274	10	2.252-44.416
PRDM16_cg01079872_Astroblastoma_GSE166569_GPL21145_OS	cg01079872	PRDM16	Astroblastoma	GSE166569	GPL21145	OS	1	F	Body	opensea	0.839	0.873	0.236-3.23	0.0948	2.9	0.593-14.158
PRDM16_cg01101873_Astroblastoma_GSE166569_GPL21145_OS	cg01101873	PRDM16	Astroblastoma	GSE166569	GPL21145	OS	1	R	Body	opensea	0.312	0.498	0.135-1.841	0.0214	0.243	0.052-1.141
PRDM16_cg01196079_Astroblastoma_GSE166569_GPL21145_OS	cg01196079	PRDM16	Astroblastoma	GSE166569	GPL21145	OS	1	F	Body	shore	0.213	2.34	0.631-8.676	0.0576	3.49	0.898-13.559
PRDM16_cg01203812_Astroblastoma_GSE166569_GPL21145_OS	cg01203812	PRDM16	Astroblastoma	GSE166569	GPL21145	OS	1	F	Body	island	0.86	1.12	0.304-4.16	0.0303	4.74	0.282-79.759
PRDM16_cg01261194_Astroblastoma_GSE166569_GPL21145_OS	cg01261194	PRDM16	Astroblastoma	GSE166569	GPL21145	OS	1	F	Body	shore	0.0684	0.305	0.079-1.171	0.00706	0.188	0.018-1.935
PRDM16_cg01413848_Astroblastoma_GSE166569_GPL21145_OS	cg01413848	PRDM16	Astroblastoma	GSE166569	GPL21145	OS	1	R	Body	island	0.105	2.94	0.776-11.108	0.105	2.94	0.776-11.108
PRDM16_cg01431482_Astroblastoma_GSE166569_GPL21145_OS	cg01431482	PRDM16	Astroblastoma	GSE166569	GPL21145	OS	1	R	Body	shore	0.3	0.49	0.133-1.81	0.0466	0.233	0.016-3.469
PRDM16_cg01647724_Astroblastoma_GSE166569_GPL21145_OS	cg01647724	PRDM16	Astroblastoma	GSE166569	GPL21145	OS	1	F	Body	island	0.715	0.784	0.212-2.896	0.0155	0.121	0.001-26.529
PRDM16_cg01713250_Astroblastoma_GSE166569_GPL21145_OS	cg01713250	PRDM16	Astroblastoma	GSE166569	GPL21145	OS	1	F	Body	opensea	0.624	1.39	0.374-5.125	2.24E-06	12.6	0.417-378.519
PRDM16_cg01772149_Astroblastoma_GSE166569_GPL21145_OS	cg01772149	PRDM16	Astroblastoma	GSE166569	GPL21145	OS	1	R	Body	island	0.223	2.3	0.621-8.521	0.0169	5.44	0.271-109.486
PRDM16_cg01773689_Astroblastoma_GSE166569_GPL21145_OS	cg01773689	PRDM16	Astroblastoma	GSE166569	GPL21145	OS	1	R	3'UTR	island	0.558	1.47	0.397-5.467	0.124	2.66	0.656-10.805
PRDM16_cg01777678_Astroblastoma_GSE166569_GPL21145_OS	cg01777678	PRDM16	Astroblastoma	GSE166569	GPL21145	OS	1	R	Body	shore	0.248	2.21	0.597-8.167	0.0516	0.241	0.017-3.449
PRDM16_cg01793374_Astroblastoma_GSE166569_GPL21145_OS	cg01793374	PRDM16	Astroblastoma	GSE166569	GPL21145	OS	1	R	Body	opensea	0.23	2.27	0.613-8.412	0.0941	2.9	0.593-14.153
PRDM16_cg01800445_Astroblastoma_GSE166569_GPL21145_OS	cg01800445	PRDM16	Astroblastoma	GSE166569	GPL21145	OS	1	F	Body	opensea	0.652	0.741	0.2-2.739	0.361	0.548	0.133-2.266
PRDM16_cg01913436_Astroblastoma_GSE166569_GPL21145_OS	cg01913436	PRDM16	Astroblastoma	GSE166569	GPL21145	OS	1	F	Body	shore	0.0142	0.18	0.047-0.688	0.00183	0.155	0.033-0.72
PRDM16_cg01932308_Astroblastoma_GSE166569_GPL21145_OS	cg01932308	PRDM16	Astroblastoma	GSE166569	GPL21145	OS	1	R	Body	opensea	0.482	1.59	0.426-5.928	6.14E-06	11.6	0.436-307.186
PRDM16_cg01940181_Astroblastoma_GSE166569_GPL21145_OS	cg01940181	PRDM16	Astroblastoma	GSE166569	GPL21145	OS	1	F	Body	opensea	0.96	0.967	0.26-3.594	0.00058	0.142	0.016-1.229
PRDM16_cg01961086_Astroblastoma_GSE166569_GPL21145_OS	cg01961086	PRDM16	Astroblastoma	GSE166569	GPL21145	OS	1	R	Body	opensea	0.612	1.4	0.379-5.187	1.39E-06	16	0.111-2296.874
PRDM16_cg02067098_Astroblastoma_GSE166569_GPL21145_OS	cg02067098	PRDM16	Astroblastoma	GSE166569	GPL21145	OS	1	F	Body	island	0.0605	0.25	0.068-0.928	0.0257	0.202	0.053-0.759
PRDM16_cg02072896_Astroblastoma_GSE166569_GPL21145_OS	cg02072896	PRDM16	Astroblastoma	GSE166569	GPL21145	OS	1	R	Body	island	0.508	1.55	0.416-5.76	0.0917	4.93	1.283-18.912
PRDM16_cg02299950_Astroblastoma_GSE166569_GPL21145_OS	cg02299950	PRDM16	Astroblastoma	GSE166569	GPL21145	OS	1	F	Body	opensea	0.144	0.374	0.1-1.401	8.07E-06	0.0876	0.003-2.278
PRDM16_cg02300576_Astroblastoma_GSE166569_GPL21145_OS	cg02300576	PRDM16	Astroblastoma	GSE166569	GPL21145	OS	1	R	Body	shelf	0.968	1.03	0.275-3.833	0.217	2.21	0.503-9.675
PRDM16_cg02333588_Astroblastoma_GSE166569_GPL21145_OS	cg02333588	PRDM16	Astroblastoma	GSE166569	GPL21145	OS	1	R	3'UTR	shore	0.0912	3.05	0.803-11.615	0.0442	3.67	0.935-14.395
PRDM16_cg02390319_Astroblastoma_GSE166569_GPL21145_OS	cg02390319	PRDM16	Astroblastoma	GSE166569	GPL21145	OS	1	R	Body	island	0.95	1.04	0.281-3.872	0.113	0.22	0.056-0.856
PRDM16_cg02484476_Astroblastoma_GSE166569_GPL21145_OS	cg02484476	PRDM16	Astroblastoma	GSE166569	GPL21145	OS	1	F	Body	opensea	0.232	2.27	0.612-8.392	0.0674	5.52	1.46-20.844
PRDM16_cg02587392_Astroblastoma_GSE166569_GPL21145_OS	cg02587392	PRDM16	Astroblastoma	GSE166569	GPL21145	OS	1	R	3'UTR	shelf	0.164	0.39	0.105-1.456	0.00755	0.202	0.031-1.334
PRDM16_cg02769687_Astroblastoma_GSE166569_GPL21145_OS	cg02769687	PRDM16	Astroblastoma	GSE166569	GPL21145	OS	1	F	Body	opensea	0.904	1.08	0.292-4.016	0.0016	8	0.223-287.363
PRDM16_cg02892384_Astroblastoma_GSE166569_GPL21145_OS	cg02892384	PRDM16	Astroblastoma	GSE166569	GPL21145	OS	1	R	Body	shelf	0.0694	3.83	1.036-14.167	0.00194	7.95	1.925-32.809
PRDM16_cg02999781_Astroblastoma_GSE166569_GPL21145_OS	cg02999781	PRDM16	Astroblastoma	GSE166569	GPL21145	OS	1	R	Body	island	0.827	0.864	0.234-3.195	0.0662	3.37	0.481-23.644
PRDM16_cg03082523_Astroblastoma_GSE166569_GPL21145_OS	cg03082523	PRDM16	Astroblastoma	GSE166569	GPL21145	OS	1	F	Body	shore	0.3	2.04	0.553-7.54	0.00303	5.7	0.78-41.671
PRDM16_cg03125480_Astroblastoma_GSE166569_GPL21145_OS	cg03125480	PRDM16	Astroblastoma	GSE166569	GPL21145	OS	1	F	Body	opensea	0.763	1.22	0.331-4.517	0.00406	0.143	0.005-4.131
PRDM16_cg03126058_Astroblastoma_GSE166569_GPL21145_OS	cg03126058	PRDM16	Astroblastoma	GSE166569	GPL21145	OS	1	F	Body	opensea	0.636	1.37	0.37-5.069	0.0016	0.125	0.003-4.487
PRDM16_cg03337482_Astroblastoma_GSE166569_GPL21145_OS	cg03337482	PRDM16	Astroblastoma	GSE166569	GPL21145	OS	1	R	Body	opensea	0.429	0.595	0.159-2.231	0.0155	0.121	0.001-26.529
PRDM16_cg03352346_Astroblastoma_GSE166569_GPL21145_OS	cg03352346	PRDM16	Astroblastoma	GSE166569	GPL21145	OS	1	R	Body	shore	0.135	2.73	0.727-10.238	0.000829	8.83	0.208-375.826
PRDM16_cg03391389_Astroblastoma_GSE166569_GPL21145_OS	cg03391389	PRDM16	Astroblastoma	GSE166569	GPL21145	OS	1	R	Body	shore	0.761	1.23	0.332-4.525	0.0303	4.74	0.282-79.759
PRDM16_cg03447135_Astroblastoma_GSE166569_GPL21145_OS	cg03447135	PRDM16	Astroblastoma	GSE166569	GPL21145	OS	1	F	Body	opensea	0.232	2.27	0.612-8.39	0.0604	5.72	1.521-21.532
PRDM16_cg03449456_Astroblastoma_GSE166569_GPL21145_OS	cg03449456	PRDM16	Astroblastoma	GSE166569	GPL21145	OS	1	F	Body	opensea	0.195	2.42	0.651-8.984	2.47E-05	9.26	0.828-103.545
PRDM16_cg03525023_Astroblastoma_GSE166569_GPL21145_OS	cg03525023	PRDM16	Astroblastoma	GSE166569	GPL21145	OS	1	R	Body	shelf	0.566	1.46	0.395-5.428	0.00356	5.9	0.517-67.343
PRDM16_cg03596113_Astroblastoma_GSE166569_GPL21145_OS	cg03596113	PRDM16	Astroblastoma	GSE166569	GPL21145	OS	1	F	Body	opensea	0.884	0.907	0.245-3.36	0.158	3.97	0.991-15.902
PRDM16_cg03748986_Astroblastoma_GSE166569_GPL21145_OS	cg03748986	PRDM16	Astroblastoma	GSE166569	GPL21145	OS	1	R	Body	shore	0.494	0.636	0.171-2.371	0.165	0.41	0.09-1.864
PRDM16_cg03885431_Astroblastoma_GSE166569_GPL21145_OS	cg03885431	PRDM16	Astroblastoma	GSE166569	GPL21145	OS	1	F	Body	shelf	0.683	1.31	0.355-4.849	0.0453	4.23	0.289-62.013
PRDM16_cg03935455_Astroblastoma_GSE166569_GPL21145_OS	cg03935455	PRDM16	Astroblastoma	GSE166569	GPL21145	OS	1	R	Body	opensea	0.234	0.443	0.12-1.639	0.0439	0.268	0.068-1.054
PRDM16_cg03942086_Astroblastoma_GSE166569_GPL21145_OS	cg03942086	PRDM16	Astroblastoma	GSE166569	GPL21145	OS	1	F	Body	shore	0.697	0.772	0.209-2.851	0.274	0.489	0.127-1.881
PRDM16_cg04132510_Astroblastoma_GSE166569_GPL21145_OS	cg04132510	PRDM16	Astroblastoma	GSE166569	GPL21145	OS	1	R	Body	opensea	0.0995	0.335	0.088-1.271	0.000584	0.109	0.002-4.958
PRDM16_cg04277097_Astroblastoma_GSE166569_GPL21145_OS	cg04277097	PRDM16	Astroblastoma	GSE166569	GPL21145	OS	1	F	Body	opensea	0.612	1.4	0.379-5.187	0.00788	0.161	0.007-3.898
PRDM16_cg04316231_Astroblastoma_GSE166569_GPL21145_OS	cg04316231	PRDM16	Astroblastoma	GSE166569	GPL21145	OS	1	R	Body	shelf	0.574	0.689	0.186-2.553	0.112	0.218	0.056-0.85
PRDM16_cg04346637_Astroblastoma_GSE166569_GPL21145_OS	cg04346637	PRDM16	Astroblastoma	GSE166569	GPL21145	OS	1	F	Body	island	0.0842	3.12	0.817-11.899	0.04	3.75	0.951-14.785
PRDM16_cg04423188_Astroblastoma_GSE166569_GPL21145_OS	cg04423188	PRDM16	Astroblastoma	GSE166569	GPL21145	OS	1	F	Body	island	0.477	1.6	0.429-5.964	0.0137	4.39	0.911-21.195
PRDM16_cg04493316_Astroblastoma_GSE166569_GPL21145_OS	cg04493316	PRDM16	Astroblastoma	GSE166569	GPL21145	OS	1	R	Body	shore	0.713	1.28	0.346-4.721	0.0442	0.16	0.001-17.872
PRDM16_cg04500730_Astroblastoma_GSE166569_GPL21145_OS	cg04500730	PRDM16	Astroblastoma	GSE166569	GPL21145	OS	1	F	Body	opensea	0.619	1.39	0.376-5.149	0.0245	3.98	0.692-22.91
PRDM16_cg04509221_Astroblastoma_GSE166569_GPL21145_OS	cg04509221	PRDM16	Astroblastoma	GSE166569	GPL21145	OS	1	R	Body	island	0.257	0.46	0.124-1.7	0.00514	0.177	0.04-0.784
PRDM16_cg04674248_Astroblastoma_GSE166569_GPL21145_OS	cg04674248	PRDM16	Astroblastoma	GSE166569	GPL21145	OS	1	R	Body	shore	0.38	1.77	0.47-6.666	0.00189	7.87	0.225-274.939
PRDM16_cg04852443_Astroblastoma_GSE166569_GPL21145_OS	cg04852443	PRDM16	Astroblastoma	GSE166569	GPL21145	OS	1	R	Promoter	island	0.445	0.605	0.162-2.263	0.0184	0.238	0.05-1.125
PRDM16_cg04873098_Astroblastoma_GSE166569_GPL21145_OS	cg04873098	PRDM16	Astroblastoma	GSE166569	GPL21145	OS	1	F	Body	shore	0.78	1.2	0.326-4.449	0.127	0.359	0.058-2.213
PRDM16_cg04876124_Astroblastoma_GSE166569_GPL21145_OS	cg04876124	PRDM16	Astroblastoma	GSE166569	GPL21145	OS	1	F	Body	shelf	0.627	1.38	0.373-5.11	0.00406	0.143	0.005-4.131
PRDM16_cg04882365_Astroblastoma_GSE166569_GPL21145_OS	cg04882365	PRDM16	Astroblastoma	GSE166569	GPL21145	OS	1	F	Body	opensea	0.156	2.6	0.696-9.719	0.0436	6.3	1.689-23.477
PRDM16_cg04907885_Astroblastoma_GSE166569_GPL21145_OS	cg04907885	PRDM16	Astroblastoma	GSE166569	GPL21145	OS	1	R	Body	opensea	0.407	1.78	0.48-6.578	0.209	3.46	0.835-14.372
PRDM16_cg04974499_Astroblastoma_GSE166569_GPL21145_OS	cg04974499	PRDM16	Astroblastoma	GSE166569	GPL21145	OS	1	F	Body	shore	0.294	2.06	0.557-7.601	0.0633	3.23	0.752-13.837
PRDM16_cg04988794_Astroblastoma_GSE166569_GPL21145_OS	cg04988794	PRDM16	Astroblastoma	GSE166569	GPL21145	OS	1	R	Body	opensea	0.286	2.08	0.564-7.703	0.156	2.94	0.295-29.315
PRDM16_cg05035508_Astroblastoma_GSE166569_GPL21145_OS	cg05035508	PRDM16	Astroblastoma	GSE166569	GPL21145	OS	1	F	Body	island	0.75	0.809	0.219-2.989	0.01	0.211	0.033-1.355
PRDM16_cg05117823_Astroblastoma_GSE166569_GPL21145_OS	cg05117823	PRDM16	Astroblastoma	GSE166569	GPL21145	OS	1	F	Body	shore	0.715	0.784	0.212-2.896	0.0337	0.215	0.013-3.529
PRDM16_cg05265611_Astroblastoma_GSE166569_GPL21145_OS	cg05265611	PRDM16	Astroblastoma	GSE166569	GPL21145	OS	1	F	Body	opensea	0.798	0.843	0.228-3.114	0.177	2.8	0.752-10.43
PRDM16_cg05354921_Astroblastoma_GSE166569_GPL21145_OS	cg05354921	PRDM16	Astroblastoma	GSE166569	GPL21145	OS	1	F	Body	shelf	0.871	0.898	0.239-3.377	0.0027	0.0861	0-50.049
PRDM16_cg05375699_Astroblastoma_GSE166569_GPL21145_OS	cg05375699	PRDM16	Astroblastoma	GSE166569	GPL21145	OS	1	F	Body	opensea	0.372	1.86	0.502-6.859	8.07E-06	11.4	0.439-296.665
PRDM16_cg05520109_Astroblastoma_GSE166569_GPL21145_OS	cg05520109	PRDM16	Astroblastoma	GSE166569	GPL21145	OS	1	F	Body	island	0.311	0.498	0.135-1.838	0.0831	0.316	0.083-1.209
PRDM16_cg05573412_Astroblastoma_GSE166569_GPL21145_OS	cg05573412	PRDM16	Astroblastoma	GSE166569	GPL21145	OS	1	F	Body	shore	0.881	1.1	0.298-4.09	0.128	0.32	0.086-1.183
PRDM16_cg05641535_Astroblastoma_GSE166569_GPL21145_OS	cg05641535	PRDM16	Astroblastoma	GSE166569	GPL21145	OS	1	F	Body	shelf	0.262	0.463	0.125-1.713	0.0442	0.16	0.001-17.872
PRDM16_cg05656251_Astroblastoma_GSE166569_GPL21145_OS	cg05656251	PRDM16	Astroblastoma	GSE166569	GPL21145	OS	1	R	Body	opensea	0.181	2.48	0.666-9.232	0.0413	3.79	0.959-14.96
PRDM16_cg05712300_Astroblastoma_GSE166569_GPL21145_OS	cg05712300	PRDM16	Astroblastoma	GSE166569	GPL21145	OS	1	R	Body	opensea	0.574	1.45	0.392-5.383	0.04	4.44	0.286-68.689
PRDM16_cg05755889_Astroblastoma_GSE166569_GPL21145_OS	cg05755889	PRDM16	Astroblastoma	GSE166569	GPL21145	OS	1	F	Body	opensea	0.294	2.06	0.557-7.601	0.205	2.37	0.638-8.786
PRDM16_cg05790380_Astroblastoma_GSE166569_GPL21145_OS	cg05790380	PRDM16	Astroblastoma	GSE166569	GPL21145	OS	1	F	Body	shelf	0.12	2.83	0.751-10.661	0.0466	6.22	1.668-23.229
PRDM16_cg05804170_Astroblastoma_GSE166569_GPL21145_OS	cg05804170	PRDM16	Astroblastoma	GSE166569	GPL21145	OS	1	F	Body	opensea	0.0872	3.59	0.971-13.25	0.00146	6.33	1.088-36.804
PRDM16_cg05952379_Astroblastoma_GSE166569_GPL21145_OS	cg05952379	PRDM16	Astroblastoma	GSE166569	GPL21145	OS	1	F	Body	island	0.49	0.634	0.17-2.363	0.00406	0.143	0.005-4.131
PRDM16_cg05965745_Astroblastoma_GSE166569_GPL21145_OS	cg05965745	PRDM16	Astroblastoma	GSE166569	GPL21145	OS	1	R	Body	shelf	0.0533	0.242	0.065-0.899	0.00255	0.158	0.034-0.729
PRDM16_cg05968369_Astroblastoma_GSE166569_GPL21145_OS	cg05968369	PRDM16	Astroblastoma	GSE166569	GPL21145	OS	1	F	Body	shore	0.525	0.657	0.177-2.443	0.0775	0.272	0.074-1.004
PRDM16_cg06060874_Astroblastoma_GSE166569_GPL21145_OS	cg06060874	PRDM16	Astroblastoma	GSE166569	GPL21145	OS	1	F	Body	opensea	0.226	0.438	0.118-1.622	0.0706	0.183	0.048-0.694
PRDM16_cg06081361_Astroblastoma_GSE166569_GPL21145_OS	cg06081361	PRDM16	Astroblastoma	GSE166569	GPL21145	OS	1	F	Body	shore	0.727	0.792	0.214-2.927	0.0117	0.218	0.035-1.37
PRDM16_cg06099439_Astroblastoma_GSE166569_GPL21145_OS	cg06099439	PRDM16	Astroblastoma	GSE166569	GPL21145	OS	1	F	Body	shore	0.881	1.1	0.298-4.09	6.39E-05	9.51	0.474-190.816
PRDM16_cg06182121_Astroblastoma_GSE166569_GPL21145_OS	cg06182121	PRDM16	Astroblastoma	GSE166569	GPL21145	OS	1	F	Body	shore	0.294	2.06	0.557-7.601	0.294	2.06	0.557-7.601
PRDM16_cg06258549_Astroblastoma_GSE166569_GPL21145_OS	cg06258549	PRDM16	Astroblastoma	GSE166569	GPL21145	OS	1	R	Body	shore	0.452	1.69	0.454-6.257	0.0738	3.28	0.853-12.607
PRDM16_cg06313241_Astroblastoma_GSE166569_GPL21145_OS	cg06313241	PRDM16	Astroblastoma	GSE166569	GPL21145	OS	1	F	3'UTR	island	0.926	1.06	0.284-3.98	0.036	4.51	0.285-71.11
PRDM16_cg06348826_Astroblastoma_GSE166569_GPL21145_OS	cg06348826	PRDM16	Astroblastoma	GSE166569	GPL21145	OS	1	F	Body	shelf	0.508	0.646	0.174-2.404	0.0257	0.253	0.055-1.167
PRDM16_cg06354193_Astroblastoma_GSE166569_GPL21145_OS	cg06354193	PRDM16	Astroblastoma	GSE166569	GPL21145	OS	1	R	Body	island	0.574	0.689	0.186-2.553	0.03	4.74	0.282-79.623
PRDM16_cg06367135_Astroblastoma_GSE166569_GPL21145_OS	cg06367135	PRDM16	Astroblastoma	GSE166569	GPL21145	OS	1	F	Body	shelf	0.481	1.59	0.427-5.94	0.123	2.67	0.657-10.848
PRDM16_cg06379192_Astroblastoma_GSE166569_GPL21145_OS	cg06379192	PRDM16	Astroblastoma	GSE166569	GPL21145	OS	1	F	Body	shore	0.688	1.31	0.353-4.823	0.0969	4.82	1.252-18.577
PRDM16_cg06380199_Astroblastoma_GSE166569_GPL21145_OS	cg06380199	PRDM16	Astroblastoma	GSE166569	GPL21145	OS	1	R	Body	opensea	0.0291	0.211	0.056-0.793	0.0125	0.175	0.046-0.672
PRDM16_cg06447122_Astroblastoma_GSE166569_GPL21145_OS	cg06447122	PRDM16	Astroblastoma	GSE166569	GPL21145	OS	1	F	Body	shore	0.848	1.14	0.307-4.203	0.0796	5.22	1.37-19.852
PRDM16_cg06521247_Astroblastoma_GSE166569_GPL21145_OS	cg06521247	PRDM16	Astroblastoma	GSE166569	GPL21145	OS	1	R	Body	opensea	0.195	2.42	0.651-8.984	0.144	2.68	0.716-10.049
PRDM16_cg06526522_Astroblastoma_GSE166569_GPL21145_OS	cg06526522	PRDM16	Astroblastoma	GSE166569	GPL21145	OS	1	R	Body	opensea	0.679	1.32	0.356-4.866	0.0616	3.43	0.483-24.35
PRDM16_cg06617975_Astroblastoma_GSE166569_GPL21145_OS	cg06617975	PRDM16	Astroblastoma	GSE166569	GPL21145	OS	1	F	Body	island	0.715	0.784	0.212-2.896	0.0799	0.331	0.066-1.648
PRDM16_cg06659980_Astroblastoma_GSE166569_GPL21145_OS	cg06659980	PRDM16	Astroblastoma	GSE166569	GPL21145	OS	1	R	Body	opensea	0.234	2.26	0.61-8.366	0.115	2.73	0.574-13.015
PRDM16_cg06724693_Astroblastoma_GSE166569_GPL21145_OS	cg06724693	PRDM16	Astroblastoma	GSE166569	GPL21145	OS	1	F	Body	opensea	0.619	0.719	0.194-2.66	0.00973	0.211	0.033-1.354
PRDM16_cg06814194_Astroblastoma_GSE166569_GPL21145_OS	cg06814194	PRDM16	Astroblastoma	GSE166569	GPL21145	OS	1	R	Body	shore	0.64	1.36	0.369-5.047	0.131	4.3	1.094-16.935
PRDM16_cg06815308_Astroblastoma_GSE166569_GPL21145_OS	cg06815308	PRDM16	Astroblastoma	GSE166569	GPL21145	OS	1	F	Body	opensea	0.848	1.14	0.307-4.203	0.172	2.83	0.294-27.158
PRDM16_cg06911744_Astroblastoma_GSE166569_GPL21145_OS	cg06911744	PRDM16	Astroblastoma	GSE166569	GPL21145	OS	1	F	Body	shore	0.671	1.33	0.359-4.906	0.0222	4.04	0.696-23.429
PRDM16_cg06970451_Astroblastoma_GSE166569_GPL21145_OS	cg06970451	PRDM16	Astroblastoma	GSE166569	GPL21145	OS	1	F	Body	opensea	0.133	2.74	0.73-10.282	0.133	2.74	0.73-10.282
PRDM16_cg06970772_Astroblastoma_GSE166569_GPL21145_OS	cg06970772	PRDM16	Astroblastoma	GSE166569	GPL21145	OS	1	F	Body	shelf	0.198	2.4	0.647-8.922	0.0932	3.5	0.948-12.931
PRDM16_cg06976533_Astroblastoma_GSE166569_GPL21145_OS	cg06976533	PRDM16	Astroblastoma	GSE166569	GPL21145	OS	1	R	Body	opensea	0.64	1.36	0.369-5.047	0.0434	3.49	0.793-15.4
PRDM16_cg07109490_Astroblastoma_GSE166569_GPL21145_OS	cg07109490	PRDM16	Astroblastoma	GSE166569	GPL21145	OS	1	F	Body	island	0.279	2.11	0.57-7.786	0.0656	3.38	0.875-13.066
PRDM16_cg07209071_Astroblastoma_GSE166569_GPL21145_OS	cg07209071	PRDM16	Astroblastoma	GSE166569	GPL21145	OS	1	R	Body	shelf	0.367	0.554	0.147-2.093	0.101	0.352	0.085-1.455
PRDM16_cg07212761_Astroblastoma_GSE166569_GPL21145_OS	cg07212761	PRDM16	Astroblastoma	GSE166569	GPL21145	OS	1	R	Body	shelf	0.135	2.7	0.721-10.13	0.0566	3.26	0.757-14.006
PRDM16_cg07348768_Astroblastoma_GSE166569_GPL21145_OS	cg07348768	PRDM16	Astroblastoma	GSE166569	GPL21145	OS	1	R	Body	island	0.398	1.8	0.486-6.649	0.14	3.06	0.825-11.329
PRDM16_cg07363855_Astroblastoma_GSE166569_GPL21145_OS	cg07363855	PRDM16	Astroblastoma	GSE166569	GPL21145	OS	1	R	TSS1500	island	0.279	0.475	0.128-1.754	1.31E-06	0.0772	0.002-2.442
PRDM16_cg07364162_Astroblastoma_GSE166569_GPL21145_OS	cg07364162	PRDM16	Astroblastoma	GSE166569	GPL21145	OS	1	F	Body	shelf	0.671	1.33	0.359-4.906	0.0155	0.121	0.001-26.529
PRDM16_cg07479843_Astroblastoma_GSE166569_GPL21145_OS	cg07479843	PRDM16	Astroblastoma	GSE166569	GPL21145	OS	1	F	Body	shore	0.912	1.08	0.29-3.99	0.0622	0.296	0.042-2.079
PRDM16_cg07534194_Astroblastoma_GSE166569_GPL21145_OS	cg07534194	PRDM16	Astroblastoma	GSE166569	GPL21145	OS	1	F	Body	island	0.279	0.475	0.128-1.754	0.000391	0.135	0.015-1.222
PRDM16_cg07550869_Astroblastoma_GSE166569_GPL21145_OS	cg07550869	PRDM16	Astroblastoma	GSE166569	GPL21145	OS	1	R	Body	opensea	0.12	2.83	0.751-10.661	0.0629	3.39	0.876-13.101
PRDM16_cg07576714_Astroblastoma_GSE166569_GPL21145_OS	cg07576714	PRDM16	Astroblastoma	GSE166569	GPL21145	OS	1	R	Body	opensea	0.153	2.62	0.701-9.795	0.0608	5.7	1.515-21.456
PRDM16_cg07597386_Astroblastoma_GSE166569_GPL21145_OS	cg07597386	PRDM16	Astroblastoma	GSE166569	GPL21145	OS	1	R	Body	island	0.772	1.21	0.328-4.482	1.39E-06	16	0.111-2296.874
PRDM16_cg07622451_Astroblastoma_GSE166569_GPL21145_OS	cg07622451	PRDM16	Astroblastoma	GSE166569	GPL21145	OS	1	F	Body	shore	0.308	0.495	0.134-1.829	0.0706	0.183	0.048-0.694
PRDM16_cg07797660_Astroblastoma_GSE166569_GPL21145_OS	cg07797660	PRDM16	Astroblastoma	GSE166569	GPL21145	OS	1	R	Body	shore	0.541	0.667	0.18-2.477	0.0155	0.121	0.001-26.529
PRDM16_cg07832245_Astroblastoma_GSE166569_GPL21145_OS	cg07832245	PRDM16	Astroblastoma	GSE166569	GPL21145	OS	1	R	Body	shore	0.522	1.53	0.411-5.68	0.00576	6.52	0.251-169.523
PRDM16_cg07922619_Astroblastoma_GSE166569_GPL21145_OS	cg07922619	PRDM16	Astroblastoma	GSE166569	GPL21145	OS	1	R	Body	shore	0.155	0.383	0.102-1.43	0.0278	0.257	0.056-1.177
PRDM16_cg07956247_Astroblastoma_GSE166569_GPL21145_OS	cg07956247	PRDM16	Astroblastoma	GSE166569	GPL21145	OS	1	F	Body	island	0.118	2.84	0.754-10.706	0.0135	4.43	0.916-21.468
PRDM16_cg07974025_Astroblastoma_GSE166569_GPL21145_OS	cg07974025	PRDM16	Astroblastoma	GSE166569	GPL21145	OS	1	F	Body	shelf	0.116	2.85	0.757-10.757	0.0045	5.76	1.293-25.639
PRDM16_cg08034916_Astroblastoma_GSE166569_GPL21145_OS	cg08034916	PRDM16	Astroblastoma	GSE166569	GPL21145	OS	1	F	Body	island	0.644	1.36	0.368-5.027	0.0049	5.65	0.517-61.8
PRDM16_cg08110058_Astroblastoma_GSE166569_GPL21145_OS	cg08110058	PRDM16	Astroblastoma	GSE166569	GPL21145	OS	1	F	Body	shore	0.678	0.759	0.205-2.804	0.197	0.373	0.1-1.393
PRDM16_cg08160128_Astroblastoma_GSE166569_GPL21145_OS	cg08160128	PRDM16	Astroblastoma	GSE166569	GPL21145	OS	1	F	Body	island	0.172	2.52	0.677-9.406	0.00717	6.31	0.255-156.212
PRDM16_cg08247866_Astroblastoma_GSE166569_GPL21145_OS	cg08247866	PRDM16	Astroblastoma	GSE166569	GPL21145	OS	1	F	Body	opensea	0.221	2.3	0.622-8.542	0.0931	3.51	0.949-12.95
PRDM16_cg08262220_Astroblastoma_GSE166569_GPL21145_OS	cg08262220	PRDM16	Astroblastoma	GSE166569	GPL21145	OS	1	R	Body	shore	0.0714	0.263	0.071-0.972	0.000133	0.121	0.012-1.21
PRDM16_cg08266202_Astroblastoma_GSE166569_GPL21145_OS	cg08266202	PRDM16	Astroblastoma	GSE166569	GPL21145	OS	1	R	Body	opensea	0.253	2.19	0.592-8.095	0.00256	7.57	0.231-248.008
PRDM16_cg08537652_Astroblastoma_GSE166569_GPL21145_OS	cg08537652	PRDM16	Astroblastoma	GSE166569	GPL21145	OS	1	R	Promoter	island	0.0533	0.242	0.065-0.899	0.0171	0.233	0.049-1.111
PRDM16_cg08636115_Astroblastoma_GSE166569_GPL21145_OS	cg08636115	PRDM16	Astroblastoma	GSE166569	GPL21145	OS	1	R	Body	shelf	0.785	1.2	0.325-4.431	0.0444	3.51	0.654-18.829
PRDM16_cg08642716_Astroblastoma_GSE166569_GPL21145_OS	cg08642716	PRDM16	Astroblastoma	GSE166569	GPL21145	OS	1	R	Body	opensea	0.191	0.411	0.11-1.527	0.0155	0.121	0.001-26.529
PRDM16_cg08739115_Astroblastoma_GSE166569_GPL21145_OS	cg08739115	PRDM16	Astroblastoma	GSE166569	GPL21145	OS	1	R	Body	opensea	0.537	1.5	0.405-5.59	0.0423	3.54	0.8-15.695
PRDM16_cg08831401_Astroblastoma_GSE166569_GPL21145_OS	cg08831401	PRDM16	Astroblastoma	GSE166569	GPL21145	OS	1	F	Body	opensea	0.23	2.27	0.612-8.4	0.00124	6.45	0.802-51.856
PRDM16_cg08876274_Astroblastoma_GSE166569_GPL21145_OS	cg08876274	PRDM16	Astroblastoma	GSE166569	GPL21145	OS	1	F	Body	island	0.166	2.55	0.685-9.525	0.0121	0.207	0.022-1.946
PRDM16_cg08882612_Astroblastoma_GSE166569_GPL21145_OS	cg08882612	PRDM16	Astroblastoma	GSE166569	GPL21145	OS	1	F	Body	opensea	0.0552	4.08	1.1-15.122	4.84E-06	10.8	1.268-92.542
PRDM16_cg08947445_Astroblastoma_GSE166569_GPL21145_OS	cg08947445	PRDM16	Astroblastoma	GSE166569	GPL21145	OS	1	F	Body	island	0.221	2.3	0.622-8.542	0.0566	5.87	1.563-22.013
PRDM16_cg09032732_Astroblastoma_GSE166569_GPL21145_OS	cg09032732	PRDM16	Astroblastoma	GSE166569	GPL21145	OS	1	F	Body	island	0.384	1.77	0.469-6.663	0.124	2.81	0.453-17.394
PRDM16_cg09077530_Astroblastoma_GSE166569_GPL21145_OS	cg09077530	PRDM16	Astroblastoma	GSE166569	GPL21145	OS	1	F	Body	opensea	0.585	0.697	0.188-2.582	0.0686	0.302	0.044-2.091
PRDM16_cg09271661_Astroblastoma_GSE166569_GPL21145_OS	cg09271661	PRDM16	Astroblastoma	GSE166569	GPL21145	OS	1	R	Body	shore	0.495	1.57	0.421-5.843	0.131	4.3	1.094-16.935
PRDM16_cg09282201_Astroblastoma_GSE166569_GPL21145_OS	cg09282201	PRDM16	Astroblastoma	GSE166569	GPL21145	OS	1	R	Body	island	0.257	0.46	0.124-1.7	0.00151	0.161	0.021-1.257
PRDM16_cg09321238_Astroblastoma_GSE166569_GPL21145_OS	cg09321238	PRDM16	Astroblastoma	GSE166569	GPL21145	OS	1	F	Body	island	0.425	1.74	0.47-6.449	0.11	2.93	0.774-11.072
PRDM16_cg09509365_Astroblastoma_GSE166569_GPL21145_OS	cg09509365	PRDM16	Astroblastoma	GSE166569	GPL21145	OS	1	F	Body	opensea	0.493	0.636	0.171-2.369	0.275	0.472	0.128-1.745
PRDM16_cg09867208_Astroblastoma_GSE166569_GPL21145_OS	cg09867208	PRDM16	Astroblastoma	GSE166569	GPL21145	OS	1	F	3'UTR	island	0.0795	3.16	0.826-12.066	0.0223	4.99	1.324-18.818
PRDM16_cg09891226_Astroblastoma_GSE166569_GPL21145_OS	cg09891226	PRDM16	Astroblastoma	GSE166569	GPL21145	OS	1	R	Body	shore	0.128	2.78	0.739-10.438	0.0293	3.79	0.835-17.205
PRDM16_cg09990962_Astroblastoma_GSE166569_GPL21145_OS	cg09990962	PRDM16	Astroblastoma	GSE166569	GPL21145	OS	1	F	Body	island	0.299	0.489	0.132-1.807	0.029	0.245	0.03-1.992
PRDM16_cg10021614_Astroblastoma_GSE166569_GPL21145_OS	cg10021614	PRDM16	Astroblastoma	GSE166569	GPL21145	OS	1	R	Body	shore	0.961	1.03	0.277-3.858	1.39E-06	16	0.111-2296.874
PRDM16_cg10097755_Astroblastoma_GSE166569_GPL21145_OS	cg10097755	PRDM16	Astroblastoma	GSE166569	GPL21145	OS	1	F	Body	shelf	0.19	0.41	0.11-1.525	0.0466	0.233	0.016-3.469
PRDM16_cg10100424_Astroblastoma_GSE166569_GPL21145_OS	cg10100424	PRDM16	Astroblastoma	GSE166569	GPL21145	OS	1	F	Body	opensea	0.705	1.29	0.348-4.751	0.00791	0.194	0.019-1.937
PRDM16_cg10115320_Astroblastoma_GSE166569_GPL21145_OS	cg10115320	PRDM16	Astroblastoma	GSE166569	GPL21145	OS	1	F	Body	shelf	0.671	1.33	0.359-4.906	0.0686	0.302	0.044-2.091
PRDM16_cg10124445_Astroblastoma_GSE166569_GPL21145_OS	cg10124445	PRDM16	Astroblastoma	GSE166569	GPL21145	OS	1	F	Body	opensea	0.316	2	0.54-7.374	0.0284	4.13	1.026-16.658
PRDM16_cg10201191_Astroblastoma_GSE166569_GPL21145_OS	cg10201191	PRDM16	Astroblastoma	GSE166569	GPL21145	OS	1	F	Body	shore	0.752	1.23	0.334-4.56	0.211	0.29	0.008-10.153
PRDM16_cg10248231_Astroblastoma_GSE166569_GPL21145_OS	cg10248231	PRDM16	Astroblastoma	GSE166569	GPL21145	OS	1	R	Body	shelf	0.14	0.371	0.099-1.392	0.101	0.334	0.088-1.268
PRDM16_cg10328768_Astroblastoma_GSE166569_GPL21145_OS	cg10328768	PRDM16	Astroblastoma	GSE166569	GPL21145	OS	1	R	Body	opensea	0.178	2.49	0.669-9.279	2.59E-05	9.68	0.827-113.252
PRDM16_cg10438527_Astroblastoma_GSE166569_GPL21145_OS	cg10438527	PRDM16	Astroblastoma	GSE166569	GPL21145	OS	1	F	Body	opensea	0.513	1.54	0.415-5.738	0.00993	4.7	0.737-29.999
PRDM16_cg10484617_Astroblastoma_GSE166569_GPL21145_OS	cg10484617	PRDM16	Astroblastoma	GSE166569	GPL21145	OS	1	R	Body	shore	0.721	0.788	0.213-2.912	0.0442	0.16	0.001-17.872
PRDM16_cg10493186_Astroblastoma_GSE166569_GPL21145_OS	cg10493186	PRDM16	Astroblastoma	GSE166569	GPL21145	OS	1	R	Body	opensea	0.253	2.19	0.592-8.095	0.0417	3.78	0.957-14.928
PRDM16_cg10557907_Astroblastoma_GSE166569_GPL21145_OS	cg10557907	PRDM16	Astroblastoma	GSE166569	GPL21145	OS	1	F	Body	opensea	0.95	1.04	0.279-3.896	0.0466	0.233	0.016-3.469
PRDM16_cg10572807_Astroblastoma_GSE166569_GPL21145_OS	cg10572807	PRDM16	Astroblastoma	GSE166569	GPL21145	OS	1	F	Body	shore	0.232	2.27	0.612-8.39	0.0981	3.45	0.933-12.731
PRDM16_cg10588310_Astroblastoma_GSE166569_GPL21145_OS	cg10588310	PRDM16	Astroblastoma	GSE166569	GPL21145	OS	1	F	Body	island	0.971	1.02	0.275-3.821	0.0155	0.121	0.001-26.529
PRDM16_cg10696969_Astroblastoma_GSE166569_GPL21145_OS	cg10696969	PRDM16	Astroblastoma	GSE166569	GPL21145	OS	1	R	Body	shore	0.643	0.736	0.199-2.721	0.00406	0.143	0.005-4.131
PRDM16_cg10770533_Astroblastoma_GSE166569_GPL21145_OS	cg10770533	PRDM16	Astroblastoma	GSE166569	GPL21145	OS	1	F	Body	shore	0.644	0.736	0.199-2.72	0.0363	0.273	0.05-1.5
PRDM16_cg10893986_Astroblastoma_GSE166569_GPL21145_OS	cg10893986	PRDM16	Astroblastoma	GSE166569	GPL21145	OS	1	F	Body	opensea	0.319	0.503	0.136-1.858	0.124	0.314	0.085-1.16
PRDM16_cg10952596_Astroblastoma_GSE166569_GPL21145_OS	cg10952596	PRDM16	Astroblastoma	GSE166569	GPL21145	OS	1	R	Body	shore	0.541	0.667	0.18-2.477	0.000587	0.131	0.009-1.988
PRDM16_cg10956857_Astroblastoma_GSE166569_GPL21145_OS	cg10956857	PRDM16	Astroblastoma	GSE166569	GPL21145	OS	1	F	Body	shore	0.0694	3.83	1.036-14.167	0.00124	6.45	0.802-51.856
PRDM16_cg11113363_Astroblastoma_GSE166569_GPL21145_OS	cg11113363	PRDM16	Astroblastoma	GSE166569	GPL21145	OS	1	R	Body	island	0.369	1.86	0.503-6.872	0.0423	3.54	0.8-15.695
PRDM16_cg11222503_Astroblastoma_GSE166569_GPL21145_OS	cg11222503	PRDM16	Astroblastoma	GSE166569	GPL21145	OS	1	R	Body	shore	0.526	1.52	0.409-5.656	0.00652	4.98	0.751-33.009
PRDM16_cg11229543_Astroblastoma_GSE166569_GPL21145_OS	cg11229543	PRDM16	Astroblastoma	GSE166569	GPL21145	OS	1	R	TSS1500	island	0.349	0.523	0.142-1.933	0.0115	0.217	0.034-1.366
PRDM16_cg11251399_Astroblastoma_GSE166569_GPL21145_OS	cg11251399	PRDM16	Astroblastoma	GSE166569	GPL21145	OS	1	R	Body	shelf	0.156	2.61	0.698-9.739	0.0485	4.21	1.134-15.654
PRDM16_cg11325950_Astroblastoma_GSE166569_GPL21145_OS	cg11325950	PRDM16	Astroblastoma	GSE166569	GPL21145	OS	1	F	Body	shore	0.21	2.35	0.633-8.714	0.0442	0.16	0.001-17.872
PRDM16_cg11332505_Astroblastoma_GSE166569_GPL21145_OS	cg11332505	PRDM16	Astroblastoma	GSE166569	GPL21145	OS	1	R	Body	opensea	0.924	1.07	0.287-3.954	0.0726	5.41	1.428-20.485
PRDM16_cg11392550_Astroblastoma_GSE166569_GPL21145_OS	cg11392550	PRDM16	Astroblastoma	GSE166569	GPL21145	OS	1	F	Body	shore	0.0886	3.07	0.807-11.69	0.0404	4.38	1.176-16.303
PRDM16_cg11397493_Astroblastoma_GSE166569_GPL21145_OS	cg11397493	PRDM16	Astroblastoma	GSE166569	GPL21145	OS	1	R	Body	island	0.0403	4.42	1.187-16.482	0.0123	8.78	2.374-32.476
PRDM16_cg11672390_Astroblastoma_GSE166569_GPL21145_OS	cg11672390	PRDM16	Astroblastoma	GSE166569	GPL21145	OS	1	R	Body	island	0.769	0.822	0.223-3.037	0.211	0.29	0.008-10.153
PRDM16_cg11684115_Astroblastoma_GSE166569_GPL21145_OS	cg11684115	PRDM16	Astroblastoma	GSE166569	GPL21145	OS	1	R	Body	shelf	0.609	0.712	0.192-2.635	0.0358	0.272	0.061-1.22
PRDM16_cg11709254_Astroblastoma_GSE166569_GPL21145_OS	cg11709254	PRDM16	Astroblastoma	GSE166569	GPL21145	OS	1	F	Body	opensea	0.243	2.22	0.601-8.23	0.000188	10.5	0.18-613.422
PRDM16_cg11710123_Astroblastoma_GSE166569_GPL21145_OS	cg11710123	PRDM16	Astroblastoma	GSE166569	GPL21145	OS	1	F	Body	opensea	0.0956	3.02	0.794-11.457	0.0109	8.98	2.427-33.26
PRDM16_cg11731671_Astroblastoma_GSE166569_GPL21145_OS	cg11731671	PRDM16	Astroblastoma	GSE166569	GPL21145	OS	1	R	Body	shore	0.00791	0.103	0.028-0.382	0.00791	0.103	0.028-0.382
PRDM16_cg11837181_Astroblastoma_GSE166569_GPL21145_OS	cg11837181	PRDM16	Astroblastoma	GSE166569	GPL21145	OS	1	F	Body	shore	0.172	2.52	0.677-9.406	1.39E-06	16	0.111-2296.874
PRDM16_cg11946666_Astroblastoma_GSE166569_GPL21145_OS	cg11946666	PRDM16	Astroblastoma	GSE166569	GPL21145	OS	1	R	Body	opensea	0.558	0.679	0.183-2.518	0.0155	0.121	0.001-26.529
PRDM16_cg12034510_Astroblastoma_GSE166569_GPL21145_OS	cg12034510	PRDM16	Astroblastoma	GSE166569	GPL21145	OS	1	R	Body	shelf	0.145	2.67	0.712-9.983	1.88E-05	9.78	1.245-76.793
PRDM16_cg12074391_Astroblastoma_GSE166569_GPL21145_OS	cg12074391	PRDM16	Astroblastoma	GSE166569	GPL21145	OS	1	F	Body	island	0.135	2.73	0.727-10.238	0.0146	4.66	0.512-42.383
PRDM16_cg12096707_Astroblastoma_GSE166569_GPL21145_OS	cg12096707	PRDM16	Astroblastoma	GSE166569	GPL21145	OS	1	R	Body	shore	0.788	0.836	0.226-3.09	0.0639	3.87	0.293-51.2
PRDM16_cg12141662_Astroblastoma_GSE166569_GPL21145_OS	cg12141662	PRDM16	Astroblastoma	GSE166569	GPL21145	OS	1	F	Body	opensea	0.903	1.08	0.293-4.019	0.0155	0.121	0.001-26.529
PRDM16_cg12267948_Astroblastoma_GSE166569_GPL21145_OS	cg12267948	PRDM16	Astroblastoma	GSE166569	GPL21145	OS	1	R	Promoter	island	0.101	0.292	0.079-1.079	0.101	0.292	0.079-1.079
PRDM16_cg12268236_Astroblastoma_GSE166569_GPL21145_OS	cg12268236	PRDM16	Astroblastoma	GSE166569	GPL21145	OS	1	F	Body	island	0.541	1.5	0.404-5.567	0.0293	3.79	0.835-17.205
PRDM16_cg12394168_Astroblastoma_GSE166569_GPL21145_OS	cg12394168	PRDM16	Astroblastoma	GSE166569	GPL21145	OS	1	R	Body	opensea	0.0096	9.36	2.523-34.706	0.00787	9.77	2.627-36.319
PRDM16_cg12408250_Astroblastoma_GSE166569_GPL21145_OS	cg12408250	PRDM16	Astroblastoma	GSE166569	GPL21145	OS	1	R	Body	opensea	0.172	2.52	0.677-9.406	0.0101	5.06	0.516-49.628
PRDM16_cg12436196_Astroblastoma_GSE166569_GPL21145_OS	cg12436196	PRDM16	Astroblastoma	GSE166569	GPL21145	OS	1	F	Body	shore	0.00791	0.103	0.028-0.382	0.00791	0.103	0.028-0.382
PRDM16_cg12441214_Astroblastoma_GSE166569_GPL21145_OS	cg12441214	PRDM16	Astroblastoma	GSE166569	GPL21145	OS	1	R	Body	shelf	0.865	0.893	0.241-3.305	0.124	3.19	0.296-34.394
PRDM16_cg12473797_Astroblastoma_GSE166569_GPL21145_OS	cg12473797	PRDM16	Astroblastoma	GSE166569	GPL21145	OS	1	F	Body	shore	0.353	1.9	0.514-7.017	0.00406	0.143	0.005-4.131
PRDM16_cg12635191_Astroblastoma_GSE166569_GPL21145_OS	cg12635191	PRDM16	Astroblastoma	GSE166569	GPL21145	OS	1	R	Body	island	0.451	1.64	0.439-6.139	0.00457	6.71	0.247-182.016
PRDM16_cg12635919_Astroblastoma_GSE166569_GPL21145_OS	cg12635919	PRDM16	Astroblastoma	GSE166569	GPL21145	OS	1	R	Body	shore	0.705	1.29	0.348-4.751	0.00406	0.143	0.005-4.131
PRDM16_cg12641165_Astroblastoma_GSE166569_GPL21145_OS	cg12641165	PRDM16	Astroblastoma	GSE166569	GPL21145	OS	1	R	Body	opensea	0.847	0.879	0.238-3.252	0.106	0.3	0.027-3.383
PRDM16_cg12660813_Astroblastoma_GSE166569_GPL21145_OS	cg12660813	PRDM16	Astroblastoma	GSE166569	GPL21145	OS	1	R	Body	shelf	0.533	1.51	0.407-5.615	0.069	5.49	1.451-20.748
PRDM16_cg12701603_Astroblastoma_GSE166569_GPL21145_OS	cg12701603	PRDM16	Astroblastoma	GSE166569	GPL21145	OS	1	F	Body	opensea	0.323	0.506	0.137-1.87	0.0445	0.27	0.036-2.031
PRDM16_cg12753787_Astroblastoma_GSE166569_GPL21145_OS	cg12753787	PRDM16	Astroblastoma	GSE166569	GPL21145	OS	1	R	Body	shore	0.31	0.498	0.135-1.841	0.0816	0.315	0.082-1.204
PRDM16_cg12804677_Astroblastoma_GSE166569_GPL21145_OS	cg12804677	PRDM16	Astroblastoma	GSE166569	GPL21145	OS	1	R	Body	shore	0.785	0.834	0.226-3.081	0.0155	0.121	0.001-26.529
PRDM16_cg13087441_Astroblastoma_GSE166569_GPL21145_OS	cg13087441	PRDM16	Astroblastoma	GSE166569	GPL21145	OS	1	F	Body	shore	0.749	1.24	0.335-4.573	0.141	3.03	0.295-30.995
PRDM16_cg13152158_Astroblastoma_GSE166569_GPL21145_OS	cg13152158	PRDM16	Astroblastoma	GSE166569	GPL21145	OS	1	R	Body	shelf	0.822	1.16	0.314-4.295	0.123	4.39	1.121-17.213
PRDM16_cg13175786_Astroblastoma_GSE166569_GPL21145_OS	cg13175786	PRDM16	Astroblastoma	GSE166569	GPL21145	OS	1	F	Body	shore	0.338	1.94	0.525-7.167	0.11	4.63	1.193-17.955
PRDM16_cg13209113_Astroblastoma_GSE166569_GPL21145_OS	cg13209113	PRDM16	Astroblastoma	GSE166569	GPL21145	OS	1	R	Body	shelf	0.834	1.15	0.311-4.251	0.0889	3.11	0.469-20.635
PRDM16_cg13299984_Astroblastoma_GSE166569_GPL21145_OS	cg13299984	PRDM16	Astroblastoma	GSE166569	GPL21145	OS	1	F	Body	shore	0.142	2.69	0.717-10.07	0.0397	3.82	0.965-15.117
PRDM16_cg13388191_Astroblastoma_GSE166569_GPL21145_OS	cg13388191	PRDM16	Astroblastoma	GSE166569	GPL21145	OS	1	F	Body	island	0.792	1.19	0.323-4.407	0.0442	0.16	0.001-17.872
PRDM16_cg13392571_Astroblastoma_GSE166569_GPL21145_OS	cg13392571	PRDM16	Astroblastoma	GSE166569	GPL21145	OS	1	R	Body	shore	0.0135	5.59	1.459-21.391	0.00472	6.73	1.697-26.658
PRDM16_cg13393782_Astroblastoma_GSE166569_GPL21145_OS	cg13393782	PRDM16	Astroblastoma	GSE166569	GPL21145	OS	1	R	Body	shelf	0.246	2.22	0.599-8.198	0.0498	3.43	0.646-18.153
PRDM16_cg13427179_Astroblastoma_GSE166569_GPL21145_OS	cg13427179	PRDM16	Astroblastoma	GSE166569	GPL21145	OS	1	F	Body	shore	0.541	1.5	0.404-5.567	0.0673	3.84	1.039-14.22
PRDM16_cg13460934_Astroblastoma_GSE166569_GPL21145_OS	cg13460934	PRDM16	Astroblastoma	GSE166569	GPL21145	OS	1	F	Body	shelf	0.817	1.17	0.316-4.313	0.16	2.47	0.62-9.858
PRDM16_cg13692649_Astroblastoma_GSE166569_GPL21145_OS	cg13692649	PRDM16	Astroblastoma	GSE166569	GPL21145	OS	1	R	3'UTR	shore	0.624	1.39	0.374-5.125	0.0189	4.18	0.885-19.715
PRDM16_cg13744917_Astroblastoma_GSE166569_GPL21145_OS	cg13744917	PRDM16	Astroblastoma	GSE166569	GPL21145	OS	1	R	Promoter	island	0.366	0.535	0.145-1.977	0.000108	0.0559	0-146.031
PRDM16_cg13781678_Astroblastoma_GSE166569_GPL21145_OS	cg13781678	PRDM16	Astroblastoma	GSE166569	GPL21145	OS	1	R	Body	island	0.178	0.404	0.109-1.503	0.0774	0.273	0.074-1.009
PRDM16_cg13789673_Astroblastoma_GSE166569_GPL21145_OS	cg13789673	PRDM16	Astroblastoma	GSE166569	GPL21145	OS	1	F	Body	island	0.572	1.45	0.392-5.393	0.018	5.28	0.273-102.119
PRDM16_cg13867039_Astroblastoma_GSE166569_GPL21145_OS	cg13867039	PRDM16	Astroblastoma	GSE166569	GPL21145	OS	1	R	Body	shore	0.0215	5.11	1.351-19.315	0.0215	5.11	1.351-19.315
PRDM16_cg13907655_Astroblastoma_GSE166569_GPL21145_OS	cg13907655	PRDM16	Astroblastoma	GSE166569	GPL21145	OS	1	R	Body	shore	0.883	0.906	0.245-3.356	0.205	3.5	0.845-14.468
PRDM16_cg13983181_Astroblastoma_GSE166569_GPL21145_OS	cg13983181	PRDM16	Astroblastoma	GSE166569	GPL21145	OS	1	R	Body	shelf	0.0694	3.83	1.036-14.167	0.0694	3.83	1.036-14.167
PRDM16_cg13993877_Astroblastoma_GSE166569_GPL21145_OS	cg13993877	PRDM16	Astroblastoma	GSE166569	GPL21145	OS	1	R	Body	shore	0.37	0.538	0.145-1.988	0.311	0.359	0.014-9.01
PRDM16_cg14008571_Astroblastoma_GSE166569_GPL21145_OS	cg14008571	PRDM16	Astroblastoma	GSE166569	GPL21145	OS	1	R	Body	shore	0.318	1.99	0.539-7.355	0.124	2.82	0.748-10.605
PRDM16_cg14030836_Astroblastoma_GSE166569_GPL21145_OS	cg14030836	PRDM16	Astroblastoma	GSE166569	GPL21145	OS	1	F	Promoter	shore	0.644	0.736	0.199-2.72	5.08E-06	0.0934	0.007-1.219
PRDM16_cg14169886_Astroblastoma_GSE166569_GPL21145_OS	cg14169886	PRDM16	Astroblastoma	GSE166569	GPL21145	OS	1	F	Body	island	0.791	1.19	0.323-4.408	0.114	2.74	0.671-11.229
PRDM16_cg14216672_Astroblastoma_GSE166569_GPL21145_OS	cg14216672	PRDM16	Astroblastoma	GSE166569	GPL21145	OS	1	F	Body	opensea	0.654	0.743	0.201-2.746	0.0155	0.121	0.001-26.529
PRDM16_cg14217558_Astroblastoma_GSE166569_GPL21145_OS	cg14217558	PRDM16	Astroblastoma	GSE166569	GPL21145	OS	1	R	Body	opensea	0.857	0.886	0.24-3.28	0.0253	0.202	0.011-3.586
PRDM16_cg14380230_Astroblastoma_GSE166569_GPL21145_OS	cg14380230	PRDM16	Astroblastoma	GSE166569	GPL21145	OS	1	F	Body	shelf	0.294	2.06	0.557-7.601	0.0155	0.121	0.001-26.529
PRDM16_cg14516243_Astroblastoma_GSE166569_GPL21145_OS	cg14516243	PRDM16	Astroblastoma	GSE166569	GPL21145	OS	1	F	Promoter	island	0.00434	10.8	2.887-40.593	0.00317	11.5	3.05-43.452
PRDM16_cg14659814_Astroblastoma_GSE166569_GPL21145_OS	cg14659814	PRDM16	Astroblastoma	GSE166569	GPL21145	OS	1	F	Body	opensea	0.698	0.772	0.209-2.854	0.0155	0.121	0.001-26.529
PRDM16_cg14712575_Astroblastoma_GSE166569_GPL21145_OS	cg14712575	PRDM16	Astroblastoma	GSE166569	GPL21145	OS	1	R	Body	opensea	0.744	0.804	0.218-2.97	0.355	0.544	0.144-2.059
PRDM16_cg14761019_Astroblastoma_GSE166569_GPL21145_OS	cg14761019	PRDM16	Astroblastoma	GSE166569	GPL21145	OS	1	F	Body	island	0.853	0.884	0.239-3.269	0.194	0.415	0.073-2.345
PRDM16_cg14841011_Astroblastoma_GSE166569_GPL21145_OS	cg14841011	PRDM16	Astroblastoma	GSE166569	GPL21145	OS	1	R	Body	island	0.29	0.483	0.131-1.784	0.23	0.302	0.072-1.272
PRDM16_cg14852736_Astroblastoma_GSE166569_GPL21145_OS	cg14852736	PRDM16	Astroblastoma	GSE166569	GPL21145	OS	1	F	Body	opensea	0.046	4.27	1.148-15.867	0.046	4.27	1.148-15.867
PRDM16_cg14966901_Astroblastoma_GSE166569_GPL21145_OS	cg14966901	PRDM16	Astroblastoma	GSE166569	GPL21145	OS	1	R	Body	shelf	0.367	0.554	0.147-2.093	0.129	0.382	0.095-1.546
PRDM16_cg14969646_Astroblastoma_GSE166569_GPL21145_OS	cg14969646	PRDM16	Astroblastoma	GSE166569	GPL21145	OS	1	F	Body	shore	0.468	1.61	0.432-6.023	0.0231	3.99	0.692-23.024
PRDM16_cg15035278_Astroblastoma_GSE166569_GPL21145_OS	cg15035278	PRDM16	Astroblastoma	GSE166569	GPL21145	OS	1	R	Body	shelf	0.695	0.77	0.208-2.846	0.23	0.44	0.08-2.407
PRDM16_cg15065169_Astroblastoma_GSE166569_GPL21145_OS	cg15065169	PRDM16	Astroblastoma	GSE166569	GPL21145	OS	1	R	Body	shore	0.0389	4.48	1.2-16.7	0.000188	10.5	0.18-613.422
PRDM16_cg15090440_Astroblastoma_GSE166569_GPL21145_OS	cg15090440	PRDM16	Astroblastoma	GSE166569	GPL21145	OS	1	R	Body	shelf	0.0267	4.86	1.292-18.263	0.0103	4.96	1.171-21.023
PRDM16_cg15156029_Astroblastoma_GSE166569_GPL21145_OS	cg15156029	PRDM16	Astroblastoma	GSE166569	GPL21145	OS	1	F	Body	opensea	0.0116	8.98	2.427-33.253	0.0116	8.98	2.427-33.253
PRDM16_cg15357022_Astroblastoma_GSE166569_GPL21145_OS	cg15357022	PRDM16	Astroblastoma	GSE166569	GPL21145	OS	1	R	Body	shelf	0.181	0.404	0.108-1.503	0.0155	0.121	0.001-26.529
PRDM16_cg15390554_Astroblastoma_GSE166569_GPL21145_OS	cg15390554	PRDM16	Astroblastoma	GSE166569	GPL21145	OS	1	R	Body	island	0.434	1.72	0.464-6.379	0.058	3.47	0.893-13.457
PRDM16_cg15391425_Astroblastoma_GSE166569_GPL21145_OS	cg15391425	PRDM16	Astroblastoma	GSE166569	GPL21145	OS	1	R	Body	shore	0.711	1.28	0.346-4.726	0.111	2.77	0.578-13.251
PRDM16_cg15491247_Astroblastoma_GSE166569_GPL21145_OS	cg15491247	PRDM16	Astroblastoma	GSE166569	GPL21145	OS	1	F	Body	opensea	0.383	0.546	0.148-2.019	0.0824	0.314	0.047-2.116
PRDM16_cg15519786_Astroblastoma_GSE166569_GPL21145_OS	cg15519786	PRDM16	Astroblastoma	GSE166569	GPL21145	OS	1	F	Body	opensea	0.102	3.41	0.923-12.59	0.0334	4.66	1.246-17.46
PRDM16_cg15605124_Astroblastoma_GSE166569_GPL21145_OS	cg15605124	PRDM16	Astroblastoma	GSE166569	GPL21145	OS	1	F	Body	opensea	0.989	1.01	0.271-3.762	0.0442	0.16	0.001-17.872
PRDM16_cg15619820_Astroblastoma_GSE166569_GPL21145_OS	cg15619820	PRDM16	Astroblastoma	GSE166569	GPL21145	OS	1	R	Body	opensea	0.253	2.19	0.592-8.095	0.0239	5.05	0.277-91.864
PRDM16_cg15641565_Astroblastoma_GSE166569_GPL21145_OS	cg15641565	PRDM16	Astroblastoma	GSE166569	GPL21145	OS	1	R	Body	shelf	0.29	2.07	0.561-7.652	0.0217	7.72	2.09-28.529
PRDM16_cg15644970_Astroblastoma_GSE166569_GPL21145_OS	cg15644970	PRDM16	Astroblastoma	GSE166569	GPL21145	OS	1	R	Body	shore	0.68	1.31	0.356-4.857	0.0617	5.67	1.504-21.34
PRDM16_cg15727188_Astroblastoma_GSE166569_GPL21145_OS	cg15727188	PRDM16	Astroblastoma	GSE166569	GPL21145	OS	1	R	Body	opensea	0.18	2.49	0.668-9.255	0.0481	4.23	1.139-15.719
PRDM16_cg15818632_Astroblastoma_GSE166569_GPL21145_OS	cg15818632	PRDM16	Astroblastoma	GSE166569	GPL21145	OS	1	F	Body	opensea	0.827	0.864	0.234-3.195	0.00788	0.161	0.007-3.898
PRDM16_cg15823330_Astroblastoma_GSE166569_GPL21145_OS	cg15823330	PRDM16	Astroblastoma	GSE166569	GPL21145	OS	1	R	Body	shelf	0.724	1.27	0.343-4.676	0.00394	5.8	0.517-64.992
PRDM16_cg16002887_Astroblastoma_GSE166569_GPL21145_OS	cg16002887	PRDM16	Astroblastoma	GSE166569	GPL21145	OS	1	R	Body	opensea	0.666	0.751	0.203-2.775	0.141	2.71	0.447-16.4
PRDM16_cg16011907_Astroblastoma_GSE166569_GPL21145_OS	cg16011907	PRDM16	Astroblastoma	GSE166569	GPL21145	OS	1	F	Body	opensea	0.111	2.9	0.767-10.938	0.0131	4.41	0.913-21.294
PRDM16_cg16059167_Astroblastoma_GSE166569_GPL21145_OS	cg16059167	PRDM16	Astroblastoma	GSE166569	GPL21145	OS	1	F	Body	opensea	0.224	0.435	0.117-1.612	0.0819	0.274	0.074-1.013
PRDM16_cg16120249_Astroblastoma_GSE166569_GPL21145_OS	cg16120249	PRDM16	Astroblastoma	GSE166569	GPL21145	OS	1	F	Body	opensea	0.973	1.02	0.275-3.804	0.233	0.305	0.072-1.286
PRDM16_cg16176095_Astroblastoma_GSE166569_GPL21145_OS	cg16176095	PRDM16	Astroblastoma	GSE166569	GPL21145	OS	1	F	Body	opensea	0.749	1.24	0.335-4.573	0.296	2.86	0.11-74.36
PRDM16_cg16260013_Astroblastoma_GSE166569_GPL21145_OS	cg16260013	PRDM16	Astroblastoma	GSE166569	GPL21145	OS	1	R	Body	shelf	0.142	2.69	0.717-10.07	0.0398	4.43	1.188-16.497
PRDM16_cg16262201_Astroblastoma_GSE166569_GPL21145_OS	cg16262201	PRDM16	Astroblastoma	GSE166569	GPL21145	OS	1	R	Body	shore	0.899	1.09	0.294-4.031	0.145	2.55	0.55-11.772
PRDM16_cg16265140_Astroblastoma_GSE166569_GPL21145_OS	cg16265140	PRDM16	Astroblastoma	GSE166569	GPL21145	OS	1	R	Body	shelf	0.469	0.604	0.163-2.246	0.12	3.2	0.296-34.59
PRDM16_cg16290522_Astroblastoma_GSE166569_GPL21145_OS	cg16290522	PRDM16	Astroblastoma	GSE166569	GPL21145	OS	1	R	Body	shore	0.689	0.766	0.207-2.831	0.00189	7.87	0.225-274.939
PRDM16_cg16348158_Astroblastoma_GSE166569_GPL21145_OS	cg16348158	PRDM16	Astroblastoma	GSE166569	GPL21145	OS	1	R	Body	shore	0.279	0.475	0.128-1.754	0.0416	0.266	0.035-2.025
PRDM16_cg16386396_Astroblastoma_GSE166569_GPL21145_OS	cg16386396	PRDM16	Astroblastoma	GSE166569	GPL21145	OS	1	F	Body	opensea	0.0961	3.47	0.941-12.835	0.0961	3.47	0.941-12.835
PRDM16_cg16393928_Astroblastoma_GSE166569_GPL21145_OS	cg16393928	PRDM16	Astroblastoma	GSE166569	GPL21145	OS	1	R	Body	opensea	0.336	0.514	0.139-1.9	0.0281	0.258	0.056-1.182
PRDM16_cg16394551_Astroblastoma_GSE166569_GPL21145_OS	cg16394551	PRDM16	Astroblastoma	GSE166569	GPL21145	OS	1	F	Body	opensea	0.427	0.576	0.155-2.135	0.0016	0.125	0.003-4.487
PRDM16_cg16555926_Astroblastoma_GSE166569_GPL21145_OS	cg16555926	PRDM16	Astroblastoma	GSE166569	GPL21145	OS	1	F	Body	opensea	0.904	0.923	0.249-3.421	0.0155	0.121	0.001-26.529
PRDM16_cg16686396_Astroblastoma_GSE166569_GPL21145_OS	cg16686396	PRDM16	Astroblastoma	GSE166569	GPL21145	OS	1	R	Body	opensea	0.735	1.25	0.339-4.627	0.0816	3.02	0.718-12.678
PRDM16_cg16694785_Astroblastoma_GSE166569_GPL21145_OS	cg16694785	PRDM16	Astroblastoma	GSE166569	GPL21145	OS	1	R	Body	shore	0.0534	4.13	1.112-15.309	0.0266	4.91	1.305-18.493
PRDM16_cg16710099_Astroblastoma_GSE166569_GPL21145_OS	cg16710099	PRDM16	Astroblastoma	GSE166569	GPL21145	OS	1	F	Body	shore	0.229	2.28	0.615-8.431	0.0655	3.89	0.293-51.612
PRDM16_cg16926445_Astroblastoma_GSE166569_GPL21145_OS	cg16926445	PRDM16	Astroblastoma	GSE166569	GPL21145	OS	1	R	Body	opensea	0.0501	4.2	1.13-15.588	0.0501	4.2	1.13-15.588
PRDM16_cg17001566_Astroblastoma_GSE166569_GPL21145_OS	cg17001566	PRDM16	Astroblastoma	GSE166569	GPL21145	OS	1	F	Promoter	island	0.609	0.712	0.192-2.635	0.000532	0.129	0.008-1.995
PRDM16_cg17104202_Astroblastoma_GSE166569_GPL21145_OS	cg17104202	PRDM16	Astroblastoma	GSE166569	GPL21145	OS	1	F	Body	shore	0.811	1.17	0.317-4.335	2.72E-05	10.3	0.46-231.355
PRDM16_cg17137218_Astroblastoma_GSE166569_GPL21145_OS	cg17137218	PRDM16	Astroblastoma	GSE166569	GPL21145	OS	1	F	Body	island	0.597	1.42	0.383-5.258	0.124	3.19	0.296-34.394
PRDM16_cg17239558_Astroblastoma_GSE166569_GPL21145_OS	cg17239558	PRDM16	Astroblastoma	GSE166569	GPL21145	OS	1	F	Body	island	0.206	0.424	0.114-1.572	0.0016	0.125	0.003-4.487
PRDM16_cg17286074_Astroblastoma_GSE166569_GPL21145_OS	cg17286074	PRDM16	Astroblastoma	GSE166569	GPL21145	OS	1	R	Body	opensea	0.0408	4.43	1.188-16.5	0.000584	9.18	0.202-417.409
PRDM16_cg17412901_Astroblastoma_GSE166569_GPL21145_OS	cg17412901	PRDM16	Astroblastoma	GSE166569	GPL21145	OS	1	R	Body	shore	0.142	2.69	0.717-10.07	0.0436	6.3	1.689-23.477
PRDM16_cg17421241_Astroblastoma_GSE166569_GPL21145_OS	cg17421241	PRDM16	Astroblastoma	GSE166569	GPL21145	OS	1	F	Body	shore	0.0162	5.4	1.418-20.587	0.0162	5.4	1.418-20.587
PRDM16_cg17435683_Astroblastoma_GSE166569_GPL21145_OS	cg17435683	PRDM16	Astroblastoma	GSE166569	GPL21145	OS	1	R	Body	opensea	0.286	0.48	0.13-1.772	0.000133	0.121	0.012-1.21
PRDM16_cg17438636_Astroblastoma_GSE166569_GPL21145_OS	cg17438636	PRDM16	Astroblastoma	GSE166569	GPL21145	OS	1	R	Body	shore	0.79	0.837	0.227-3.093	0.00406	0.143	0.005-4.131
PRDM16_cg17445936_Astroblastoma_GSE166569_GPL21145_OS	cg17445936	PRDM16	Astroblastoma	GSE166569	GPL21145	OS	1	R	Body	opensea	0.791	1.19	0.323-4.408	0.348	0.483	0.125-1.865
PRDM16_cg17455155_Astroblastoma_GSE166569_GPL21145_OS	cg17455155	PRDM16	Astroblastoma	GSE166569	GPL21145	OS	1	R	Body	island	0.75	0.809	0.219-2.989	0.0309	0.264	0.047-1.476
PRDM16_cg17463432_Astroblastoma_GSE166569_GPL21145_OS	cg17463432	PRDM16	Astroblastoma	GSE166569	GPL21145	OS	1	R	Body	shore	0.624	1.39	0.374-5.125	0.00593	5.13	0.758-34.776
PRDM16_cg17493795_Astroblastoma_GSE166569_GPL21145_OS	cg17493795	PRDM16	Astroblastoma	GSE166569	GPL21145	OS	1	F	Body	shore	0.899	0.919	0.245-3.449	0.152	0.249	0.062-0.993
PRDM16_cg17511251_Astroblastoma_GSE166569_GPL21145_OS	cg17511251	PRDM16	Astroblastoma	GSE166569	GPL21145	OS	1	F	Body	shore	0.0765	3.71	1.005-13.721	0.0765	3.71	1.005-13.721
PRDM16_cg17601209_Astroblastoma_GSE166569_GPL21145_OS	cg17601209	PRDM16	Astroblastoma	GSE166569	GPL21145	OS	1	R	Body	shelf	0.671	1.33	0.359-4.906	0.0155	0.121	0.001-26.529
PRDM16_cg17890044_Astroblastoma_GSE166569_GPL21145_OS	cg17890044	PRDM16	Astroblastoma	GSE166569	GPL21145	OS	1	F	Body	shelf	0.444	0.604	0.162-2.261	0.062	0.309	0.06-1.591
PRDM16_cg18176395_Astroblastoma_GSE166569_GPL21145_OS	cg18176395	PRDM16	Astroblastoma	GSE166569	GPL21145	OS	1	R	Body	opensea	0.726	0.792	0.214-2.926	0.00205	0.155	0.012-1.943
PRDM16_cg18240463_Astroblastoma_GSE166569_GPL21145_OS	cg18240463	PRDM16	Astroblastoma	GSE166569	GPL21145	OS	1	F	Body	island	0.713	0.783	0.212-2.891	0.029	0.245	0.03-1.992
PRDM16_cg18381051_Astroblastoma_GSE166569_GPL21145_OS	cg18381051	PRDM16	Astroblastoma	GSE166569	GPL21145	OS	1	R	Body	island	0.208	0.424	0.114-1.574	0.0012	0.155	0.026-0.912
PRDM16_cg18396811_Astroblastoma_GSE166569_GPL21145_OS	cg18396811	PRDM16	Astroblastoma	GSE166569	GPL21145	OS	1	F	Body	shore	0.944	1.05	0.28-3.916	0.186	0.408	0.072-2.329
PRDM16_cg18509466_Astroblastoma_GSE166569_GPL21145_OS	cg18509466	PRDM16	Astroblastoma	GSE166569	GPL21145	OS	1	F	Body	island	0.0339	0.216	0.058-0.809	0.02	0.128	0.035-0.473
PRDM16_cg19158549_Astroblastoma_GSE166569_GPL21145_OS	cg19158549	PRDM16	Astroblastoma	GSE166569	GPL21145	OS	1	R	Body	opensea	0.372	1.85	0.501-6.847	0.0496	3.63	0.926-14.2
PRDM16_cg19243842_Astroblastoma_GSE166569_GPL21145_OS	cg19243842	PRDM16	Astroblastoma	GSE166569	GPL21145	OS	1	R	Body	shore	0.566	1.49	0.398-5.583	0.127	4.36	1.109-17.096
PRDM16_cg19317333_Astroblastoma_GSE166569_GPL21145_OS	cg19317333	PRDM16	Astroblastoma	GSE166569	GPL21145	OS	1	R	Body	shore	0.273	2.12	0.575-7.85	0.0121	0.207	0.022-1.946
PRDM16_cg19704073_Astroblastoma_GSE166569_GPL21145_OS	cg19704073	PRDM16	Astroblastoma	GSE166569	GPL21145	OS	1	R	Body	shore	0.881	1.1	0.298-4.09	0.244	2.22	0.411-11.997
PRDM16_cg19825974_Astroblastoma_GSE166569_GPL21145_OS	cg19825974	PRDM16	Astroblastoma	GSE166569	GPL21145	OS	1	R	Body	shore	0.133	2.74	0.73-10.282	0.000393	7.9	0.499-124.969
PRDM16_cg19866637_Astroblastoma_GSE166569_GPL21145_OS	cg19866637	PRDM16	Astroblastoma	GSE166569	GPL21145	OS	1	F	Body	shore	0.917	1.07	0.289-3.974	0.134	2.61	0.646-10.547
PRDM16_cg19914124_Astroblastoma_GSE166569_GPL21145_OS	cg19914124	PRDM16	Astroblastoma	GSE166569	GPL21145	OS	1	R	Body	shore	0.845	0.878	0.237-3.247	0.211	0.444	0.113-1.735
PRDM16_cg20253172_Astroblastoma_GSE166569_GPL21145_OS	cg20253172	PRDM16	Astroblastoma	GSE166569	GPL21145	OS	1	F	Body	shelf	0.267	2.14	0.579-7.912	0.00991	5.01	0.515-48.741
PRDM16_cg20387569_Astroblastoma_GSE166569_GPL21145_OS	cg20387569	PRDM16	Astroblastoma	GSE166569	GPL21145	OS	1	R	Body	island	0.00183	12.5	3.27-47.596	0.000666	14.5	3.701-56.717
PRDM16_cg20429350_Astroblastoma_GSE166569_GPL21145_OS	cg20429350	PRDM16	Astroblastoma	GSE166569	GPL21145	OS	1	R	Body	opensea	0.18	2.49	0.668-9.255	0.0583	3.48	0.895-13.505
PRDM16_cg20629417_Astroblastoma_GSE166569_GPL21145_OS	cg20629417	PRDM16	Astroblastoma	GSE166569	GPL21145	OS	1	F	Body	shore	0.256	2.18	0.589-8.053	0.00155	6.21	1.08-35.68
PRDM16_cg20671649_Astroblastoma_GSE166569_GPL21145_OS	cg20671649	PRDM16	Astroblastoma	GSE166569	GPL21145	OS	1	R	Body	shore	0.874	0.901	0.24-3.386	0.0155	0.121	0.001-26.529
PRDM16_cg20798164_Astroblastoma_GSE166569_GPL21145_OS	cg20798164	PRDM16	Astroblastoma	GSE166569	GPL21145	OS	1	R	Body	shelf	0.092	3.05	0.801-11.587	0.0297	4.72	1.26-17.698
PRDM16_cg20962938_Astroblastoma_GSE166569_GPL21145_OS	cg20962938	PRDM16	Astroblastoma	GSE166569	GPL21145	OS	1	R	Body	opensea	0.819	0.859	0.232-3.174	0.0131	4.66	0.512-42.344
PRDM16_cg20988960_Astroblastoma_GSE166569_GPL21145_OS	cg20988960	PRDM16	Astroblastoma	GSE166569	GPL21145	OS	1	R	Body	shelf	0.79	0.837	0.227-3.093	0.0155	0.121	0.001-26.529
PRDM16_cg21160149_Astroblastoma_GSE166569_GPL21145_OS	cg21160149	PRDM16	Astroblastoma	GSE166569	GPL21145	OS	1	R	Body	opensea	0.369	1.8	0.477-6.796	0.136	2.71	0.722-10.157
PRDM16_cg21167817_Astroblastoma_GSE166569_GPL21145_OS	cg21167817	PRDM16	Astroblastoma	GSE166569	GPL21145	OS	1	R	Body	shelf	0.185	2.46	0.661-9.138	0.029	3.85	0.682-21.706
PRDM16_cg21209214_Astroblastoma_GSE166569_GPL21145_OS	cg21209214	PRDM16	Astroblastoma	GSE166569	GPL21145	OS	1	F	Body	opensea	0.795	0.842	0.222-3.192	0.00457	0.149	0.005-4.044
PRDM16_cg21262776_Astroblastoma_GSE166569_GPL21145_OS	cg21262776	PRDM16	Astroblastoma	GSE166569	GPL21145	OS	1	F	Body	shelf	0.306	2.03	0.548-7.481	0.0382	3.64	0.814-16.273
PRDM16_cg21299491_Astroblastoma_GSE166569_GPL21145_OS	cg21299491	PRDM16	Astroblastoma	GSE166569	GPL21145	OS	1	F	Body	shore	0.585	1.44	0.388-5.322	0.00406	0.143	0.005-4.131
PRDM16_cg21383687_Astroblastoma_GSE166569_GPL21145_OS	cg21383687	PRDM16	Astroblastoma	GSE166569	GPL21145	OS	1	R	Body	opensea	0.571	1.45	0.392-5.392	0.0027	0.0861	0-50.049
PRDM16_cg21412629_Astroblastoma_GSE166569_GPL21145_OS	cg21412629	PRDM16	Astroblastoma	GSE166569	GPL21145	OS	1	F	Body	shore	0.221	0.434	0.117-1.608	0.0169	5.44	0.271-109.486
PRDM16_cg21475097_Astroblastoma_GSE166569_GPL21145_OS	cg21475097	PRDM16	Astroblastoma	GSE166569	GPL21145	OS	1	F	Body	island	0.457	0.614	0.164-2.294	0.029	0.245	0.03-1.992
PRDM16_cg21604357_Astroblastoma_GSE166569_GPL21145_OS	cg21604357	PRDM16	Astroblastoma	GSE166569	GPL21145	OS	1	R	Body	shore	0.0466	4.28	1.15-15.903	0.0466	4.28	1.15-15.903
PRDM16_cg21681320_Astroblastoma_GSE166569_GPL21145_OS	cg21681320	PRDM16	Astroblastoma	GSE166569	GPL21145	OS	1	R	Body	opensea	0.237	0.445	0.12-1.647	0.0017	0.149	0.011-1.95
PRDM16_cg21682432_Astroblastoma_GSE166569_GPL21145_OS	cg21682432	PRDM16	Astroblastoma	GSE166569	GPL21145	OS	1	R	Body	shelf	0.785	1.2	0.325-4.431	0.398	2.38	0.502-11.247
PRDM16_cg21692930_Astroblastoma_GSE166569_GPL21145_OS	cg21692930	PRDM16	Astroblastoma	GSE166569	GPL21145	OS	1	F	Body	opensea	0.162	2.57	0.689-9.597	0.0986	3.42	0.925-12.623
PRDM16_cg21784411_Astroblastoma_GSE166569_GPL21145_OS	cg21784411	PRDM16	Astroblastoma	GSE166569	GPL21145	OS	1	F	Body	opensea	0.0886	0.326	0.086-1.24	0.0681	0.263	0.071-0.972
PRDM16_cg21848088_Astroblastoma_GSE166569_GPL21145_OS	cg21848088	PRDM16	Astroblastoma	GSE166569	GPL21145	OS	1	F	Body	opensea	0.215	2.33	0.628-8.628	0.129	2.77	0.737-10.411
PRDM16_cg22029284_Astroblastoma_GSE166569_GPL21145_OS	cg22029284	PRDM16	Astroblastoma	GSE166569	GPL21145	OS	1	R	Body	shelf	0.324	0.527	0.139-2.002	0.0239	0.198	0.011-3.606
PRDM16_cg22031783_Astroblastoma_GSE166569_GPL21145_OS	cg22031783	PRDM16	Astroblastoma	GSE166569	GPL21145	OS	1	R	Body	opensea	0.656	1.35	0.364-4.973	0.0155	0.121	0.001-26.529
PRDM16_cg22122862_Astroblastoma_GSE166569_GPL21145_OS	cg22122862	PRDM16	Astroblastoma	GSE166569	GPL21145	OS	1	R	Body	island	0.0568	0.247	0.067-0.914	0.000133	0.121	0.012-1.21
PRDM16_cg22226775_Astroblastoma_GSE166569_GPL21145_OS	cg22226775	PRDM16	Astroblastoma	GSE166569	GPL21145	OS	1	R	Body	opensea	0.593	0.701	0.189-2.598	0.226	0.3	0.072-1.26
PRDM16_cg22396632_Astroblastoma_GSE166569_GPL21145_OS	cg22396632	PRDM16	Astroblastoma	GSE166569	GPL21145	OS	1	R	Body	shore	0.147	0.376	0.1-1.408	0.000443	0.138	0.022-0.872
PRDM16_cg22497969_Astroblastoma_GSE166569_GPL21145_OS	cg22497969	PRDM16	Astroblastoma	GSE166569	GPL21145	OS	1	F	Body	opensea	0.342	1.93	0.522-7.126	0.0741	5.34	1.407-20.254
PRDM16_cg22506548_Astroblastoma_GSE166569_GPL21145_OS	cg22506548	PRDM16	Astroblastoma	GSE166569	GPL21145	OS	1	R	Body	shore	0.202	0.42	0.113-1.56	0.0579	0.172	0.046-0.645
PRDM16_cg22510139_Astroblastoma_GSE166569_GPL21145_OS	cg22510139	PRDM16	Astroblastoma	GSE166569	GPL21145	OS	1	F	Body	shore	0.0563	4.06	1.096-15.063	0.0247	4.25	1.047-17.237
PRDM16_cg22530255_Astroblastoma_GSE166569_GPL21145_OS	cg22530255	PRDM16	Astroblastoma	GSE166569	GPL21145	OS	1	F	Body	opensea	0.274	0.472	0.128-1.745	0.00635	0.196	0.038-1.013
PRDM16_cg22606873_Astroblastoma_GSE166569_GPL21145_OS	cg22606873	PRDM16	Astroblastoma	GSE166569	GPL21145	OS	1	R	Body	shelf	0.444	0.604	0.161-2.26	0.183	3.69	0.904-15.046
PRDM16_cg22608265_Astroblastoma_GSE166569_GPL21145_OS	cg22608265	PRDM16	Astroblastoma	GSE166569	GPL21145	OS	1	R	3'UTR	shore	0.444	1.65	0.442-6.191	0.16	2.46	0.539-11.236
PRDM16_cg22674798_Astroblastoma_GSE166569_GPL21145_OS	cg22674798	PRDM16	Astroblastoma	GSE166569	GPL21145	OS	1	F	Body	opensea	0.241	2.23	0.603-8.263	0.0505	3.4	0.779-14.855
PRDM16_cg22720392_Astroblastoma_GSE166569_GPL21145_OS	cg22720392	PRDM16	Astroblastoma	GSE166569	GPL21145	OS	1	R	Body	opensea	0.32	1.99	0.538-7.334	0.0683	3.16	0.741-13.461
PRDM16_cg22726349_Astroblastoma_GSE166569_GPL21145_OS	cg22726349	PRDM16	Astroblastoma	GSE166569	GPL21145	OS	1	R	Body	island	0.205	0.421	0.114-1.564	1.39E-06	0.0627	0-9.023
PRDM16_cg22729726_Astroblastoma_GSE166569_GPL21145_OS	cg22729726	PRDM16	Astroblastoma	GSE166569	GPL21145	OS	1	F	Body	opensea	0.354	1.9	0.513-7.009	0.234	2.25	0.608-8.338
PRDM16_cg22730864_Astroblastoma_GSE166569_GPL21145_OS	cg22730864	PRDM16	Astroblastoma	GSE166569	GPL21145	OS	1	F	Body	shelf	0.716	0.786	0.213-2.902	0.145	0.243	0.061-0.967
PRDM16_cg22796923_Astroblastoma_GSE166569_GPL21145_OS	cg22796923	PRDM16	Astroblastoma	GSE166569	GPL21145	OS	1	F	Body	opensea	0.757	0.813	0.22-3.005	0.0155	0.121	0.001-26.529
PRDM16_cg22851557_Astroblastoma_GSE166569_GPL21145_OS	cg22851557	PRDM16	Astroblastoma	GSE166569	GPL21145	OS	1	R	Body	island	0.769	0.822	0.223-3.037	0.125	0.356	0.057-2.206
PRDM16_cg22862319_Astroblastoma_GSE166569_GPL21145_OS	cg22862319	PRDM16	Astroblastoma	GSE166569	GPL21145	OS	1	R	Body	opensea	0.425	1.74	0.47-6.449	0.0297	4.1	1.019-16.477
PRDM16_cg23022057_Astroblastoma_GSE166569_GPL21145_OS	cg23022057	PRDM16	Astroblastoma	GSE166569	GPL21145	OS	1	F	3'UTR	shore	0.627	0.725	0.196-2.682	0.0203	0.242	0.052-1.137
PRDM16_cg23034362_Astroblastoma_GSE166569_GPL21145_OS	cg23034362	PRDM16	Astroblastoma	GSE166569	GPL21145	OS	1	R	Body	shelf	0.204	0.421	0.114-1.564	0.0441	0.269	0.036-2.029
PRDM16_cg23050300_Astroblastoma_GSE166569_GPL21145_OS	cg23050300	PRDM16	Astroblastoma	GSE166569	GPL21145	OS	1	R	Body	opensea	0.965	0.971	0.26-3.625	0.0442	0.16	0.001-17.872
PRDM16_cg23069843_Astroblastoma_GSE166569_GPL21145_OS	cg23069843	PRDM16	Astroblastoma	GSE166569	GPL21145	OS	1	R	Body	opensea	0.0194	0.192	0.051-0.726	0.0194	0.192	0.051-0.726
PRDM16_cg23085167_Astroblastoma_GSE166569_GPL21145_OS	cg23085167	PRDM16	Astroblastoma	GSE166569	GPL21145	OS	1	F	Body	shelf	0.57	1.46	0.393-5.406	0.0418	3.56	0.802-15.761
PRDM16_cg23086843_Astroblastoma_GSE166569_GPL21145_OS	cg23086843	PRDM16	Astroblastoma	GSE166569	GPL21145	OS	1	F	Body	opensea	0.696	0.771	0.209-2.849	0.088	0.2	0.003-13.821
PRDM16_cg23212796_Astroblastoma_GSE166569_GPL21145_OS	cg23212796	PRDM16	Astroblastoma	GSE166569	GPL21145	OS	1	R	Body	opensea	0.828	1.16	0.313-4.273	0.0151	0.184	0.009-3.693
PRDM16_cg23258188_Astroblastoma_GSE166569_GPL21145_OS	cg23258188	PRDM16	Astroblastoma	GSE166569	GPL21145	OS	1	R	Body	shelf	0.456	1.68	0.452-6.234	0.179	2.79	0.294-26.523
PRDM16_cg23265656_Astroblastoma_GSE166569_GPL21145_OS	cg23265656	PRDM16	Astroblastoma	GSE166569	GPL21145	OS	1	F	Body	opensea	0.383	0.546	0.148-2.019	0.0793	0.331	0.079-1.39
PRDM16_cg23609682_Astroblastoma_GSE166569_GPL21145_OS	cg23609682	PRDM16	Astroblastoma	GSE166569	GPL21145	OS	1	R	Body	shore	0.0617	3.96	1.071-14.683	0.00674	5.07	0.983-26.137
PRDM16_cg23631759_Astroblastoma_GSE166569_GPL21145_OS	cg23631759	PRDM16	Astroblastoma	GSE166569	GPL21145	OS	1	F	Body	opensea	0.76	1.23	0.332-4.529	0.0166	4.61	0.511-41.49
PRDM16_cg23818827_Astroblastoma_GSE166569_GPL21145_OS	cg23818827	PRDM16	Astroblastoma	GSE166569	GPL21145	OS	1	R	Body	opensea	0.906	0.924	0.246-3.465	0.000584	0.109	0.002-4.958
PRDM16_cg23821340_Astroblastoma_GSE166569_GPL21145_OS	cg23821340	PRDM16	Astroblastoma	GSE166569	GPL21145	OS	1	F	Body	opensea	0.459	1.63	0.436-6.087	0.207	2.26	0.577-8.838
PRDM16_cg23999080_Astroblastoma_GSE166569_GPL21145_OS	cg23999080	PRDM16	Astroblastoma	GSE166569	GPL21145	OS	1	R	Body	shelf	0.566	1.46	0.395-5.428	0.0865	0.281	0.023-3.392
PRDM16_cg24045378_Astroblastoma_GSE166569_GPL21145_OS	cg24045378	PRDM16	Astroblastoma	GSE166569	GPL21145	OS	1	F	Body	shelf	0.508	0.646	0.174-2.404	0.0114	0.173	0.008-3.781
PRDM16_cg24155739_Astroblastoma_GSE166569_GPL21145_OS	cg24155739	PRDM16	Astroblastoma	GSE166569	GPL21145	OS	1	R	Body	shelf	0.727	0.792	0.214-2.927	0.0165	0.216	0.024-1.955
PRDM16_cg24256745_Astroblastoma_GSE166569_GPL21145_OS	cg24256745	PRDM16	Astroblastoma	GSE166569	GPL21145	OS	1	F	Body	island	0.275	2.12	0.572-7.817	0.0511	3.6	0.92-14.068
PRDM16_cg24298696_Astroblastoma_GSE166569_GPL21145_OS	cg24298696	PRDM16	Astroblastoma	GSE166569	GPL21145	OS	1	F	Body	opensea	0.0559	4.08	1.101-15.137	2.96E-05	9.96	0.466-213.008
PRDM16_cg24300981_Astroblastoma_GSE166569_GPL21145_OS	cg24300981	PRDM16	Astroblastoma	GSE166569	GPL21145	OS	1	F	Body	shore	0.0482	4.24	1.142-15.774	0.0115	8.97	2.423-33.196
PRDM16_cg24335751_Astroblastoma_GSE166569_GPL21145_OS	cg24335751	PRDM16	Astroblastoma	GSE166569	GPL21145	OS	1	F	Body	shore	0.934	0.947	0.255-3.513	0.0442	0.16	0.001-17.872
PRDM16_cg24395386_Astroblastoma_GSE166569_GPL21145_OS	cg24395386	PRDM16	Astroblastoma	GSE166569	GPL21145	OS	1	R	Body	island	0.343	0.519	0.14-1.917	0.132	3.1	0.838-11.485
PRDM16_cg24499605_Astroblastoma_GSE166569_GPL21145_OS	cg24499605	PRDM16	Astroblastoma	GSE166569	GPL21145	OS	1	R	Body	opensea	0.986	0.988	0.265-3.683	2.45E-05	12.8	0.147-1113.446
PRDM16_cg24612696_Astroblastoma_GSE166569_GPL21145_OS	cg24612696	PRDM16	Astroblastoma	GSE166569	GPL21145	OS	1	R	Body	opensea	0.679	0.76	0.206-2.807	0.0908	0.342	0.07-1.678
PRDM16_cg24629455_Astroblastoma_GSE166569_GPL21145_OS	cg24629455	PRDM16	Astroblastoma	GSE166569	GPL21145	OS	1	R	Body	island	0.451	1.64	0.439-6.139	0.0369	6.64	1.787-24.657
PRDM16_cg24641193_Astroblastoma_GSE166569_GPL21145_OS	cg24641193	PRDM16	Astroblastoma	GSE166569	GPL21145	OS	1	R	Body	island	0.482	1.59	0.426-5.929	0.103	0.356	0.074-1.716
PRDM16_cg24642064_Astroblastoma_GSE166569_GPL21145_OS	cg24642064	PRDM16	Astroblastoma	GSE166569	GPL21145	OS	1	R	Body	shore	0.705	1.29	0.348-4.751	0.00406	0.143	0.005-4.131
PRDM16_cg24645149_Astroblastoma_GSE166569_GPL21145_OS	cg24645149	PRDM16	Astroblastoma	GSE166569	GPL21145	OS	1	F	Body	shore	0.123	2.8	0.745-10.545	0.00256	7.57	0.231-248.008
PRDM16_cg24663541_Astroblastoma_GSE166569_GPL21145_OS	cg24663541	PRDM16	Astroblastoma	GSE166569	GPL21145	OS	1	F	Body	shore	0.352	1.84	0.485-6.95	0.0155	0.121	0.001-26.529
PRDM16_cg24678113_Astroblastoma_GSE166569_GPL21145_OS	cg24678113	PRDM16	Astroblastoma	GSE166569	GPL21145	OS	1	R	Body	opensea	0.683	1.31	0.355-4.848	0.000108	0.0559	0-146.031
PRDM16_cg24679453_Astroblastoma_GSE166569_GPL21145_OS	cg24679453	PRDM16	Astroblastoma	GSE166569	GPL21145	OS	1	F	Body	shore	0.493	0.636	0.171-2.369	0.0868	0.337	0.081-1.409
PRDM16_cg24680497_Astroblastoma_GSE166569_GPL21145_OS	cg24680497	PRDM16	Astroblastoma	GSE166569	GPL21145	OS	1	F	Body	shore	0.167	2.54	0.682-9.486	0.00931	4.76	0.952-23.826
PRDM16_cg24682449_Astroblastoma_GSE166569_GPL21145_OS	cg24682449	PRDM16	Astroblastoma	GSE166569	GPL21145	OS	1	F	Body	opensea	0.0224	5.05	1.337-19.056	0.0224	5.05	1.337-19.056
PRDM16_cg24741666_Astroblastoma_GSE166569_GPL21145_OS	cg24741666	PRDM16	Astroblastoma	GSE166569	GPL21145	OS	1	R	Body	shore	0.911	1.08	0.291-3.994	0.0331	3.98	0.5-31.662
PRDM16_cg24851370_Astroblastoma_GSE166569_GPL21145_OS	cg24851370	PRDM16	Astroblastoma	GSE166569	GPL21145	OS	1	R	Body	shore	0.822	1.16	0.314-4.295	0.00166	6.2	0.795-48.288
PRDM16_cg24873695_Astroblastoma_GSE166569_GPL21145_OS	cg24873695	PRDM16	Astroblastoma	GSE166569	GPL21145	OS	1	R	Body	opensea	0.104	2.95	0.779-11.161	0.022	4.28	1.053-17.408
PRDM16_cg24879939_Astroblastoma_GSE166569_GPL21145_OS	cg24879939	PRDM16	Astroblastoma	GSE166569	GPL21145	OS	1	F	Body	opensea	0.286	0.48	0.13-1.772	0.142	0.388	0.096-1.564
PRDM16_cg24968931_Astroblastoma_GSE166569_GPL21145_OS	cg24968931	PRDM16	Astroblastoma	GSE166569	GPL21145	OS	1	R	Body	island	0.926	0.94	0.251-3.52	0.0442	0.16	0.001-17.872
PRDM16_cg25008795_Astroblastoma_GSE166569_GPL21145_OS	cg25008795	PRDM16	Astroblastoma	GSE166569	GPL21145	OS	1	R	Body	shore	0.619	0.72	0.194-2.663	0.00646	6.53	0.251-169.966
PRDM16_cg25052274_Astroblastoma_GSE166569_GPL21145_OS	cg25052274	PRDM16	Astroblastoma	GSE166569	GPL21145	OS	1	F	Body	shore	0.778	0.829	0.224-3.063	0.00406	0.143	0.005-4.131
PRDM16_cg25150520_Astroblastoma_GSE166569_GPL21145_OS	cg25150520	PRDM16	Astroblastoma	GSE166569	GPL21145	OS	1	R	Body	opensea	0.349	1.91	0.517-7.063	0.0864	2.97	0.71-12.428
PRDM16_cg25152368_Astroblastoma_GSE166569_GPL21145_OS	cg25152368	PRDM16	Astroblastoma	GSE166569	GPL21145	OS	1	R	TSS200	island	0.1	0.337	0.089-1.276	0.0422	0.268	0.068-1.055
PRDM16_cg25153629_Astroblastoma_GSE166569_GPL21145_OS	cg25153629	PRDM16	Astroblastoma	GSE166569	GPL21145	OS	1	F	Body	opensea	0.619	1.39	0.376-5.149	0.243	3.2	0.755-13.605
PRDM16_cg25308086_Astroblastoma_GSE166569_GPL21145_OS	cg25308086	PRDM16	Astroblastoma	GSE166569	GPL21145	OS	1	R	Body	shore	0.294	0.485	0.131-1.793	0.0728	0.322	0.076-1.364
PRDM16_cg25349768_Astroblastoma_GSE166569_GPL21145_OS	cg25349768	PRDM16	Astroblastoma	GSE166569	GPL21145	OS	1	F	Body	opensea	0.494	1.57	0.422-5.854	0.0796	3.02	0.718-12.689
PRDM16_cg25362585_Astroblastoma_GSE166569_GPL21145_OS	cg25362585	PRDM16	Astroblastoma	GSE166569	GPL21145	OS	1	F	Body	shore	0.644	0.736	0.199-2.72	0.0155	0.121	0.001-26.529
PRDM16_cg25372239_Astroblastoma_GSE166569_GPL21145_OS	cg25372239	PRDM16	Astroblastoma	GSE166569	GPL21145	OS	1	F	Body	opensea	0.234	2.26	0.61-8.366	0.00354	5.51	1.024-29.64
PRDM16_cg25382214_Astroblastoma_GSE166569_GPL21145_OS	cg25382214	PRDM16	Astroblastoma	GSE166569	GPL21145	OS	1	F	Body	island	0.636	1.37	0.37-5.069	0.0201	0.227	0.026-1.967
PRDM16_cg25480121_Astroblastoma_GSE166569_GPL21145_OS	cg25480121	PRDM16	Astroblastoma	GSE166569	GPL21145	OS	1	F	Body	island	0.903	0.922	0.249-3.417	0.0676	3.33	0.479-23.158
PRDM16_cg25618424_Astroblastoma_GSE166569_GPL21145_OS	cg25618424	PRDM16	Astroblastoma	GSE166569	GPL21145	OS	1	R	Body	shore	0.0316	0.213	0.057-0.797	0.00496	0.188	0.027-1.306
PRDM16_cg25706502_Astroblastoma_GSE166569_GPL21145_OS	cg25706502	PRDM16	Astroblastoma	GSE166569	GPL21145	OS	1	R	Body	shore	0.00791	9.74	2.62-36.199	0.00791	9.74	2.62-36.199
PRDM16_cg25783497_Astroblastoma_GSE166569_GPL21145_OS	cg25783497	PRDM16	Astroblastoma	GSE166569	GPL21145	OS	1	R	Body	island	0.384	0.547	0.148-2.023	0.194	0.37	0.099-1.383
PRDM16_cg25839663_Astroblastoma_GSE166569_GPL21145_OS	cg25839663	PRDM16	Astroblastoma	GSE166569	GPL21145	OS	1	R	Body	shelf	0.463	1.62	0.434-6.051	0.00189	7.87	0.225-274.939
PRDM16_cg25875953_Astroblastoma_GSE166569_GPL21145_OS	cg25875953	PRDM16	Astroblastoma	GSE166569	GPL21145	OS	1	F	Body	shore	0.738	1.25	0.338-4.617	0.17	2.83	0.294-27.133
PRDM16_cg26000536_Astroblastoma_GSE166569_GPL21145_OS	cg26000536	PRDM16	Astroblastoma	GSE166569	GPL21145	OS	1	F	Body	shore	0.326	1.97	0.533-7.277	0.00646	6.53	0.251-169.966
PRDM16_cg26014413_Astroblastoma_GSE166569_GPL21145_OS	cg26014413	PRDM16	Astroblastoma	GSE166569	GPL21145	OS	1	R	Body	island	0.488	1.58	0.424-5.893	0.0986	3.42	0.925-12.623
PRDM16_cg26017484_Astroblastoma_GSE166569_GPL21145_OS	cg26017484	PRDM16	Astroblastoma	GSE166569	GPL21145	OS	1	F	Body	island	0.71	0.781	0.211-2.884	0.04	4.44	0.286-68.689
PRDM16_cg26044566_Astroblastoma_GSE166569_GPL21145_OS	cg26044566	PRDM16	Astroblastoma	GSE166569	GPL21145	OS	1	F	Body	opensea	0.0733	3.78	1.022-13.969	0.00693	5.39	0.517-56.167
PRDM16_cg26153353_Astroblastoma_GSE166569_GPL21145_OS	cg26153353	PRDM16	Astroblastoma	GSE166569	GPL21145	OS	1	F	Body	opensea	0.447	1.7	0.457-6.289	0.0228	4.07	0.871-18.972
PRDM16_cg26222332_Astroblastoma_GSE166569_GPL21145_OS	cg26222332	PRDM16	Astroblastoma	GSE166569	GPL21145	OS	1	F	Body	shore	0.887	0.91	0.242-3.418	0.156	2.94	0.295-29.315
PRDM16_cg26407161_Astroblastoma_GSE166569_GPL21145_OS	cg26407161	PRDM16	Astroblastoma	GSE166569	GPL21145	OS	1	R	Body	shore	0.38	1.84	0.497-6.795	0.159	2.59	0.695-9.688
PRDM16_cg26426080_Astroblastoma_GSE166569_GPL21145_OS	cg26426080	PRDM16	Astroblastoma	GSE166569	GPL21145	OS	1	R	Body	shore	0.892	0.914	0.244-3.432	0.25	2.19	0.409-11.778
PRDM16_cg26435254_Astroblastoma_GSE166569_GPL21145_OS	cg26435254	PRDM16	Astroblastoma	GSE166569	GPL21145	OS	1	R	Body	opensea	0.856	0.886	0.24-3.279	0.073	0.322	0.076-1.364
PRDM16_cg26520908_Astroblastoma_GSE166569_GPL21145_OS	cg26520908	PRDM16	Astroblastoma	GSE166569	GPL21145	OS	1	R	Body	shelf	0.533	1.51	0.407-5.615	0.0155	0.121	0.001-26.529
PRDM16_cg26537941_Astroblastoma_GSE166569_GPL21145_OS	cg26537941	PRDM16	Astroblastoma	GSE166569	GPL21145	OS	1	F	Body	opensea	0.761	1.23	0.332-4.525	0.0951	2.9	0.593-14.163
PRDM16_cg26545580_Astroblastoma_GSE166569_GPL21145_OS	cg26545580	PRDM16	Astroblastoma	GSE166569	GPL21145	OS	1	F	Body	island	0.844	0.877	0.237-3.244	0.0309	0.264	0.047-1.476
PRDM16_cg26762347_Astroblastoma_GSE166569_GPL21145_OS	cg26762347	PRDM16	Astroblastoma	GSE166569	GPL21145	OS	1	R	Body	island	0.476	0.625	0.167-2.331	0.0358	0.272	0.061-1.22
PRDM16_cg26846424_Astroblastoma_GSE166569_GPL21145_OS	cg26846424	PRDM16	Astroblastoma	GSE166569	GPL21145	OS	1	R	Body	island	0.502	0.643	0.173-2.393	0.00406	0.143	0.005-4.131
PRDM16_cg27187555_Astroblastoma_GSE166569_GPL21145_OS	cg27187555	PRDM16	Astroblastoma	GSE166569	GPL21145	OS	1	R	Body	opensea	0.0663	0.258	0.07-0.956	0.0156	0.23	0.038-1.396
PRDM16_cg27229529_Astroblastoma_GSE166569_GPL21145_OS	cg27229529	PRDM16	Astroblastoma	GSE166569	GPL21145	OS	1	R	Body	shore	0.0135	5.59	1.459-21.391	0.0135	5.59	1.459-21.391
PRDM16_cg27523417_Astroblastoma_GSE166569_GPL21145_OS	cg27523417	PRDM16	Astroblastoma	GSE166569	GPL21145	OS	1	R	Body	opensea	0.323	0.505	0.137-1.865	0.00406	0.143	0.005-4.131
PRDM16_cg27564383_Astroblastoma_GSE166569_GPL21145_OS	cg27564383	PRDM16	Astroblastoma	GSE166569	GPL21145	OS	1	F	Body	opensea	0.159	2.59	0.693-9.664	0.058	4.02	1.085-14.9
PRDM16_cg27575873_Astroblastoma_GSE166569_GPL21145_OS	cg27575873	PRDM16	Astroblastoma	GSE166569	GPL21145	OS	1	R	Body	shore	0.566	0.683	0.184-2.534	0.218	0.45	0.115-1.755
PRDM16_cg27588093_Astroblastoma_GSE166569_GPL21145_OS	cg27588093	PRDM16	Astroblastoma	GSE166569	GPL21145	OS	1	R	Body	shore	0.367	1.87	0.505-6.9	0.0155	0.121	0.001-26.529
PRDM16_cg00103908_Astroblastoma_GSE125450_GPL21145_OS	cg00103908	PRDM16	Astroblastoma	GSE125450	GPL21145	OS	1	R	Body	shore	0.115	0.214	0.048-0.954	7.07E-05	0.0804	0.001-5.716
PRDM16_cg00168240_Astroblastoma_GSE125450_GPL21145_OS	cg00168240	PRDM16	Astroblastoma	GSE125450	GPL21145	OS	1	R	Body	shelf	0.929	0.935	0.211-4.149	0.0394	0.216	0.014-3.339
PRDM16_cg00251678_Astroblastoma_GSE125450_GPL21145_OS	cg00251678	PRDM16	Astroblastoma	GSE125450	GPL21145	OS	1	R	Body	shore	0.305	2.14	0.467-9.833	0.0946	3.32	0.645-17.108
PRDM16_cg00254258_Astroblastoma_GSE125450_GPL21145_OS	cg00254258	PRDM16	Astroblastoma	GSE125450	GPL21145	OS	1	F	Body	island	0.189	2.85	0.645-12.557	0.00978	6.48	1.24-33.801
PRDM16_cg00387551_Astroblastoma_GSE125450_GPL21145_OS	cg00387551	PRDM16	Astroblastoma	GSE125450	GPL21145	OS	1	R	Body	opensea	0.738	1.29	0.293-5.672	0.0354	4.35	0.537-35.185
PRDM16_cg00401797_Astroblastoma_GSE125450_GPL21145_OS	cg00401797	PRDM16	Astroblastoma	GSE125450	GPL21145	OS	1	R	Body	opensea	0.00777	6.54	1.248-34.253	0.00777	6.54	1.248-34.253
PRDM16_cg00581154_Astroblastoma_GSE125450_GPL21145_OS	cg00581154	PRDM16	Astroblastoma	GSE125450	GPL21145	OS	1	R	Body	opensea	0.782	0.811	0.184-3.573	0.109	4.7	0.08-276.994
PRDM16_cg00624908_Astroblastoma_GSE125450_GPL21145_OS	cg00624908	PRDM16	Astroblastoma	GSE125450	GPL21145	OS	1	R	Body	shore	0.474	1.71	0.385-7.635	0.132	4.41	0.984-19.731
PRDM16_cg00713435_Astroblastoma_GSE125450_GPL21145_OS	cg00713435	PRDM16	Astroblastoma	GSE125450	GPL21145	OS	1	R	Promoter	opensea	0.22	2.46	0.521-11.595	0.00467	0.0919	0-40.092
PRDM16_cg00715999_Astroblastoma_GSE125450_GPL21145_OS	cg00715999	PRDM16	Astroblastoma	GSE125450	GPL21145	OS	1	R	Body	shore	0.469	1.72	0.387-7.669	0.00834	6.47	0.274-153.071
PRDM16_cg00790672_Astroblastoma_GSE125450_GPL21145_OS	cg00790672	PRDM16	Astroblastoma	GSE125450	GPL21145	OS	1	F	Body	shelf	0.973	1.03	0.229-4.597	0.175	0.259	0.057-1.184
PRDM16_cg00806481_Astroblastoma_GSE125450_GPL21145_OS	cg00806481	PRDM16	Astroblastoma	GSE125450	GPL21145	OS	1	F	Body	shore	0.678	1.37	0.311-6.025	0.109	0.213	0.004-12.513
PRDM16_cg00895834_Astroblastoma_GSE125450_GPL21145_OS	cg00895834	PRDM16	Astroblastoma	GSE125450	GPL21145	OS	1	R	Body	island	0.265	0.408	0.093-1.796	0.0381	0.238	0.042-1.345
PRDM16_cg01047045_Astroblastoma_GSE125450_GPL21145_OS	cg01047045	PRDM16	Astroblastoma	GSE125450	GPL21145	OS	1	F	Body	island	0.941	0.945	0.213-4.199	0.0401	0.24	0.043-1.352
PRDM16_cg01079872_Astroblastoma_GSE125450_GPL21145_OS	cg01079872	PRDM16	Astroblastoma	GSE125450	GPL21145	OS	1	F	Body	opensea	0.0796	5.33	1.207-23.493	0.0796	5.33	1.207-23.493
PRDM16_cg01101873_Astroblastoma_GSE125450_GPL21145_OS	cg01101873	PRDM16	Astroblastoma	GSE125450	GPL21145	OS	1	R	Body	opensea	0.746	0.782	0.178-3.444	0.0722	0.278	0.053-1.474
PRDM16_cg01196079_Astroblastoma_GSE125450_GPL21145_OS	cg01196079	PRDM16	Astroblastoma	GSE125450	GPL21145	OS	1	F	Body	shore	0.0235	7.81	1.751-34.786	0.00561	10.7	2.282-50.011
PRDM16_cg01203812_Astroblastoma_GSE125450_GPL21145_OS	cg01203812	PRDM16	Astroblastoma	GSE125450	GPL21145	OS	1	F	Body	island	0.677	0.73	0.155-3.437	0.0467	4.06	0.527-31.224
PRDM16_cg01261194_Astroblastoma_GSE125450_GPL21145_OS	cg01261194	PRDM16	Astroblastoma	GSE125450	GPL21145	OS	1	F	Body	shore	0.228	2.62	0.595-11.529	0.0848	5.25	1.188-23.157
PRDM16_cg01418153_Astroblastoma_GSE125450_GPL21145_OS	cg01418153	PRDM16	Astroblastoma	GSE125450	GPL21145	OS	1	F	Body	island	0.0326	7.08	1.601-31.322	0.00103	9.26	1.515-56.657
PRDM16_cg01647724_Astroblastoma_GSE125450_GPL21145_OS	cg01647724	PRDM16	Astroblastoma	GSE125450	GPL21145	OS	1	F	Body	island	0.0986	4.96	1.12-21.978	0.0126	9.1	2.002-41.335
PRDM16_cg01713250_Astroblastoma_GSE125450_GPL21145_OS	cg01713250	PRDM16	Astroblastoma	GSE125450	GPL21145	OS	1	F	Body	opensea	0.931	1.07	0.237-4.813	0.149	4.16	0.922-18.756
PRDM16_cg01772149_Astroblastoma_GSE125450_GPL21145_OS	cg01772149	PRDM16	Astroblastoma	GSE125450	GPL21145	OS	1	R	Body	island	0.214	2.69	0.611-11.856	0.00495	7.37	1.342-40.489
PRDM16_cg01913436_Astroblastoma_GSE125450_GPL21145_OS	cg01913436	PRDM16	Astroblastoma	GSE125450	GPL21145	OS	1	F	Body	shore	0.936	0.941	0.209-4.235	0.211	2.69	0.296-24.504
PRDM16_cg01932308_Astroblastoma_GSE125450_GPL21145_OS	cg01932308	PRDM16	Astroblastoma	GSE125450	GPL21145	OS	1	R	Body	opensea	0.672	0.704	0.151-3.286	0.0367	0.148	0.001-18.656
PRDM16_cg01940181_Astroblastoma_GSE125450_GPL21145_OS	cg01940181	PRDM16	Astroblastoma	GSE125450	GPL21145	OS	1	F	Body	opensea	0.593	1.56	0.339-7.137	0.0552	3.8	0.702-20.619
PRDM16_cg01961086_Astroblastoma_GSE125450_GPL21145_OS	cg01961086	PRDM16	Astroblastoma	GSE125450	GPL21145	OS	1	R	Body	opensea	0.17	2.95	0.667-13.051	3.44E-05	13.6	1.758-104.991
PRDM16_cg02067098_Astroblastoma_GSE125450_GPL21145_OS	cg02067098	PRDM16	Astroblastoma	GSE125450	GPL21145	OS	1	F	Body	island	0.196	0.357	0.081-1.576	0.0917	0.199	0.045-0.88
PRDM16_cg02299950_Astroblastoma_GSE125450_GPL21145_OS	cg02299950	PRDM16	Astroblastoma	GSE125450	GPL21145	OS	1	F	Body	opensea	0.391	2.02	0.454-8.944	0.00834	0.155	0.007-3.656
PRDM16_cg02300576_Astroblastoma_GSE125450_GPL21145_OS	cg02300576	PRDM16	Astroblastoma	GSE125450	GPL21145	OS	1	R	Body	shelf	0.803	0.827	0.188-3.647	0.0257	0.192	0.011-3.414
PRDM16_cg02330501_Astroblastoma_GSE125450_GPL21145_OS	cg02330501	PRDM16	Astroblastoma	GSE125450	GPL21145	OS	1	R	Body	island	0.233	0.384	0.087-1.69	0.0268	0.218	0.026-1.837
PRDM16_cg02333588_Astroblastoma_GSE125450_GPL21145_OS	cg02333588	PRDM16	Astroblastoma	GSE125450	GPL21145	OS	1	R	3'UTR	shore	0.804	0.815	0.168-3.94	0.13	0.307	0.029-3.296
PRDM16_cg02390319_Astroblastoma_GSE125450_GPL21145_OS	cg02390319	PRDM16	Astroblastoma	GSE125450	GPL21145	OS	1	R	Body	island	0.124	4.54	1.016-20.251	0.00637	10.6	2.26-49.285
PRDM16_cg02587392_Astroblastoma_GSE125450_GPL21145_OS	cg02587392	PRDM16	Astroblastoma	GSE125450	GPL21145	OS	1	R	3'UTR	shelf	0.55	1.57	0.355-6.931	0.000404	8.57	0.563-130.637
PRDM16_cg02712922_Astroblastoma_GSE125450_GPL21145_OS	cg02712922	PRDM16	Astroblastoma	GSE125450	GPL21145	OS	1	F	Body	shelf	0.0516	6.2	1.409-27.293	0.000518	8.81	0.984-78.975
PRDM16_cg02769687_Astroblastoma_GSE125450_GPL21145_OS	cg02769687	PRDM16	Astroblastoma	GSE125450	GPL21145	OS	1	F	Body	opensea	0.158	3.06	0.69-13.57	0.135	2.96	0.597-14.692
PRDM16_cg02892384_Astroblastoma_GSE125450_GPL21145_OS	cg02892384	PRDM16	Astroblastoma	GSE125450	GPL21145	OS	1	R	Body	shelf	0.0426	4.63	0.981-21.88	0.00556	6.03	0.568-64.047
PRDM16_cg02999781_Astroblastoma_GSE125450_GPL21145_OS	cg02999781	PRDM16	Astroblastoma	GSE125450	GPL21145	OS	1	R	Body	island	0.948	1.05	0.236-4.671	0.0972	3.64	0.305-43.516
PRDM16_cg03082523_Astroblastoma_GSE125450_GPL21145_OS	cg03082523	PRDM16	Astroblastoma	GSE125450	GPL21145	OS	1	F	Body	shore	0.208	2.53	0.532-11.989	0.161	4.04	0.891-18.287
PRDM16_cg03125480_Astroblastoma_GSE125450_GPL21145_OS	cg03125480	PRDM16	Astroblastoma	GSE125450	GPL21145	OS	1	F	Body	opensea	0.0338	7.05	1.595-31.189	0.00126	13.8	2.757-69.379
PRDM16_cg03126058_Astroblastoma_GSE125450_GPL21145_OS	cg03126058	PRDM16	Astroblastoma	GSE125450	GPL21145	OS	1	F	Body	opensea	0.102	3.56	0.791-16.034	3.26E-05	11.6	1.015-131.898
PRDM16_cg03254465_Astroblastoma_GSE125450_GPL21145_OS	cg03254465	PRDM16	Astroblastoma	GSE125450	GPL21145	OS	1	R	Body	island	0.0326	7.08	1.601-31.322	0.00126	13.8	2.757-69.379
PRDM16_cg03391389_Astroblastoma_GSE125450_GPL21145_OS	cg03391389	PRDM16	Astroblastoma	GSE125450	GPL21145	OS	1	R	Body	shore	0.0573	5.98	1.36-26.331	2.47E-05	22.2	3.636-135.976
PRDM16_cg03449456_Astroblastoma_GSE125450_GPL21145_OS	cg03449456	PRDM16	Astroblastoma	GSE125450	GPL21145	OS	1	F	Body	opensea	0.026	5.16	1.062-25.022	0.00875	9.64	2.101-44.22
PRDM16_cg03525023_Astroblastoma_GSE125450_GPL21145_OS	cg03525023	PRDM16	Astroblastoma	GSE125450	GPL21145	OS	1	R	Body	shelf	0.0421	6.59	1.496-29.053	0.00298	7.73	1.378-43.312
PRDM16_cg03748986_Astroblastoma_GSE125450_GPL21145_OS	cg03748986	PRDM16	Astroblastoma	GSE125450	GPL21145	OS	1	R	Body	shore	0.0703	5.63	1.28-24.811	0.0703	5.63	1.28-24.811
PRDM16_cg04132510_Astroblastoma_GSE125450_GPL21145_OS	cg04132510	PRDM16	Astroblastoma	GSE125450	GPL21145	OS	1	R	Body	opensea	0.665	0.72	0.164-3.168	0.229	2.63	0.295-23.442
PRDM16_cg04316231_Astroblastoma_GSE125450_GPL21145_OS	cg04316231	PRDM16	Astroblastoma	GSE125450	GPL21145	OS	1	R	Body	shelf	0.565	1.54	0.35-6.822	0.187	3.76	0.821-17.235
PRDM16_cg04346637_Astroblastoma_GSE125450_GPL21145_OS	cg04346637	PRDM16	Astroblastoma	GSE125450	GPL21145	OS	1	F	Body	island	0.962	0.965	0.217-4.295	0.247	3.25	0.688-15.332
PRDM16_cg04423188_Astroblastoma_GSE125450_GPL21145_OS	cg04423188	PRDM16	Astroblastoma	GSE125450	GPL21145	OS	1	F	Body	island	0.924	0.93	0.21-4.129	0.109	4.7	0.08-276.994
PRDM16_cg04493316_Astroblastoma_GSE125450_GPL21145_OS	cg04493316	PRDM16	Astroblastoma	GSE125450	GPL21145	OS	1	R	Body	shore	0.425	1.92	0.431-8.556	0.127	4.47	1.001-20.006
PRDM16_cg04605504_Astroblastoma_GSE125450_GPL21145_OS	cg04605504	PRDM16	Astroblastoma	GSE125450	GPL21145	OS	1	F	Body	shelf	0.823	1.19	0.269-5.229	0.109	4.7	0.08-276.994
PRDM16_cg04674248_Astroblastoma_GSE125450_GPL21145_OS	cg04674248	PRDM16	Astroblastoma	GSE125450	GPL21145	OS	1	R	Body	shore	0.469	1.72	0.387-7.669	0.0871	5.14	1.162-22.706
PRDM16_cg04852443_Astroblastoma_GSE125450_GPL21145_OS	cg04852443	PRDM16	Astroblastoma	GSE125450	GPL21145	OS	1	R	Promoter	island	0.377	0.486	0.11-2.154	0.146	0.353	0.057-2.182
PRDM16_cg04873098_Astroblastoma_GSE125450_GPL21145_OS	cg04873098	PRDM16	Astroblastoma	GSE125450	GPL21145	OS	1	F	Body	shore	0.44	1.79	0.399-7.983	0.00313	7.72	0.252-236.334
PRDM16_cg04882222_Astroblastoma_GSE125450_GPL21145_OS	cg04882222	PRDM16	Astroblastoma	GSE125450	GPL21145	OS	1	F	Body	shelf	0.191	2.83	0.641-12.472	0.0696	3.63	0.508-25.961
PRDM16_cg04974499_Astroblastoma_GSE125450_GPL21145_OS	cg04974499	PRDM16	Astroblastoma	GSE125450	GPL21145	OS	1	F	Body	shore	0.852	1.15	0.253-5.244	0.0844	5.24	1.188-23.153
PRDM16_cg05035508_Astroblastoma_GSE125450_GPL21145_OS	cg05035508	PRDM16	Astroblastoma	GSE125450	GPL21145	OS	1	F	Body	island	0.527	1.69	0.372-7.633	0.0277	5.14	0.294-89.999
PRDM16_cg05117823_Astroblastoma_GSE125450_GPL21145_OS	cg05117823	PRDM16	Astroblastoma	GSE125450	GPL21145	OS	1	F	Body	shore	0.527	1.69	0.372-7.633	0.186	2.87	0.651-12.688
PRDM16_cg05223638_Astroblastoma_GSE125450_GPL21145_OS	cg05223638	PRDM16	Astroblastoma	GSE125450	GPL21145	OS	1	R	Body	shore	0.0129	8.94	1.973-40.531	0.00637	10.6	2.26-49.285
PRDM16_cg05265611_Astroblastoma_GSE125450_GPL21145_OS	cg05265611	PRDM16	Astroblastoma	GSE125450	GPL21145	OS	1	F	Body	opensea	0.982	1.02	0.227-4.553	0.206	3.57	0.773-16.532
PRDM16_cg05375699_Astroblastoma_GSE125450_GPL21145_OS	cg05375699	PRDM16	Astroblastoma	GSE125450	GPL21145	OS	1	F	Body	opensea	0.104	4.88	1.1-21.631	0.0131	8.94	1.972-40.5
PRDM16_cg05573412_Astroblastoma_GSE125450_GPL21145_OS	cg05573412	PRDM16	Astroblastoma	GSE125450	GPL21145	OS	1	F	Body	shore	0.937	0.941	0.212-4.182	0.256	0.315	0.066-1.493
PRDM16_cg05628625_Astroblastoma_GSE125450_GPL21145_OS	cg05628625	PRDM16	Astroblastoma	GSE125450	GPL21145	OS	1	R	Body	shore	0.049	4.46	0.952-20.869	0.0113	9.24	2.029-42.113
PRDM16_cg05641535_Astroblastoma_GSE125450_GPL21145_OS	cg05641535	PRDM16	Astroblastoma	GSE125450	GPL21145	OS	1	F	Body	shelf	0.565	1.54	0.349-6.814	0.000536	8.7	0.561-134.961
PRDM16_cg05656251_Astroblastoma_GSE125450_GPL21145_OS	cg05656251	PRDM16	Astroblastoma	GSE125450	GPL21145	OS	1	R	Body	opensea	0.967	0.969	0.217-4.314	0.206	3.55	0.768-16.46
PRDM16_cg05712300_Astroblastoma_GSE125450_GPL21145_OS	cg05712300	PRDM16	Astroblastoma	GSE125450	GPL21145	OS	1	R	Body	opensea	0.779	1.24	0.268-5.701	0.135	4.35	0.97-19.505
PRDM16_cg05755889_Astroblastoma_GSE125450_GPL21145_OS	cg05755889	PRDM16	Astroblastoma	GSE125450	GPL21145	OS	1	F	Body	opensea	0.576	0.66	0.149-2.912	0.133	3.26	0.303-35.105
PRDM16_cg05790380_Astroblastoma_GSE125450_GPL21145_OS	cg05790380	PRDM16	Astroblastoma	GSE125450	GPL21145	OS	1	F	Body	shelf	0.759	0.793	0.18-3.491	0.206	0.281	0.061-1.303
PRDM16_cg05952379_Astroblastoma_GSE125450_GPL21145_OS	cg05952379	PRDM16	Astroblastoma	GSE125450	GPL21145	OS	1	F	Body	island	0.824	0.844	0.191-3.723	0.109	4.7	0.08-276.994
PRDM16_cg05965745_Astroblastoma_GSE125450_GPL21145_OS	cg05965745	PRDM16	Astroblastoma	GSE125450	GPL21145	OS	1	R	Body	shelf	0.304	2.3	0.523-10.143	0.129	3.31	0.741-14.762
PRDM16_cg06060874_Astroblastoma_GSE125450_GPL21145_OS	cg06060874	PRDM16	Astroblastoma	GSE125450	GPL21145	OS	1	F	Body	opensea	0.442	1.77	0.396-7.909	0.0937	4.99	1.127-22.102
PRDM16_cg06081361_Astroblastoma_GSE125450_GPL21145_OS	cg06081361	PRDM16	Astroblastoma	GSE125450	GPL21145	OS	1	F	Body	shore	0.285	0.423	0.096-1.862	0.122	0.332	0.067-1.655
PRDM16_cg06182121_Astroblastoma_GSE125450_GPL21145_OS	cg06182121	PRDM16	Astroblastoma	GSE125450	GPL21145	OS	1	F	Body	shore	0.0235	7.81	1.751-34.786	2.47E-05	22.2	3.636-135.976
PRDM16_cg06258549_Astroblastoma_GSE125450_GPL21145_OS	cg06258549	PRDM16	Astroblastoma	GSE125450	GPL21145	OS	1	R	Body	shore	0.632	0.697	0.158-3.068	0.0821	0.191	0.043-0.843
PRDM16_cg06313241_Astroblastoma_GSE125450_GPL21145_OS	cg06313241	PRDM16	Astroblastoma	GSE125450	GPL21145	OS	1	F	3'UTR	island	0.882	0.884	0.179-4.378	0.316	2.26	0.512-9.946
PRDM16_cg06348826_Astroblastoma_GSE125450_GPL21145_OS	cg06348826	PRDM16	Astroblastoma	GSE125450	GPL21145	OS	1	F	Body	shelf	0.622	1.45	0.33-6.397	0.0366	4.2	0.532-33.155
PRDM16_cg06354193_Astroblastoma_GSE125450_GPL21145_OS	cg06354193	PRDM16	Astroblastoma	GSE125450	GPL21145	OS	1	R	Body	island	0.345	0.463	0.105-2.047	0.177	0.343	0.078-1.516
PRDM16_cg06367135_Astroblastoma_GSE125450_GPL21145_OS	cg06367135	PRDM16	Astroblastoma	GSE125450	GPL21145	OS	1	F	Body	shelf	0.0403	6.69	1.518-29.517	0.0331	7.11	1.608-31.46
PRDM16_cg06379192_Astroblastoma_GSE125450_GPL21145_OS	cg06379192	PRDM16	Astroblastoma	GSE125450	GPL21145	OS	1	F	Body	shore	0.715	1.32	0.283-6.161	0.109	4.7	0.08-276.994
PRDM16_cg06380199_Astroblastoma_GSE125450_GPL21145_OS	cg06380199	PRDM16	Astroblastoma	GSE125450	GPL21145	OS	1	R	Body	opensea	0.391	2.02	0.454-8.944	0.116	3.43	0.765-15.373
PRDM16_cg06526522_Astroblastoma_GSE125450_GPL21145_OS	cg06526522	PRDM16	Astroblastoma	GSE125450	GPL21145	OS	1	R	Body	opensea	0.512	1.64	0.37-7.275	0.0408	4.64	0.299-71.979
PRDM16_cg06617975_Astroblastoma_GSE125450_GPL21145_OS	cg06617975	PRDM16	Astroblastoma	GSE125450	GPL21145	OS	1	F	Body	island	0.0492	6.31	1.433-27.769	0.041	6.7	1.52-29.552
PRDM16_cg06703375_Astroblastoma_GSE125450_GPL21145_OS	cg06703375	PRDM16	Astroblastoma	GSE125450	GPL21145	OS	1	F	Body	opensea	0.684	1.36	0.31-5.998	0.209	0.284	0.008-10.047
PRDM16_cg06815308_Astroblastoma_GSE125450_GPL21145_OS	cg06815308	PRDM16	Astroblastoma	GSE125450	GPL21145	OS	1	F	Body	opensea	0.145	3.15	0.709-14.01	0.0421	6.59	1.496-29.053
PRDM16_cg06970451_Astroblastoma_GSE125450_GPL21145_OS	cg06970451	PRDM16	Astroblastoma	GSE125450	GPL21145	OS	1	F	Body	opensea	0.683	0.735	0.167-3.232	0.169	0.254	0.056-1.156
PRDM16_cg06970772_Astroblastoma_GSE125450_GPL21145_OS	cg06970772	PRDM16	Astroblastoma	GSE125450	GPL21145	OS	1	F	Body	shelf	0.687	0.739	0.157-3.471	0.00467	10.9	0.025-4751.052
PRDM16_cg06976533_Astroblastoma_GSE125450_GPL21145_OS	cg06976533	PRDM16	Astroblastoma	GSE125450	GPL21145	OS	1	R	Body	opensea	0.118	3.07	0.613-15.418	0.0654	5.77	1.312-25.414
PRDM16_cg07168837_Astroblastoma_GSE125450_GPL21145_OS	cg07168837	PRDM16	Astroblastoma	GSE125450	GPL21145	OS	1	R	Body	shore	0.0516	6.2	1.409-27.293	0.0252	5.3	1.083-25.913
PRDM16_cg07209071_Astroblastoma_GSE125450_GPL21145_OS	cg07209071	PRDM16	Astroblastoma	GSE125450	GPL21145	OS	1	R	Body	shelf	0.225	2.65	0.602-11.661	0.00719	6.02	0.88-41.158
PRDM16_cg07345710_Astroblastoma_GSE125450_GPL21145_OS	cg07345710	PRDM16	Astroblastoma	GSE125450	GPL21145	OS	1	R	Body	opensea	0.14	0.237	0.053-1.066	0.0491	0.23	0.049-1.07
PRDM16_cg07348009_Astroblastoma_GSE125450_GPL21145_OS	cg07348009	PRDM16	Astroblastoma	GSE125450	GPL21145	OS	1	R	TSS200	island	0.763	1.26	0.272-5.82	0.189	2.61	0.44-15.424
PRDM16_cg07364162_Astroblastoma_GSE125450_GPL21145_OS	cg07364162	PRDM16	Astroblastoma	GSE125450	GPL21145	OS	1	F	Body	shelf	0.178	2.92	0.66-12.897	0.0384	4.26	0.749-24.275
PRDM16_cg07479843_Astroblastoma_GSE125450_GPL21145_OS	cg07479843	PRDM16	Astroblastoma	GSE125450	GPL21145	OS	1	F	Body	shore	0.995	1	0.225-4.49	0.109	4.7	0.08-276.994
PRDM16_cg07534194_Astroblastoma_GSE125450_GPL21145_OS	cg07534194	PRDM16	Astroblastoma	GSE125450	GPL21145	OS	1	F	Body	island	0.304	2.3	0.523-10.143	0.00467	10.9	0.025-4751.052
PRDM16_cg07597386_Astroblastoma_GSE125450_GPL21145_OS	cg07597386	PRDM16	Astroblastoma	GSE125450	GPL21145	OS	1	R	Body	island	0.923	1.08	0.242-4.775	0.071	3.98	0.304-52.093
PRDM16_cg07622451_Astroblastoma_GSE125450_GPL21145_OS	cg07622451	PRDM16	Astroblastoma	GSE125450	GPL21145	OS	1	F	Body	shore	0.196	0.357	0.081-1.576	0.158	0.251	0.055-1.141
PRDM16_cg07797660_Astroblastoma_GSE125450_GPL21145_OS	cg07797660	PRDM16	Astroblastoma	GSE125450	GPL21145	OS	1	R	Body	shore	0.24	2.57	0.585-11.327	0.00978	6.48	1.24-33.801
PRDM16_cg07922619_Astroblastoma_GSE125450_GPL21145_OS	cg07922619	PRDM16	Astroblastoma	GSE125450	GPL21145	OS	1	R	Body	shore	0.0552	0.237	0.051-1.096	0.04	0.24	0.043-1.353
PRDM16_cg07956247_Astroblastoma_GSE125450_GPL21145_OS	cg07956247	PRDM16	Astroblastoma	GSE125450	GPL21145	OS	1	F	Body	island	0.431	1.79	0.401-8.017	0.109	4.7	0.08-276.994
PRDM16_cg08160128_Astroblastoma_GSE125450_GPL21145_OS	cg08160128	PRDM16	Astroblastoma	GSE125450	GPL21145	OS	1	F	Body	island	0.427	1.82	0.405-8.132	0.0453	4.53	0.3-68.338
PRDM16_cg08247866_Astroblastoma_GSE125450_GPL21145_OS	cg08247866	PRDM16	Astroblastoma	GSE125450	GPL21145	OS	1	F	Body	opensea	0.127	4.47	1.001-20.006	0.00663	6.66	1.262-35.125
PRDM16_cg08262220_Astroblastoma_GSE125450_GPL21145_OS	cg08262220	PRDM16	Astroblastoma	GSE125450	GPL21145	OS	1	R	Body	shore	0.304	2.3	0.523-10.143	0.031	4.48	0.769-26.116
PRDM16_cg08266202_Astroblastoma_GSE125450_GPL21145_OS	cg08266202	PRDM16	Astroblastoma	GSE125450	GPL21145	OS	1	R	Body	opensea	0.0516	6.2	1.409-27.293	0.0167	8.4	1.869-37.727
PRDM16_cg08537652_Astroblastoma_GSE125450_GPL21145_OS	cg08537652	PRDM16	Astroblastoma	GSE125450	GPL21145	OS	1	R	Promoter	island	0.444	1.87	0.419-8.374	1.00E-04	10.4	0.541-199.051
PRDM16_cg08541612_Astroblastoma_GSE125450_GPL21145_OS	cg08541612	PRDM16	Astroblastoma	GSE125450	GPL21145	OS	1	R	TSS200	island	0.501	1.66	0.374-7.364	0.27	2.26	0.407-12.502
PRDM16_cg08636115_Astroblastoma_GSE125450_GPL21145_OS	cg08636115	PRDM16	Astroblastoma	GSE125450	GPL21145	OS	1	R	Body	shelf	0.896	0.906	0.2-4.098	0.0367	0.148	0.001-18.656
PRDM16_cg08642716_Astroblastoma_GSE125450_GPL21145_OS	cg08642716	PRDM16	Astroblastoma	GSE125450	GPL21145	OS	1	R	Body	opensea	0.278	2.4	0.544-10.548	0.0142	5.29	0.56-49.938
PRDM16_cg08739115_Astroblastoma_GSE125450_GPL21145_OS	cg08739115	PRDM16	Astroblastoma	GSE125450	GPL21145	OS	1	R	Body	opensea	0.00561	10.7	2.282-50.011	0.00561	10.7	2.282-50.011
PRDM16_cg08831401_Astroblastoma_GSE125450_GPL21145_OS	cg08831401	PRDM16	Astroblastoma	GSE125450	GPL21145	OS	1	F	Body	opensea	0.0421	6.59	1.496-29.053	0.00637	10.6	2.26-49.285
PRDM16_cg08876274_Astroblastoma_GSE125450_GPL21145_OS	cg08876274	PRDM16	Astroblastoma	GSE125450	GPL21145	OS	1	F	Body	island	0.151	3.11	0.701-13.823	0.0586	4.25	0.917-19.707
PRDM16_cg08882612_Astroblastoma_GSE125450_GPL21145_OS	cg08882612	PRDM16	Astroblastoma	GSE125450	GPL21145	OS	1	F	Body	opensea	0.753	1.27	0.274-5.882	0.0367	6.78	0.054-856.444
PRDM16_cg08947445_Astroblastoma_GSE125450_GPL21145_OS	cg08947445	PRDM16	Astroblastoma	GSE125450	GPL21145	OS	1	F	Body	island	0.237	2.59	0.588-11.381	0.00467	0.0919	0-40.092
PRDM16_cg09032732_Astroblastoma_GSE125450_GPL21145_OS	cg09032732	PRDM16	Astroblastoma	GSE125450	GPL21145	OS	1	F	Body	island	0.381	1.92	0.426-8.676	0.193	2.58	0.438-15.19
PRDM16_cg09077530_Astroblastoma_GSE125450_GPL21145_OS	cg09077530	PRDM16	Astroblastoma	GSE125450	GPL21145	OS	1	F	Body	opensea	0.0326	7.08	1.601-31.322	0.0326	7.08	1.601-31.322
PRDM16_cg09271661_Astroblastoma_GSE125450_GPL21145_OS	cg09271661	PRDM16	Astroblastoma	GSE125450	GPL21145	OS	1	R	Body	shore	0.967	0.97	0.218-4.319	0.000518	9.83	0.215-449.539
PRDM16_cg09282201_Astroblastoma_GSE125450_GPL21145_OS	cg09282201	PRDM16	Astroblastoma	GSE125450	GPL21145	OS	1	R	Body	island	0.677	1.37	0.311-6.028	0.00467	10.9	0.025-4751.052
PRDM16_cg09321238_Astroblastoma_GSE125450_GPL21145_OS	cg09321238	PRDM16	Astroblastoma	GSE125450	GPL21145	OS	1	F	Body	island	0.816	1.19	0.271-5.265	0.297	2.17	0.472-9.986
PRDM16_cg09509365_Astroblastoma_GSE125450_GPL21145_OS	cg09509365	PRDM16	Astroblastoma	GSE125450	GPL21145	OS	1	F	Body	opensea	0.0603	0.244	0.053-1.124	0.0603	0.244	0.053-1.124
PRDM16_cg09788762_Astroblastoma_GSE125450_GPL21145_OS	cg09788762	PRDM16	Astroblastoma	GSE125450	GPL21145	OS	1	R	Body	shore	0.418	0.514	0.116-2.291	0.149	0.351	0.057-2.175
PRDM16_cg10021614_Astroblastoma_GSE125450_GPL21145_OS	cg10021614	PRDM16	Astroblastoma	GSE125450	GPL21145	OS	1	R	Body	shore	0.162	3.03	0.683-13.4	0.0181	5.69	1.139-28.413
PRDM16_cg10097755_Astroblastoma_GSE125450_GPL21145_OS	cg10097755	PRDM16	Astroblastoma	GSE125450	GPL21145	OS	1	F	Body	shelf	0.911	1.09	0.246-4.827	0.00467	10.9	0.025-4751.052
PRDM16_cg10100424_Astroblastoma_GSE125450_GPL21145_OS	cg10100424	PRDM16	Astroblastoma	GSE125450	GPL21145	OS	1	F	Body	opensea	0.0654	5.77	1.312-25.414	5.12E-05	20.4	3.479-119.173
PRDM16_cg10115320_Astroblastoma_GSE125450_GPL21145_OS	cg10115320	PRDM16	Astroblastoma	GSE125450	GPL21145	OS	1	F	Body	shelf	0.178	2.92	0.66-12.897	0.000544	10.2	1.58-65.348
PRDM16_cg10146008_Astroblastoma_GSE125450_GPL21145_OS	cg10146008	PRDM16	Astroblastoma	GSE125450	GPL21145	OS	1	R	Body	shelf	0.678	1.37	0.311-6.025	0.094	0.304	0.045-2.042
PRDM16_cg10248231_Astroblastoma_GSE125450_GPL21145_OS	cg10248231	PRDM16	Astroblastoma	GSE125450	GPL21145	OS	1	R	Body	shelf	0.824	0.844	0.191-3.723	0.269	2.27	0.409-12.605
PRDM16_cg10328768_Astroblastoma_GSE125450_GPL21145_OS	cg10328768	PRDM16	Astroblastoma	GSE125450	GPL21145	OS	1	R	Body	opensea	0.0259	7.58	1.706-33.7	0.000126	11.6	1.666-80.403
PRDM16_cg10438527_Astroblastoma_GSE125450_GPL21145_OS	cg10438527	PRDM16	Astroblastoma	GSE125450	GPL21145	OS	1	F	Body	opensea	0.787	1.23	0.267-5.65	0.209	0.284	0.008-10.047
PRDM16_cg10442735_Astroblastoma_GSE125450_GPL21145_OS	cg10442735	PRDM16	Astroblastoma	GSE125450	GPL21145	OS	1	F	Body	shelf	0.0134	8.82	1.95-39.892	0.000226	17.3	3.177-94.009
PRDM16_cg10504805_Astroblastoma_GSE125450_GPL21145_OS	cg10504805	PRDM16	Astroblastoma	GSE125450	GPL21145	OS	1	R	Body	island	0.61	1.47	0.334-6.486	0.0347	4.33	0.755-24.825
PRDM16_cg10519004_Astroblastoma_GSE125450_GPL21145_OS	cg10519004	PRDM16	Astroblastoma	GSE125450	GPL21145	OS	1	F	Body	shelf	0.147	0.237	0.053-1.069	0.147	0.237	0.053-1.069
PRDM16_cg10520026_Astroblastoma_GSE125450_GPL21145_OS	cg10520026	PRDM16	Astroblastoma	GSE125450	GPL21145	OS	1	R	Body	opensea	0.505	0.577	0.128-2.604	0.0903	5.1	1.152-22.533
PRDM16_cg10557907_Astroblastoma_GSE125450_GPL21145_OS	cg10557907	PRDM16	Astroblastoma	GSE125450	GPL21145	OS	1	F	Body	opensea	0.082	5.33	1.209-23.519	0.082	5.33	1.209-23.519
PRDM16_cg10685531_Astroblastoma_GSE125450_GPL21145_OS	cg10685531	PRDM16	Astroblastoma	GSE125450	GPL21145	OS	1	F	Body	island	0.725	1.31	0.297-5.746	0.0206	4.88	0.552-43.194
PRDM16_cg10696969_Astroblastoma_GSE125450_GPL21145_OS	cg10696969	PRDM16	Astroblastoma	GSE125450	GPL21145	OS	1	R	Body	shore	0.0627	5.87	1.334-25.828	0.0224	7.94	1.778-35.43
PRDM16_cg10770533_Astroblastoma_GSE125450_GPL21145_OS	cg10770533	PRDM16	Astroblastoma	GSE125450	GPL21145	OS	1	F	Body	shore	0.389	1.9	0.421-8.545	0.0268	0.218	0.026-1.837
PRDM16_cg10956857_Astroblastoma_GSE125450_GPL21145_OS	cg10956857	PRDM16	Astroblastoma	GSE125450	GPL21145	OS	1	F	Body	shore	0.784	1.23	0.267-5.672	0.159	3.01	0.679-13.32
PRDM16_cg11222503_Astroblastoma_GSE125450_GPL21145_OS	cg11222503	PRDM16	Astroblastoma	GSE125450	GPL21145	OS	1	R	Body	shore	0.558	1.55	0.319-7.507	0.0621	5.74	1.305-25.275
PRDM16_cg11229543_Astroblastoma_GSE125450_GPL21145_OS	cg11229543	PRDM16	Astroblastoma	GSE125450	GPL21145	OS	1	R	TSS1500	island	0.249	2.53	0.576-11.152	0.0433	4.12	0.735-23.122
PRDM16_cg11250802_Astroblastoma_GSE125450_GPL21145_OS	cg11250802	PRDM16	Astroblastoma	GSE125450	GPL21145	OS	1	F	Body	shelf	0.275	0.416	0.095-1.831	0.109	4.7	0.08-276.994
PRDM16_cg11251399_Astroblastoma_GSE125450_GPL21145_OS	cg11251399	PRDM16	Astroblastoma	GSE125450	GPL21145	OS	1	R	Body	shelf	0.229	2.63	0.597-11.576	0.159	4.05	0.895-18.352
PRDM16_cg11332505_Astroblastoma_GSE125450_GPL21145_OS	cg11332505	PRDM16	Astroblastoma	GSE125450	GPL21145	OS	1	R	Body	opensea	0.592	1.5	0.34-6.619	0.143	4.26	0.948-19.174
PRDM16_cg11684115_Astroblastoma_GSE125450_GPL21145_OS	cg11684115	PRDM16	Astroblastoma	GSE125450	GPL21145	OS	1	R	Body	shelf	0.699	0.746	0.17-3.282	0.094	0.304	0.045-2.042
PRDM16_cg11709254_Astroblastoma_GSE125450_GPL21145_OS	cg11709254	PRDM16	Astroblastoma	GSE125450	GPL21145	OS	1	F	Body	opensea	0.418	0.514	0.116-2.291	0.0829	0.293	0.056-1.521
PRDM16_cg11710123_Astroblastoma_GSE125450_GPL21145_OS	cg11710123	PRDM16	Astroblastoma	GSE125450	GPL21145	OS	1	F	Body	opensea	0.398	0.502	0.113-2.229	0.177	0.341	0.035-3.332
PRDM16_cg11731671_Astroblastoma_GSE125450_GPL21145_OS	cg11731671	PRDM16	Astroblastoma	GSE125450	GPL21145	OS	1	R	Body	shore	0.304	2.3	0.523-10.143	0.000536	8.7	0.561-134.961
PRDM16_cg11837181_Astroblastoma_GSE125450_GPL21145_OS	cg11837181	PRDM16	Astroblastoma	GSE125450	GPL21145	OS	1	F	Body	shore	0.0887	3.72	0.822-16.875	0.00723	6.77	1.276-35.953
PRDM16_cg11848748_Astroblastoma_GSE125450_GPL21145_OS	cg11848748	PRDM16	Astroblastoma	GSE125450	GPL21145	OS	1	R	3'UTR	shore	0.962	0.965	0.217-4.295	0.00125	0.131	0.016-1.05
PRDM16_cg11946666_Astroblastoma_GSE125450_GPL21145_OS	cg11946666	PRDM16	Astroblastoma	GSE125450	GPL21145	OS	1	R	Body	opensea	0.847	1.16	0.262-5.111	0.11	4.76	1.071-21.157
PRDM16_cg12074391_Astroblastoma_GSE125450_GPL21145_OS	cg12074391	PRDM16	Astroblastoma	GSE125450	GPL21145	OS	1	F	Body	island	0.306	2.13	0.465-9.778	0.141	4.24	0.942-19.078
PRDM16_cg12141662_Astroblastoma_GSE125450_GPL21145_OS	cg12141662	PRDM16	Astroblastoma	GSE125450	GPL21145	OS	1	F	Body	opensea	0.147	3.14	0.706-13.932	0.00144	7.66	0.953-61.597
PRDM16_cg12267948_Astroblastoma_GSE125450_GPL21145_OS	cg12267948	PRDM16	Astroblastoma	GSE125450	GPL21145	OS	1	R	Promoter	island	0.0138	5.73	1.144-28.659	0.0072	6.66	1.263-35.164
PRDM16_cg12394168_Astroblastoma_GSE125450_GPL21145_OS	cg12394168	PRDM16	Astroblastoma	GSE125450	GPL21145	OS	1	R	Body	opensea	0.32	2.24	0.508-9.877	0.0268	4.59	0.544-38.775
PRDM16_cg12408250_Astroblastoma_GSE125450_GPL21145_OS	cg12408250	PRDM16	Astroblastoma	GSE125450	GPL21145	OS	1	R	Body	opensea	0.0253	7.62	1.713-33.878	0.0253	7.62	1.713-33.878
PRDM16_cg12473797_Astroblastoma_GSE125450_GPL21145_OS	cg12473797	PRDM16	Astroblastoma	GSE125450	GPL21145	OS	1	F	Body	shore	0.0249	7.72	1.733-34.358	2.47E-05	22.2	3.636-135.976
PRDM16_cg12578250_Astroblastoma_GSE125450_GPL21145_OS	cg12578250	PRDM16	Astroblastoma	GSE125450	GPL21145	OS	1	R	Body	shore	0.187	0.266	0.058-1.218	0.187	0.266	0.058-1.218
PRDM16_cg12599275_Astroblastoma_GSE125450_GPL21145_OS	cg12599275	PRDM16	Astroblastoma	GSE125450	GPL21145	OS	1	R	Body	opensea	0.426	0.551	0.123-2.469	0.00264	0.127	0.004-4.008
PRDM16_cg12694058_Astroblastoma_GSE125450_GPL21145_OS	cg12694058	PRDM16	Astroblastoma	GSE125450	GPL21145	OS	1	R	3'UTR	shelf	0.684	1.36	0.31-5.998	0.353	2.13	0.482-9.425
PRDM16_cg12701603_Astroblastoma_GSE125450_GPL21145_OS	cg12701603	PRDM16	Astroblastoma	GSE125450	GPL21145	OS	1	F	Body	opensea	0.532	0.628	0.142-2.78	0.0394	0.216	0.014-3.339
PRDM16_cg12753787_Astroblastoma_GSE125450_GPL21145_OS	cg12753787	PRDM16	Astroblastoma	GSE125450	GPL21145	OS	1	R	Body	shore	0.0591	5.94	1.349-26.115	0.0022	7.31	0.94-56.815
PRDM16_cg13087441_Astroblastoma_GSE125450_GPL21145_OS	cg13087441	PRDM16	Astroblastoma	GSE125450	GPL21145	OS	1	F	Body	shore	0.341	2.04	0.448-9.27	0.154	2.83	0.578-13.82
PRDM16_cg13104257_Astroblastoma_GSE125450_GPL21145_OS	cg13104257	PRDM16	Astroblastoma	GSE125450	GPL21145	OS	1	R	Body	shore	0.0879	3.73	0.822-16.888	0.0326	7.08	1.601-31.322
PRDM16_cg13175786_Astroblastoma_GSE125450_GPL21145_OS	cg13175786	PRDM16	Astroblastoma	GSE125450	GPL21145	OS	1	F	Body	shore	0.518	1.63	0.367-7.202	0.0841	3.44	0.659-17.906
PRDM16_cg13299984_Astroblastoma_GSE125450_GPL21145_OS	cg13299984	PRDM16	Astroblastoma	GSE125450	GPL21145	OS	1	F	Body	shore	0.414	1.95	0.439-8.687	0.0946	3.68	0.814-16.653
PRDM16_cg13388191_Astroblastoma_GSE125450_GPL21145_OS	cg13388191	PRDM16	Astroblastoma	GSE125450	GPL21145	OS	1	F	Body	island	0.361	2.11	0.476-9.32	0.000536	8.7	0.561-134.961
PRDM16_cg13393782_Astroblastoma_GSE125450_GPL21145_OS	cg13393782	PRDM16	Astroblastoma	GSE125450	GPL21145	OS	1	R	Body	shelf	0.625	0.691	0.157-3.044	0.133	3.26	0.303-35.105
PRDM16_cg13427179_Astroblastoma_GSE125450_GPL21145_OS	cg13427179	PRDM16	Astroblastoma	GSE125450	GPL21145	OS	1	F	Body	shore	0.143	0.319	0.072-1.418	0.0396	0.153	0.035-0.673
PRDM16_cg13434489_Astroblastoma_GSE125450_GPL21145_OS	cg13434489	PRDM16	Astroblastoma	GSE125450	GPL21145	OS	1	F	Body	opensea	0.158	0.328	0.074-1.455	0.0531	0.164	0.037-0.721
PRDM16_cg13460934_Astroblastoma_GSE125450_GPL21145_OS	cg13460934	PRDM16	Astroblastoma	GSE125450	GPL21145	OS	1	F	Body	shelf	0.254	2.51	0.57-11.027	0.0022	7.31	0.94-56.815
PRDM16_cg13692649_Astroblastoma_GSE125450_GPL21145_OS	cg13692649	PRDM16	Astroblastoma	GSE125450	GPL21145	OS	1	R	3'UTR	shore	0.114	3.46	0.771-15.52	0.0365	6.91	1.565-30.518
PRDM16_cg13744917_Astroblastoma_GSE125450_GPL21145_OS	cg13744917	PRDM16	Astroblastoma	GSE125450	GPL21145	OS	1	R	Promoter	island	0.835	0.854	0.193-3.767	0.223	2.64	0.295-23.692
PRDM16_cg13781678_Astroblastoma_GSE125450_GPL21145_OS	cg13781678	PRDM16	Astroblastoma	GSE125450	GPL21145	OS	1	R	Body	island	0.787	0.814	0.185-3.588	0.00834	6.47	0.274-153.071
PRDM16_cg13789673_Astroblastoma_GSE125450_GPL21145_OS	cg13789673	PRDM16	Astroblastoma	GSE125450	GPL21145	OS	1	F	Body	island	0.602	0.675	0.153-2.975	0.274	0.448	0.081-2.47
PRDM16_cg13867039_Astroblastoma_GSE125450_GPL21145_OS	cg13867039	PRDM16	Astroblastoma	GSE125450	GPL21145	OS	1	R	Body	shore	0.581	0.659	0.149-2.906	0.147	0.239	0.053-1.076
PRDM16_cg13993877_Astroblastoma_GSE125450_GPL21145_OS	cg13993877	PRDM16	Astroblastoma	GSE125450	GPL21145	OS	1	R	Body	shore	0.0308	5.01	1.041-24.159	0.00497	7.2	1.324-39.17
PRDM16_cg14008571_Astroblastoma_GSE125450_GPL21145_OS	cg14008571	PRDM16	Astroblastoma	GSE125450	GPL21145	OS	1	R	Body	shore	0.638	0.7	0.159-3.081	0.274	0.419	0.051-3.466
PRDM16_cg14169886_Astroblastoma_GSE125450_GPL21145_OS	cg14169886	PRDM16	Astroblastoma	GSE125450	GPL21145	OS	1	F	Body	island	0.262	2.48	0.563-10.893	0.0654	5.77	1.312-25.414
PRDM16_cg14200569_Astroblastoma_GSE125450_GPL21145_OS	cg14200569	PRDM16	Astroblastoma	GSE125450	GPL21145	OS	1	F	Body	opensea	0.0235	7.81	1.751-34.786	0.0235	7.81	1.751-34.786
PRDM16_cg14216672_Astroblastoma_GSE125450_GPL21145_OS	cg14216672	PRDM16	Astroblastoma	GSE125450	GPL21145	OS	1	F	Body	opensea	0.0552	4.28	0.922-19.889	0.00103	9.26	1.515-56.657
PRDM16_cg14217558_Astroblastoma_GSE125450_GPL21145_OS	cg14217558	PRDM16	Astroblastoma	GSE125450	GPL21145	OS	1	R	Body	opensea	0.61	1.47	0.334-6.486	0.00467	10.9	0.025-4751.052
PRDM16_cg14380230_Astroblastoma_GSE125450_GPL21145_OS	cg14380230	PRDM16	Astroblastoma	GSE125450	GPL21145	OS	1	F	Body	shelf	0.178	2.92	0.66-12.897	0.101	4.88	1.1-21.644
PRDM16_cg14516243_Astroblastoma_GSE125450_GPL21145_OS	cg14516243	PRDM16	Astroblastoma	GSE125450	GPL21145	OS	1	F	Promoter	island	0.106	3.5	0.779-15.72	0.00834	6.47	0.274-153.071
PRDM16_cg14522815_Astroblastoma_GSE125450_GPL21145_OS	cg14522815	PRDM16	Astroblastoma	GSE125450	GPL21145	OS	1	R	Body	shore	0.421	1.82	0.406-8.151	0.0606	5.88	1.337-25.88
PRDM16_cg14561530_Astroblastoma_GSE125450_GPL21145_OS	cg14561530	PRDM16	Astroblastoma	GSE125450	GPL21145	OS	1	F	Body	opensea	0.0326	7.08	1.601-31.322	0.0067	6.99	1.3-37.562
PRDM16_cg14712575_Astroblastoma_GSE125450_GPL21145_OS	cg14712575	PRDM16	Astroblastoma	GSE125450	GPL21145	OS	1	R	Body	opensea	0.334	2.2	0.497-9.688	0.124	3	0.603-14.944
PRDM16_cg14761019_Astroblastoma_GSE125450_GPL21145_OS	cg14761019	PRDM16	Astroblastoma	GSE125450	GPL21145	OS	1	F	Body	island	0.44	1.79	0.399-7.983	0.00313	7.72	0.252-236.334
PRDM16_cg14966901_Astroblastoma_GSE125450_GPL21145_OS	cg14966901	PRDM16	Astroblastoma	GSE125450	GPL21145	OS	1	R	Body	shelf	0.321	2.24	0.508-9.871	0.109	4.7	0.08-276.994
PRDM16_cg14969646_Astroblastoma_GSE125450_GPL21145_OS	cg14969646	PRDM16	Astroblastoma	GSE125450	GPL21145	OS	1	F	Body	shore	0.715	1.32	0.3-5.81	0.0348	4.31	0.536-34.648
PRDM16_cg15035278_Astroblastoma_GSE125450_GPL21145_OS	cg15035278	PRDM16	Astroblastoma	GSE125450	GPL21145	OS	1	R	Body	shelf	0.17	0.339	0.077-1.499	0.141	0.236	0.052-1.061
PRDM16_cg15065169_Astroblastoma_GSE125450_GPL21145_OS	cg15065169	PRDM16	Astroblastoma	GSE125450	GPL21145	OS	1	R	Body	shore	0.199	2.78	0.63-12.248	0.0396	4.03	0.726-22.34
PRDM16_cg15090440_Astroblastoma_GSE125450_GPL21145_OS	cg15090440	PRDM16	Astroblastoma	GSE125450	GPL21145	OS	1	R	Body	shelf	0.69	0.74	0.168-3.255	0.0216	0.186	0.01-3.442
PRDM16_cg15121959_Astroblastoma_GSE125450_GPL21145_OS	cg15121959	PRDM16	Astroblastoma	GSE125450	GPL21145	OS	1	F	Body	shelf	0.213	2.48	0.525-11.738	0.0672	4.02	0.875-18.425
PRDM16_cg15386853_Astroblastoma_GSE125450_GPL21145_OS	cg15386853	PRDM16	Astroblastoma	GSE125450	GPL21145	OS	1	F	Body	shore	0.0812	3.42	0.658-17.797	0.0812	3.42	0.658-17.797
PRDM16_cg15491247_Astroblastoma_GSE125450_GPL21145_OS	cg15491247	PRDM16	Astroblastoma	GSE125450	GPL21145	OS	1	F	Body	opensea	0.0708	0.25	0.055-1.146	0.0708	0.25	0.055-1.146
PRDM16_cg15505198_Astroblastoma_GSE125450_GPL21145_OS	cg15505198	PRDM16	Astroblastoma	GSE125450	GPL21145	OS	1	F	Promoter	shelf	0.0421	6.59	1.496-29.053	0.00293	6.97	0.571-84.956
PRDM16_cg15519786_Astroblastoma_GSE125450_GPL21145_OS	cg15519786	PRDM16	Astroblastoma	GSE125450	GPL21145	OS	1	F	Body	opensea	0.311	2.13	0.464-9.746	0.114	3.46	0.771-15.52
PRDM16_cg15619820_Astroblastoma_GSE125450_GPL21145_OS	cg15619820	PRDM16	Astroblastoma	GSE125450	GPL21145	OS	1	R	Body	opensea	0.144	3.16	0.711-14.042	0.0102	6.28	1.217-32.432
PRDM16_cg15644970_Astroblastoma_GSE125450_GPL21145_OS	cg15644970	PRDM16	Astroblastoma	GSE125450	GPL21145	OS	1	R	Body	shore	0.692	0.74	0.168-3.255	0.315	0.355	0.073-1.741
PRDM16_cg15727188_Astroblastoma_GSE125450_GPL21145_OS	cg15727188	PRDM16	Astroblastoma	GSE125450	GPL21145	OS	1	R	Body	opensea	0.638	1.43	0.3-6.781	0.0516	6.2	1.409-27.293
PRDM16_cg15818632_Astroblastoma_GSE125450_GPL21145_OS	cg15818632	PRDM16	Astroblastoma	GSE125450	GPL21145	OS	1	F	Body	opensea	0.452	1.85	0.414-8.287	0.0791	3.47	0.664-18.174
PRDM16_cg15823330_Astroblastoma_GSE125450_GPL21145_OS	cg15823330	PRDM16	Astroblastoma	GSE125450	GPL21145	OS	1	R	Body	shelf	0.19	2.85	0.645-12.568	0.109	4.7	0.08-276.994
PRDM16_cg15903666_Astroblastoma_GSE125450_GPL21145_OS	cg15903666	PRDM16	Astroblastoma	GSE125450	GPL21145	OS	1	F	Body	island	0.858	0.873	0.198-3.858	0.223	2.66	0.605-11.722
PRDM16_cg16002887_Astroblastoma_GSE125450_GPL21145_OS	cg16002887	PRDM16	Astroblastoma	GSE125450	GPL21145	OS	1	R	Body	opensea	0.742	0.78	0.177-3.434	0.109	4.7	0.08-276.994
PRDM16_cg16011907_Astroblastoma_GSE125450_GPL21145_OS	cg16011907	PRDM16	Astroblastoma	GSE125450	GPL21145	OS	1	F	Body	opensea	0.608	0.655	0.142-3.013	0.24	0.302	0.064-1.422
PRDM16_cg16059167_Astroblastoma_GSE125450_GPL21145_OS	cg16059167	PRDM16	Astroblastoma	GSE125450	GPL21145	OS	1	F	Body	opensea	0.372	0.483	0.109-2.138	0.106	0.284	0.063-1.275
PRDM16_cg16120249_Astroblastoma_GSE125450_GPL21145_OS	cg16120249	PRDM16	Astroblastoma	GSE125450	GPL21145	OS	1	F	Body	opensea	0.174	2.94	0.665-12.996	0.0722	3.59	0.678-19.042
PRDM16_cg16260013_Astroblastoma_GSE125450_GPL21145_OS	cg16260013	PRDM16	Astroblastoma	GSE125450	GPL21145	OS	1	R	Body	shelf	0.13	0.229	0.051-1.028	0.0734	0.182	0.041-0.801
PRDM16_cg16290522_Astroblastoma_GSE125450_GPL21145_OS	cg16290522	PRDM16	Astroblastoma	GSE125450	GPL21145	OS	1	R	Body	shore	0.961	1.04	0.231-4.656	0.194	0.271	0.059-1.248
PRDM16_cg16348158_Astroblastoma_GSE125450_GPL21145_OS	cg16348158	PRDM16	Astroblastoma	GSE125450	GPL21145	OS	1	R	Body	shore	0.0492	6.31	1.433-27.769	0.0492	6.31	1.433-27.769
PRDM16_cg16386396_Astroblastoma_GSE125450_GPL21145_OS	cg16386396	PRDM16	Astroblastoma	GSE125450	GPL21145	OS	1	F	Body	opensea	0.386	2.03	0.458-9.013	0.0122	6.2	1.206-31.842
PRDM16_cg17001566_Astroblastoma_GSE125450_GPL21145_OS	cg17001566	PRDM16	Astroblastoma	GSE125450	GPL21145	OS	1	F	Promoter	island	0.228	0.382	0.087-1.683	0.00834	0.155	0.007-3.656
PRDM16_cg17104202_Astroblastoma_GSE125450_GPL21145_OS	cg17104202	PRDM16	Astroblastoma	GSE125450	GPL21145	OS	1	F	Body	shore	0.886	0.897	0.203-3.969	0.207	3.58	0.773-16.538
PRDM16_cg17137218_Astroblastoma_GSE125450_GPL21145_OS	cg17137218	PRDM16	Astroblastoma	GSE125450	GPL21145	OS	1	F	Body	island	0.231	2.62	0.594-11.516	0.109	0.213	0.004-12.513
PRDM16_cg17239558_Astroblastoma_GSE125450_GPL21145_OS	cg17239558	PRDM16	Astroblastoma	GSE125450	GPL21145	OS	1	F	Body	island	0.504	0.605	0.136-2.683	0.107	0.209	0.047-0.926
PRDM16_cg17435683_Astroblastoma_GSE125450_GPL21145_OS	cg17435683	PRDM16	Astroblastoma	GSE125450	GPL21145	OS	1	R	Body	opensea	0.365	0.512	0.113-2.316	0.00467	10.9	0.025-4751.052
PRDM16_cg17445936_Astroblastoma_GSE125450_GPL21145_OS	cg17445936	PRDM16	Astroblastoma	GSE125450	GPL21145	OS	1	R	Body	opensea	0.0167	8.4	1.869-37.727	0.00561	10.7	2.282-50.011
PRDM16_cg17455155_Astroblastoma_GSE125450_GPL21145_OS	cg17455155	PRDM16	Astroblastoma	GSE125450	GPL21145	OS	1	R	Body	island	0.527	1.69	0.372-7.633	0.00982	5.49	0.563-53.562
PRDM16_cg17463432_Astroblastoma_GSE125450_GPL21145_OS	cg17463432	PRDM16	Astroblastoma	GSE125450	GPL21145	OS	1	R	Body	shore	0.0188	8.3	1.85-37.247	0.00723	6.77	1.276-35.953
PRDM16_cg17489690_Astroblastoma_GSE125450_GPL21145_OS	cg17489690	PRDM16	Astroblastoma	GSE125450	GPL21145	OS	1	F	Body	opensea	0.191	2.82	0.64-12.457	0.0257	4.63	0.783-27.421
PRDM16_cg17493795_Astroblastoma_GSE125450_GPL21145_OS	cg17493795	PRDM16	Astroblastoma	GSE125450	GPL21145	OS	1	F	Body	shore	0.104	4.88	1.1-21.631	0.104	4.88	1.1-21.631
PRDM16_cg17511251_Astroblastoma_GSE125450_GPL21145_OS	cg17511251	PRDM16	Astroblastoma	GSE125450	GPL21145	OS	1	F	Body	shore	0.222	2.66	0.604-11.708	0.133	3.26	0.303-35.105
PRDM16_cg17601209_Astroblastoma_GSE125450_GPL21145_OS	cg17601209	PRDM16	Astroblastoma	GSE125450	GPL21145	OS	1	R	Body	shelf	0.0326	7.08	1.601-31.322	0.00673	10.3	2.213-47.733
PRDM16_cg17890044_Astroblastoma_GSE125450_GPL21145_OS	cg17890044	PRDM16	Astroblastoma	GSE125450	GPL21145	OS	1	F	Body	shelf	0.391	2.02	0.454-8.944	0.0905	3.72	0.305-45.31
PRDM16_cg18176395_Astroblastoma_GSE125450_GPL21145_OS	cg18176395	PRDM16	Astroblastoma	GSE125450	GPL21145	OS	1	R	Body	opensea	0.929	0.935	0.211-4.149	0.00556	0.166	0.016-1.759
PRDM16_cg18381051_Astroblastoma_GSE125450_GPL21145_OS	cg18381051	PRDM16	Astroblastoma	GSE125450	GPL21145	OS	1	R	Body	island	0.638	0.7	0.159-3.081	0.0277	5.14	0.294-89.999
PRDM16_cg18396811_Astroblastoma_GSE125450_GPL21145_OS	cg18396811	PRDM16	Astroblastoma	GSE125450	GPL21145	OS	1	F	Body	shore	0.952	1.05	0.235-4.654	0.0594	3.79	0.7-20.47
PRDM16_cg18509466_Astroblastoma_GSE125450_GPL21145_OS	cg18509466	PRDM16	Astroblastoma	GSE125450	GPL21145	OS	1	F	Body	island	0.656	1.4	0.318-6.167	0.00467	10.9	0.025-4751.052
PRDM16_cg19158549_Astroblastoma_GSE125450_GPL21145_OS	cg19158549	PRDM16	Astroblastoma	GSE125450	GPL21145	OS	1	R	Body	opensea	0.996	0.996	0.223-4.45	0.132	4.41	0.984-19.731
PRDM16_cg19263228_Astroblastoma_GSE125450_GPL21145_OS	cg19263228	PRDM16	Astroblastoma	GSE125450	GPL21145	OS	1	R	Body	shelf	0.0326	7.08	1.601-31.322	3.26E-05	11.6	1.015-131.898
PRDM16_cg19704073_Astroblastoma_GSE125450_GPL21145_OS	cg19704073	PRDM16	Astroblastoma	GSE125450	GPL21145	OS	1	R	Body	shore	0.0923	3.71	0.819-16.795	0.0398	4.73	0.997-22.48
PRDM16_cg19706803_Astroblastoma_GSE125450_GPL21145_OS	cg19706803	PRDM16	Astroblastoma	GSE125450	GPL21145	OS	1	R	Body	opensea	0.28	0.458	0.099-2.108	0.00845	5.83	0.567-59.909
PRDM16_cg19825974_Astroblastoma_GSE125450_GPL21145_OS	cg19825974	PRDM16	Astroblastoma	GSE125450	GPL21145	OS	1	R	Body	shore	0.561	1.55	0.35-6.826	0.00834	6.47	0.274-153.071
PRDM16_cg19866637_Astroblastoma_GSE125450_GPL21145_OS	cg19866637	PRDM16	Astroblastoma	GSE125450	GPL21145	OS	1	F	Body	shore	0.466	0.549	0.123-2.463	0.122	0.3	0.067-1.341
PRDM16_cg19914124_Astroblastoma_GSE125450_GPL21145_OS	cg19914124	PRDM16	Astroblastoma	GSE125450	GPL21145	OS	1	R	Body	shore	0.38	0.488	0.11-2.164	0.109	0.213	0.004-12.513
PRDM16_cg20154143_Astroblastoma_GSE125450_GPL21145_OS	cg20154143	PRDM16	Astroblastoma	GSE125450	GPL21145	OS	1	R	Body	opensea	0.979	0.98	0.22-4.37	0.00467	10.9	0.025-4751.052
PRDM16_cg20387569_Astroblastoma_GSE125450_GPL21145_OS	cg20387569	PRDM16	Astroblastoma	GSE125450	GPL21145	OS	1	R	Body	island	0.973	1.03	0.229-4.597	0.0337	0.235	0.041-1.337
PRDM16_cg20671649_Astroblastoma_GSE125450_GPL21145_OS	cg20671649	PRDM16	Astroblastoma	GSE125450	GPL21145	OS	1	R	Body	shore	0.409	1.97	0.443-8.751	0.056	3.87	0.709-21.107
PRDM16_cg20988960_Astroblastoma_GSE125450_GPL21145_OS	cg20988960	PRDM16	Astroblastoma	GSE125450	GPL21145	OS	1	R	Body	shelf	0.0326	7.08	1.601-31.322	0.0129	8.94	1.973-40.531
PRDM16_cg21167817_Astroblastoma_GSE125450_GPL21145_OS	cg21167817	PRDM16	Astroblastoma	GSE125450	GPL21145	OS	1	R	Body	shelf	0.501	1.66	0.374-7.372	0.109	4.7	0.08-276.994
PRDM16_cg21209214_Astroblastoma_GSE125450_GPL21145_OS	cg21209214	PRDM16	Astroblastoma	GSE125450	GPL21145	OS	1	F	Body	opensea	0.911	1.09	0.246-4.827	0.0022	7.31	0.94-56.815
PRDM16_cg21383687_Astroblastoma_GSE125450_GPL21145_OS	cg21383687	PRDM16	Astroblastoma	GSE125450	GPL21145	OS	1	R	Body	opensea	0.321	0.449	0.102-1.982	0.115	0.219	0.049-0.978
PRDM16_cg21412629_Astroblastoma_GSE125450_GPL21145_OS	cg21412629	PRDM16	Astroblastoma	GSE125450	GPL21145	OS	1	F	Body	shore	0.581	1.52	0.344-6.705	0.168	3.96	0.87-17.975
PRDM16_cg21682432_Astroblastoma_GSE125450_GPL21145_OS	cg21682432	PRDM16	Astroblastoma	GSE125450	GPL21145	OS	1	R	Body	shelf	0.962	0.964	0.217-4.292	0.104	4.88	1.1-21.631
PRDM16_cg21692930_Astroblastoma_GSE125450_GPL21145_OS	cg21692930	PRDM16	Astroblastoma	GSE125450	GPL21145	OS	1	F	Body	opensea	0.746	1.28	0.276-5.936	0.158	4.04	0.891-18.285
PRDM16_cg21784411_Astroblastoma_GSE125450_GPL21145_OS	cg21784411	PRDM16	Astroblastoma	GSE125450	GPL21145	OS	1	F	Body	opensea	0.181	2.89	0.655-12.776	0.0734	5.5	1.248-24.223
PRDM16_cg21961270_Astroblastoma_GSE125450_GPL21145_OS	cg21961270	PRDM16	Astroblastoma	GSE125450	GPL21145	OS	1	R	Body	island	0.672	0.704	0.151-3.286	0.105	0.285	0.025-3.283
PRDM16_cg22029284_Astroblastoma_GSE125450_GPL21145_OS	cg22029284	PRDM16	Astroblastoma	GSE125450	GPL21145	OS	1	R	Body	shelf	0.702	0.748	0.17-3.293	0.00467	10.9	0.025-4751.052
PRDM16_cg22122862_Astroblastoma_GSE125450_GPL21145_OS	cg22122862	PRDM16	Astroblastoma	GSE125450	GPL21145	OS	1	R	Body	island	0.656	1.4	0.318-6.167	0.0408	4.64	0.299-71.979
PRDM16_cg22226775_Astroblastoma_GSE125450_GPL21145_OS	cg22226775	PRDM16	Astroblastoma	GSE125450	GPL21145	OS	1	R	Body	opensea	0.451	0.57	0.128-2.542	0.0408	4.64	0.299-71.979
PRDM16_cg22506548_Astroblastoma_GSE125450_GPL21145_OS	cg22506548	PRDM16	Astroblastoma	GSE125450	GPL21145	OS	1	R	Body	shore	0.678	1.37	0.311-6.025	0.157	2.8	0.456-17.171
PRDM16_cg22510139_Astroblastoma_GSE125450_GPL21145_OS	cg22510139	PRDM16	Astroblastoma	GSE125450	GPL21145	OS	1	F	Body	shore	0.0654	5.77	1.312-25.414	0.00561	10.7	2.282-50.011
PRDM16_cg22606873_Astroblastoma_GSE125450_GPL21145_OS	cg22606873	PRDM16	Astroblastoma	GSE125450	GPL21145	OS	1	R	Body	shelf	0.388	2.02	0.456-8.98	0.071	3.98	0.304-52.093
PRDM16_cg22608265_Astroblastoma_GSE125450_GPL21145_OS	cg22608265	PRDM16	Astroblastoma	GSE125450	GPL21145	OS	1	R	3'UTR	shore	0.244	0.307	0.065-1.445	0.0261	0.131	0.03-0.584
PRDM16_cg22674798_Astroblastoma_GSE125450_GPL21145_OS	cg22674798	PRDM16	Astroblastoma	GSE125450	GPL21145	OS	1	F	Body	opensea	0.249	2.52	0.573-11.095	0.00217	7.07	0.931-53.65
PRDM16_cg22688535_Astroblastoma_GSE125450_GPL21145_OS	cg22688535	PRDM16	Astroblastoma	GSE125450	GPL21145	OS	1	R	Body	opensea	0.143	0.319	0.072-1.418	0.0715	0.252	0.055-1.155
PRDM16_cg22720392_Astroblastoma_GSE125450_GPL21145_OS	cg22720392	PRDM16	Astroblastoma	GSE125450	GPL21145	OS	1	R	Body	opensea	0.144	3.16	0.711-14.042	0.00383	6.49	0.905-46.515
PRDM16_cg22726349_Astroblastoma_GSE125450_GPL21145_OS	cg22726349	PRDM16	Astroblastoma	GSE125450	GPL21145	OS	1	R	Body	island	0.513	0.612	0.138-2.715	0.00834	0.155	0.007-3.656
PRDM16_cg22729726_Astroblastoma_GSE125450_GPL21145_OS	cg22729726	PRDM16	Astroblastoma	GSE125450	GPL21145	OS	1	F	Body	opensea	0.361	2.11	0.476-9.32	0.00369	7.68	1.374-42.925
PRDM16_cg22796923_Astroblastoma_GSE125450_GPL21145_OS	cg22796923	PRDM16	Astroblastoma	GSE125450	GPL21145	OS	1	F	Body	opensea	0.254	2.51	0.57-11.027	0.000194	11.5	1.663-79.806
PRDM16_cg22851557_Astroblastoma_GSE125450_GPL21145_OS	cg22851557	PRDM16	Astroblastoma	GSE125450	GPL21145	OS	1	R	Body	island	0.0929	3.65	0.808-16.488	0.000536	8.7	0.561-134.961
PRDM16_cg22862319_Astroblastoma_GSE125450_GPL21145_OS	cg22862319	PRDM16	Astroblastoma	GSE125450	GPL21145	OS	1	R	Body	opensea	0.0484	4.45	0.951-20.838	0.00723	6.77	1.276-35.953
PRDM16_cg23022057_Astroblastoma_GSE125450_GPL21145_OS	cg23022057	PRDM16	Astroblastoma	GSE125450	GPL21145	OS	1	F	3'UTR	shore	0.374	0.487	0.11-2.156	0.0123	0.184	0.029-1.186
PRDM16_cg23034362_Astroblastoma_GSE125450_GPL21145_OS	cg23034362	PRDM16	Astroblastoma	GSE125450	GPL21145	OS	1	R	Body	shelf	0.665	0.72	0.164-3.168	0.141	0.236	0.052-1.061
PRDM16_cg23050300_Astroblastoma_GSE125450_GPL21145_OS	cg23050300	PRDM16	Astroblastoma	GSE125450	GPL21145	OS	1	R	Body	opensea	0.658	1.4	0.317-6.149	0.00094	9.27	0.225-382.828
PRDM16_cg23085167_Astroblastoma_GSE125450_GPL21145_OS	cg23085167	PRDM16	Astroblastoma	GSE125450	GPL21145	OS	1	F	Body	shelf	0.164	2.74	0.565-13.269	0.0889	3.71	0.819-16.808
PRDM16_cg23212796_Astroblastoma_GSE125450_GPL21145_OS	cg23212796	PRDM16	Astroblastoma	GSE125450	GPL21145	OS	1	R	Body	opensea	0.0249	7.72	1.733-34.358	0.0249	7.72	1.733-34.358
PRDM16_cg23609682_Astroblastoma_GSE125450_GPL21145_OS	cg23609682	PRDM16	Astroblastoma	GSE125450	GPL21145	OS	1	R	Body	shore	0.0167	8.4	1.869-37.727	0.00561	10.7	2.282-50.011
PRDM16_cg23631759_Astroblastoma_GSE125450_GPL21145_OS	cg23631759	PRDM16	Astroblastoma	GSE125450	GPL21145	OS	1	F	Body	opensea	0.361	2.11	0.476-9.32	0.0166	5.13	0.822-31.983
PRDM16_cg23689722_Astroblastoma_GSE125450_GPL21145_OS	cg23689722	PRDM16	Astroblastoma	GSE125450	GPL21145	OS	1	R	Body	shore	0.126	3.33	0.746-14.882	0.126	3.33	0.746-14.882
PRDM16_cg23818827_Astroblastoma_GSE125450_GPL21145_OS	cg23818827	PRDM16	Astroblastoma	GSE125450	GPL21145	OS	1	R	Body	opensea	0.286	2.21	0.479-10.192	0.109	0.213	0.004-12.513
PRDM16_cg23821340_Astroblastoma_GSE125450_GPL21145_OS	cg23821340	PRDM16	Astroblastoma	GSE125450	GPL21145	OS	1	F	Body	opensea	0.811	1.2	0.272-5.288	0.147	2.84	0.58-13.915
PRDM16_cg23999080_Astroblastoma_GSE125450_GPL21145_OS	cg23999080	PRDM16	Astroblastoma	GSE125450	GPL21145	OS	1	R	Body	shelf	0.0654	5.77	1.312-25.414	0.00349	7.69	1.374-42.979
PRDM16_cg24045378_Astroblastoma_GSE125450_GPL21145_OS	cg24045378	PRDM16	Astroblastoma	GSE125450	GPL21145	OS	1	F	Body	shelf	0.245	2.56	0.581-11.245	0.0854	3.42	0.658-17.811
PRDM16_cg24155739_Astroblastoma_GSE125450_GPL21145_OS	cg24155739	PRDM16	Astroblastoma	GSE125450	GPL21145	OS	1	R	Body	shelf	0.468	1.81	0.405-8.137	0.00467	10.9	0.025-4751.052
PRDM16_cg24256745_Astroblastoma_GSE125450_GPL21145_OS	cg24256745	PRDM16	Astroblastoma	GSE125450	GPL21145	OS	1	F	Body	island	0.392	1.9	0.422-8.556	0.322	2.21	0.283-17.268
PRDM16_cg24298696_Astroblastoma_GSE125450_GPL21145_OS	cg24298696	PRDM16	Astroblastoma	GSE125450	GPL21145	OS	1	F	Body	opensea	0.118	3.36	0.752-15.032	0.0042	7.4	1.345-40.694
PRDM16_cg24490279_Astroblastoma_GSE125450_GPL21145_OS	cg24490279	PRDM16	Astroblastoma	GSE125450	GPL21145	OS	1	F	Body	island	0.73	0.77	0.175-3.389	0.015	0.175	0.009-3.502
PRDM16_cg24629455_Astroblastoma_GSE125450_GPL21145_OS	cg24629455	PRDM16	Astroblastoma	GSE125450	GPL21145	OS	1	R	Body	island	0.159	0.247	0.054-1.117	0.0734	0.182	0.041-0.801
PRDM16_cg24642064_Astroblastoma_GSE125450_GPL21145_OS	cg24642064	PRDM16	Astroblastoma	GSE125450	GPL21145	OS	1	R	Body	shore	0.228	2.63	0.597-11.57	0.00293	6.97	0.571-84.956
PRDM16_cg24678113_Astroblastoma_GSE125450_GPL21145_OS	cg24678113	PRDM16	Astroblastoma	GSE125450	GPL21145	OS	1	R	Body	opensea	0.466	0.581	0.131-2.589	0.0367	0.148	0.001-18.656
PRDM16_cg24679453_Astroblastoma_GSE125450_GPL21145_OS	cg24679453	PRDM16	Astroblastoma	GSE125450	GPL21145	OS	1	F	Body	shore	0.596	0.67	0.152-2.956	0.0605	0.27	0.05-1.448
PRDM16_cg24680497_Astroblastoma_GSE125450_GPL21145_OS	cg24680497	PRDM16	Astroblastoma	GSE125450	GPL21145	OS	1	F	Body	shore	0.00763	9.97	2.16-46.019	0.00763	9.97	2.16-46.019
PRDM16_cg24741666_Astroblastoma_GSE125450_GPL21145_OS	cg24741666	PRDM16	Astroblastoma	GSE125450	GPL21145	OS	1	R	Body	shore	0.205	2.76	0.626-12.161	0.205	2.76	0.626-12.161
PRDM16_cg24851370_Astroblastoma_GSE125450_GPL21145_OS	cg24851370	PRDM16	Astroblastoma	GSE125450	GPL21145	OS	1	R	Body	shore	0.755	0.789	0.179-3.473	0.00834	6.47	0.274-153.071
PRDM16_cg24968931_Astroblastoma_GSE125450_GPL21145_OS	cg24968931	PRDM16	Astroblastoma	GSE125450	GPL21145	OS	1	R	Body	island	0.124	4.54	1.016-20.251	0.124	4.54	1.016-20.251
PRDM16_cg25008795_Astroblastoma_GSE125450_GPL21145_OS	cg25008795	PRDM16	Astroblastoma	GSE125450	GPL21145	OS	1	R	Body	shore	0.617	1.46	0.332-6.438	0.306	2.87	0.588-13.972
PRDM16_cg25150520_Astroblastoma_GSE125450_GPL21145_OS	cg25150520	PRDM16	Astroblastoma	GSE125450	GPL21145	OS	1	R	Body	opensea	0.873	0.885	0.2-3.916	0.199	3.65	0.792-16.813
PRDM16_cg25152368_Astroblastoma_GSE125450_GPL21145_OS	cg25152368	PRDM16	Astroblastoma	GSE125450	GPL21145	OS	1	R	TSS200	island	0.753	1.27	0.288-5.576	0.121	3.03	0.606-15.113
PRDM16_cg25153629_Astroblastoma_GSE125450_GPL21145_OS	cg25153629	PRDM16	Astroblastoma	GSE125450	GPL21145	OS	1	F	Body	opensea	0.11	4.76	1.071-21.157	0.0197	5.6	1.126-27.835
PRDM16_cg25362585_Astroblastoma_GSE125450_GPL21145_OS	cg25362585	PRDM16	Astroblastoma	GSE125450	GPL21145	OS	1	F	Body	shore	0.204	2.75	0.623-12.105	0.026	5.16	1.062-25.022
PRDM16_cg25372239_Astroblastoma_GSE125450_GPL21145_OS	cg25372239	PRDM16	Astroblastoma	GSE125450	GPL21145	OS	1	F	Body	opensea	0.00977	9.35	2.049-42.688	0.00267	12	2.49-57.643
PRDM16_cg25382214_Astroblastoma_GSE125450_GPL21145_OS	cg25382214	PRDM16	Astroblastoma	GSE125450	GPL21145	OS	1	F	Body	island	0.0308	7.26	1.639-32.161	0.0308	7.26	1.639-32.161
PRDM16_cg25480121_Astroblastoma_GSE125450_GPL21145_OS	cg25480121	PRDM16	Astroblastoma	GSE125450	GPL21145	OS	1	F	Body	island	0.178	2.92	0.66-12.897	0.178	2.92	0.66-12.897
PRDM16_cg25706502_Astroblastoma_GSE125450_GPL21145_OS	cg25706502	PRDM16	Astroblastoma	GSE125450	GPL21145	OS	1	R	Body	shore	0.62	1.45	0.33-6.404	0.109	4.7	0.08-276.994
PRDM16_cg25745135_Astroblastoma_GSE125450_GPL21145_OS	cg25745135	PRDM16	Astroblastoma	GSE125450	GPL21145	OS	1	R	Body	shore	0.114	3.46	0.771-15.52	0.0915	5.12	1.158-22.621
PRDM16_cg25875953_Astroblastoma_GSE125450_GPL21145_OS	cg25875953	PRDM16	Astroblastoma	GSE125450	GPL21145	OS	1	F	Body	shore	0.886	1.12	0.252-4.937	0.0611	0.182	0.002-14.607
PRDM16_cg26000536_Astroblastoma_GSE125450_GPL21145_OS	cg26000536	PRDM16	Astroblastoma	GSE125450	GPL21145	OS	1	F	Body	shore	0.0308	7.26	1.639-32.161	0.0249	7.72	1.733-34.358
PRDM16_cg26017484_Astroblastoma_GSE125450_GPL21145_OS	cg26017484	PRDM16	Astroblastoma	GSE125450	GPL21145	OS	1	F	Body	island	0.592	1.5	0.34-6.619	0.00921	5.74	0.864-38.15
PRDM16_cg26044566_Astroblastoma_GSE125450_GPL21145_OS	cg26044566	PRDM16	Astroblastoma	GSE125450	GPL21145	OS	1	F	Body	opensea	0.00193	12.6	2.588-61.686	0.00193	12.6	2.588-61.686
PRDM16_cg26053881_Astroblastoma_GSE125450_GPL21145_OS	cg26053881	PRDM16	Astroblastoma	GSE125450	GPL21145	OS	1	F	Body	opensea	0.0421	6.59	1.496-29.053	0.000215	9.55	0.997-91.53
PRDM16_cg26153353_Astroblastoma_GSE125450_GPL21145_OS	cg26153353	PRDM16	Astroblastoma	GSE125450	GPL21145	OS	1	F	Body	opensea	0.368	2.08	0.471-9.223	0.0843	3.82	0.84-17.382
PRDM16_cg26222332_Astroblastoma_GSE125450_GPL21145_OS	cg26222332	PRDM16	Astroblastoma	GSE125450	GPL21145	OS	1	F	Body	shore	0.275	2.4	0.546-10.582	0.00094	9.27	0.225-382.828
PRDM16_cg26425711_Astroblastoma_GSE125450_GPL21145_OS	cg26425711	PRDM16	Astroblastoma	GSE125450	GPL21145	OS	1	R	Body	opensea	0.00851	9.89	2.146-45.605	0.00851	9.89	2.146-45.605
PRDM16_cg26435254_Astroblastoma_GSE125450_GPL21145_OS	cg26435254	PRDM16	Astroblastoma	GSE125450	GPL21145	OS	1	R	Body	opensea	0.622	1.45	0.33-6.397	0.00467	10.9	0.025-4751.052
PRDM16_cg26762347_Astroblastoma_GSE125450_GPL21145_OS	cg26762347	PRDM16	Astroblastoma	GSE125450	GPL21145	OS	1	R	Body	island	0.903	0.912	0.206-4.04	0.0887	0.298	0.058-1.54
PRDM16_cg26846424_Astroblastoma_GSE125450_GPL21145_OS	cg26846424	PRDM16	Astroblastoma	GSE125450	GPL21145	OS	1	R	Body	island	0.321	2.24	0.508-9.871	0.00298	6.87	0.571-82.532
PRDM16_cg26891951_Astroblastoma_GSE125450_GPL21145_OS	cg26891951	PRDM16	Astroblastoma	GSE125450	GPL21145	OS	1	R	Body	opensea	0.11	3.48	0.776-15.648	0.0287	5.13	1.058-24.855
PRDM16_cg26913155_Astroblastoma_GSE125450_GPL21145_OS	cg26913155	PRDM16	Astroblastoma	GSE125450	GPL21145	OS	1	R	Body	opensea	0.0579	4.26	0.919-19.787	0.00973	5.7	0.565-57.438
PRDM16_cg27187555_Astroblastoma_GSE125450_GPL21145_OS	cg27187555	PRDM16	Astroblastoma	GSE125450	GPL21145	OS	1	R	Body	opensea	0.782	0.811	0.184-3.572	0.325	2.75	0.113-67.005
PRDM16_cg27444751_Astroblastoma_GSE125450_GPL21145_OS	cg27444751	PRDM16	Astroblastoma	GSE125450	GPL21145	OS	1	R	Promoter	shore	0.00231	12.4	2.549-60.052	0.00126	13.8	2.757-69.379
PRDM16_cg27523417_Astroblastoma_GSE125450_GPL21145_OS	cg27523417	PRDM16	Astroblastoma	GSE125450	GPL21145	OS	1	R	Body	opensea	0.533	1.6	0.361-7.084	0.203	2.74	0.623-12.092
PRDM16_cg27564383_Astroblastoma_GSE125450_GPL21145_OS	cg27564383	PRDM16	Astroblastoma	GSE125450	GPL21145	OS	1	F	Body	opensea	0.231	2.42	0.514-11.358	0.231	2.42	0.514-11.358
PRDM16_cg27575873_Astroblastoma_GSE125450_GPL21145_OS	cg27575873	PRDM16	Astroblastoma	GSE125450	GPL21145	OS	1	R	Body	shore	0.814	1.2	0.261-5.482	0.0594	0.264	0.049-1.429
PRDM16_cg01567509_Bladder Cancer (BC)_TCGA-BLCA_Humanmethylation450_DMFS	cg01567509	PRDM16	Bladder Cancer (BC)	TCGA-BLCA	Humanmethylation450	DMFS	1	R	Unknown	Island	0.272	0.708	0.383-1.31	0.272	0.708	0.383-1.31
PRDM16_cg16663033_Bladder Cancer (BC)_TCGA-BLCA_Humanmethylation450_DMFS	cg16663033	PRDM16	Bladder Cancer (BC)	TCGA-BLCA	Humanmethylation450	DMFS	1	R	Unknown	N_Shore	0.439	1.27	0.68-2.367	0.0639	1.8	0.88-3.668
PRDM16_cg23262325_Bladder Cancer (BC)_TCGA-BLCA_Humanmethylation450_DMFS	cg23262325	PRDM16	Bladder Cancer (BC)	TCGA-BLCA	Humanmethylation450	DMFS	1	R	Unknown	S_Shore	0.564	0.841	0.454-1.557	0.0705	0.487	0.249-0.952
PRDM16_cg05946513_Bladder Cancer (BC)_TCGA-BLCA_Humanmethylation450_DMFS	cg05946513	PRDM16	Bladder Cancer (BC)	TCGA-BLCA	Humanmethylation450	DMFS	1	F	Unknown	Island	0.221	0.683	0.351-1.328	0.00229	0.233	0.032-1.683
PRDM16_cg11741753_Bladder Cancer (BC)_TCGA-BLCA_Humanmethylation450_DMFS	cg11741753	PRDM16	Bladder Cancer (BC)	TCGA-BLCA	Humanmethylation450	DMFS	1	F	Unknown	N_Shore	0.665	1.14	0.618-2.115	0.263	1.43	0.769-2.652
PRDM16_cg24070543_Bladder Cancer (BC)_TCGA-BLCA_Humanmethylation450_DMFS	cg24070543	PRDM16	Bladder Cancer (BC)	TCGA-BLCA	Humanmethylation450	DMFS	1	R	Unknown	N_Shore	0.124	1.59	0.837-3.016	0.00749	2.49	1.338-4.641
PRDM16_cg20242065_Bladder Cancer (BC)_TCGA-BLCA_Humanmethylation450_DMFS	cg20242065	PRDM16	Bladder Cancer (BC)	TCGA-BLCA	Humanmethylation450	DMFS	1	F	Unclassified_Cell_type_specific	Unknown	0.509	1.23	0.662-2.271	0.193	0.404	0.153-1.063
PRDM16_cg03096785_Bladder Cancer (BC)_TCGA-BLCA_Humanmethylation450_DMFS	cg03096785	PRDM16	Bladder Cancer (BC)	TCGA-BLCA	Humanmethylation450	DMFS	1	F	Unknown	S_Shore	0.75	0.907	0.491-1.676	0.0856	0.502	0.256-0.985
PRDM16_cg25229802_Bladder Cancer (BC)_TCGA-BLCA_Humanmethylation450_DMFS	cg25229802	PRDM16	Bladder Cancer (BC)	TCGA-BLCA	Humanmethylation450	DMFS	1	R	Unknown	Unknown	0.196	1.48	0.785-2.791	0.0435	2.27	1.146-4.483
PRDM16_cg27266822_Bladder Cancer (BC)_TCGA-BLCA_Humanmethylation450_DMFS	cg27266822	PRDM16	Bladder Cancer (BC)	TCGA-BLCA	Humanmethylation450	DMFS	1	R	Unclassified	N_Shelf	0.0243	0.498	0.27-0.919	0.0243	0.498	0.27-0.919
PRDM16_cg04639351_Bladder Cancer (BC)_TCGA-BLCA_Humanmethylation450_DMFS	cg04639351	PRDM16	Bladder Cancer (BC)	TCGA-BLCA	Humanmethylation450	DMFS	1	R	Unknown	N_Shore	0.195	1.49	0.788-2.804	0.0238	1.98	1.017-3.849
PRDM16_cg14091149_Bladder Cancer (BC)_TCGA-BLCA_Humanmethylation450_DMFS	cg14091149	PRDM16	Bladder Cancer (BC)	TCGA-BLCA	Humanmethylation450	DMFS	1	F	Unknown	Island	0.773	1.09	0.592-2.02	0.149	3.83	1.298-11.329
PRDM16_cg11570511_Bladder Cancer (BC)_TCGA-BLCA_Humanmethylation450_DMFS	cg11570511	PRDM16	Bladder Cancer (BC)	TCGA-BLCA	Humanmethylation450	DMFS	1	F	Unclassified_Cell_type_specific	N_Shelf	0.836	0.938	0.507-1.735	0.224	0.689	0.363-1.309
PRDM16_cg10623389_Bladder Cancer (BC)_TCGA-BLCA_Humanmethylation450_DMFS	cg10623389	PRDM16	Bladder Cancer (BC)	TCGA-BLCA	Humanmethylation450	DMFS	1	F	Unknown	Island	0.231	1.44	0.771-2.695	0.0512	0.331	0.047-2.31
PRDM16_cg21911326_Bladder Cancer (BC)_TCGA-BLCA_Humanmethylation450_DMFS	cg21911326	PRDM16	Bladder Cancer (BC)	TCGA-BLCA	Humanmethylation450	DMFS	1	R	Unknown	Unknown	0.662	0.862	0.448-1.657	0.125	2.59	0.998-6.701
PRDM16_cg01882033_Bladder Cancer (BC)_TCGA-BLCA_Humanmethylation450_DMFS	cg01882033	PRDM16	Bladder Cancer (BC)	TCGA-BLCA	Humanmethylation450	DMFS	1	R	Unknown	Unknown	0.309	0.736	0.399-1.357	0.175	0.662	0.358-1.222
PRDM16_cg24305835_Bladder Cancer (BC)_TCGA-BLCA_Humanmethylation450_DMFS	cg24305835	PRDM16	Bladder Cancer (BC)	TCGA-BLCA	Humanmethylation450	DMFS	1	R	Unclassified	Island	0.839	0.938	0.499-1.761	0.113	1.68	0.899-3.122
PRDM16_cg22524332_Bladder Cancer (BC)_TCGA-BLCA_Humanmethylation450_DMFS	cg22524332	PRDM16	Bladder Cancer (BC)	TCGA-BLCA	Humanmethylation450	DMFS	1	R	Unknown	Unknown	0.612	0.853	0.461-1.578	0.137	0.564	0.22-1.445
PRDM16_cg04139043_Bladder Cancer (BC)_TCGA-BLCA_Humanmethylation450_DMFS	cg04139043	PRDM16	Bladder Cancer (BC)	TCGA-BLCA	Humanmethylation450	DMFS	1	R	Unclassified	N_Shore	0.844	1.06	0.569-1.986	0.0031	4.16	0.593-29.139
PRDM16_cg00827745_Bladder Cancer (BC)_TCGA-BLCA_Humanmethylation450_DMFS	cg00827745	PRDM16	Bladder Cancer (BC)	TCGA-BLCA	Humanmethylation450	DMFS	1	F	Unknown	Island	0.932	0.974	0.524-1.81	0.0568	0.562	0.302-1.045
PRDM16_cg15505287_Bladder Cancer (BC)_TCGA-BLCA_Humanmethylation450_DMFS	cg15505287	PRDM16	Bladder Cancer (BC)	TCGA-BLCA	Humanmethylation450	DMFS	1	F	Unknown	Island	0.988	0.995	0.539-1.839	0.0671	0.32	0.132-0.778
PRDM16_cg11218625_Bladder Cancer (BC)_TCGA-BLCA_Humanmethylation450_DMFS	cg11218625	PRDM16	Bladder Cancer (BC)	TCGA-BLCA	Humanmethylation450	DMFS	1	F	Unknown	N_Shore	0.293	1.37	0.733-2.578	0.119	1.59	0.86-2.946
PRDM16_cg08171206_Bladder Cancer (BC)_TCGA-BLCA_Humanmethylation450_DMFS	cg08171206	PRDM16	Bladder Cancer (BC)	TCGA-BLCA	Humanmethylation450	DMFS	1	R	Unknown	Unknown	0.377	0.762	0.413-1.405	0.154	0.609	0.32-1.158
PRDM16_cg04094653_Bladder Cancer (BC)_TCGA-BLCA_Humanmethylation450_DMFS	cg04094653	PRDM16	Bladder Cancer (BC)	TCGA-BLCA	Humanmethylation450	DMFS	1	R	Unknown	S_Shore	0.409	1.28	0.692-2.386	0.0342	3.01	1.385-6.55
PRDM16_cg18524091_Bladder Cancer (BC)_TCGA-BLCA_Humanmethylation450_DMFS	cg18524091	PRDM16	Bladder Cancer (BC)	TCGA-BLCA	Humanmethylation450	DMFS	1	F	Unknown	Island	0.747	0.906	0.491-1.672	0.0548	0.531	0.239-1.177
PRDM16_cg21728447_Bladder Cancer (BC)_TCGA-BLCA_Humanmethylation450_DMFS	cg21728447	PRDM16	Bladder Cancer (BC)	TCGA-BLCA	Humanmethylation450	DMFS	1	F	Unknown	Unknown	0.507	1.24	0.633-2.424	0.141	1.75	0.899-3.426
PRDM16_cg14844953_Bladder Cancer (BC)_TCGA-BLCA_Humanmethylation450_DMFS	cg14844953	PRDM16	Bladder Cancer (BC)	TCGA-BLCA	Humanmethylation450	DMFS	1	F	Unclassified_Cell_type_specific	N_Shelf	0.226	1.45	0.764-2.757	0.155	0.517	0.152-1.758
PRDM16_cg23087931_Bladder Cancer (BC)_TCGA-BLCA_Humanmethylation450_DMFS	cg23087931	PRDM16	Bladder Cancer (BC)	TCGA-BLCA	Humanmethylation450	DMFS	1	F	Unknown	N_Shore	0.0131	2.15	1.162-3.961	0.00506	2.43	1.315-4.474
PRDM16_cg17850281_Bladder Cancer (BC)_TCGA-BLCA_Humanmethylation450_DMFS	cg17850281	PRDM16	Bladder Cancer (BC)	TCGA-BLCA	Humanmethylation450	DMFS	1	F	Unknown	N_Shore	0.667	1.14	0.603-2.161	0.135	1.78	0.891-3.548
PRDM16_cg07905985_Bladder Cancer (BC)_TCGA-BLCA_Humanmethylation450_DMFS	cg07905985	PRDM16	Bladder Cancer (BC)	TCGA-BLCA	Humanmethylation450	DMFS	1	F	Unknown	N_Shore	0.497	1.23	0.667-2.276	0.147	1.63	0.76-3.481
PRDM16_cg21326881_Bladder Cancer (BC)_TCGA-BLCA_Humanmethylation450_DMFS	cg21326881	PRDM16	Bladder Cancer (BC)	TCGA-BLCA	Humanmethylation450	DMFS	1	F	Unknown	S_Shore	0.813	1.08	0.579-1.999	0.0782	2.98	1.208-7.349
PRDM16_cg11391510_Bladder Cancer (BC)_TCGA-BLCA_Humanmethylation450_DMFS	cg11391510	PRDM16	Bladder Cancer (BC)	TCGA-BLCA	Humanmethylation450	DMFS	1	F	Unknown	Island	0.744	0.898	0.471-1.713	0.0453	0.326	0.046-2.308
PRDM16_cg02994246_Bladder Cancer (BC)_TCGA-BLCA_Humanmethylation450_DMFS	cg02994246	PRDM16	Bladder Cancer (BC)	TCGA-BLCA	Humanmethylation450	DMFS	1	F	Unknown	S_Shore	0.235	0.699	0.374-1.306	0.0252	0.263	0.115-0.602
PRDM16_cg08794135_Bladder Cancer (BC)_TCGA-BLCA_Humanmethylation450_DMFS	cg08794135	PRDM16	Bladder Cancer (BC)	TCGA-BLCA	Humanmethylation450	DMFS	1	F	Unknown	N_Shore	0.256	1.41	0.746-2.677	0.0311	2.93	0.562-15.316
PRDM16_cg13086983_Bladder Cancer (BC)_TCGA-BLCA_Humanmethylation450_DMFS	cg13086983	PRDM16	Bladder Cancer (BC)	TCGA-BLCA	Humanmethylation450	DMFS	1	R	Unknown	S_Shelf	0.0368	1.88	1.014-3.495	0.0101	2.16	1.156-4.043
PRDM16_cg09801687_Bladder Cancer (BC)_TCGA-BLCA_Humanmethylation450_DMFS	cg09801687	PRDM16	Bladder Cancer (BC)	TCGA-BLCA	Humanmethylation450	DMFS	1	F	Unknown	Unknown	0.385	0.767	0.414-1.419	0.088	0.46	0.127-1.669
PRDM16_cg24722348_Bladder Cancer (BC)_TCGA-BLCA_Humanmethylation450_DMFS	cg24722348	PRDM16	Bladder Cancer (BC)	TCGA-BLCA	Humanmethylation450	DMFS	1	R	Unknown	Unknown	0.625	1.16	0.619-2.188	0.0641	0.477	0.163-1.395
PRDM16_cg07798347_Bladder Cancer (BC)_TCGA-BLCA_Humanmethylation450_DMFS	cg07798347	PRDM16	Bladder Cancer (BC)	TCGA-BLCA	Humanmethylation450	DMFS	1	F	Unknown	Island	0.754	1.1	0.589-2.064	0.316	1.8	0.713-4.552
PRDM16_cg03892551_Bladder Cancer (BC)_TCGA-BLCA_Humanmethylation450_DMFS	cg03892551	PRDM16	Bladder Cancer (BC)	TCGA-BLCA	Humanmethylation450	DMFS	1	F	Unknown	N_Shore	0.0604	1.77	0.897-3.474	0.00289	2.38	1.239-4.568
PRDM16_cg17456100_Bladder Cancer (BC)_TCGA-BLCA_Humanmethylation450_DMFS	cg17456100	PRDM16	Bladder Cancer (BC)	TCGA-BLCA	Humanmethylation450	DMFS	1	F	Unknown	Island	0.866	1.05	0.571-1.944	0.455	1.69	0.548-5.238
PRDM16_cg14282182_Bladder Cancer (BC)_TCGA-BLCA_Humanmethylation450_DMFS	cg14282182	PRDM16	Bladder Cancer (BC)	TCGA-BLCA	Humanmethylation450	DMFS	1	F	Unknown	N_Shore	0.731	0.899	0.485-1.665	0.325	1.37	0.691-2.728
PRDM16_cg18560010_Bladder Cancer (BC)_TCGA-BLCA_Humanmethylation450_DMFS	cg18560010	PRDM16	Bladder Cancer (BC)	TCGA-BLCA	Humanmethylation450	DMFS	1	R	Unknown	Island	0.412	0.78	0.42-1.449	0.0526	0.467	0.24-0.907
PRDM16_cg09182375_Bladder Cancer (BC)_TCGA-BLCA_Humanmethylation450_DMFS	cg09182375	PRDM16	Bladder Cancer (BC)	TCGA-BLCA	Humanmethylation450	DMFS	1	F	Unknown	Island	0.512	1.22	0.658-2.28	0.104	1.73	0.923-3.24
PRDM16_cg20991983_Bladder Cancer (BC)_TCGA-BLCA_Humanmethylation450_DMFS	cg20991983	PRDM16	Bladder Cancer (BC)	TCGA-BLCA	Humanmethylation450	DMFS	1	R	Unknown	N_Shore	0.506	1.24	0.641-2.385	0.000483	4.47	0.746-26.834
PRDM16_cg05266663_Bladder Cancer (BC)_TCGA-BLCA_Humanmethylation450_DMFS	cg05266663	PRDM16	Bladder Cancer (BC)	TCGA-BLCA	Humanmethylation450	DMFS	1	R	Unclassified_Cell_type_specific	N_Shelf	0.124	0.62	0.336-1.144	0.0761	0.578	0.313-1.067
PRDM16_cg04553810_Bladder Cancer (BC)_TCGA-BLCA_Humanmethylation450_DMFS	cg04553810	PRDM16	Bladder Cancer (BC)	TCGA-BLCA	Humanmethylation450	DMFS	1	R	Unknown	N_Shore	0.352	0.744	0.401-1.378	0.00462	0.368	0.129-1.051
PRDM16_cg21211748_Bladder Cancer (BC)_TCGA-BLCA_Humanmethylation450_DMFS	cg21211748	PRDM16	Bladder Cancer (BC)	TCGA-BLCA	Humanmethylation450	DMFS	1	F	Unknown	S_Shelf	0.445	0.778	0.413-1.465	0.202	3.34	1.061-10.53
PRDM16_cg16685586_Bladder Cancer (BC)_TCGA-BLCA_Humanmethylation450_DMFS	cg16685586	PRDM16	Bladder Cancer (BC)	TCGA-BLCA	Humanmethylation450	DMFS	1	F	Unknown	Island	0.11	1.64	0.844-3.204	0.0705	1.74	0.899-3.377
PRDM16_cg04989128_Bladder Cancer (BC)_TCGA-BLCA_Humanmethylation450_DMFS	cg04989128	PRDM16	Bladder Cancer (BC)	TCGA-BLCA	Humanmethylation450	DMFS	1	R	Unknown	Island	0.439	0.768	0.399-1.477	0.0207	7.11	3.021-16.713
PRDM16_cg22401419_Bladder Cancer (BC)_TCGA-BLCA_Humanmethylation450_DMFS	cg22401419	PRDM16	Bladder Cancer (BC)	TCGA-BLCA	Humanmethylation450	DMFS	1	R	Unknown	Island	0.9	1.04	0.549-1.972	0.0338	2.13	1.118-4.067
PRDM16_cg08266565_Bladder Cancer (BC)_TCGA-BLCA_Humanmethylation450_DMFS	cg08266565	PRDM16	Bladder Cancer (BC)	TCGA-BLCA	Humanmethylation450	DMFS	1	R	Unknown	N_Shore	0.829	0.934	0.498-1.754	0.124	4.13	1.442-11.806
PRDM16_cg06649280_Bladder Cancer (BC)_TCGA-BLCA_Humanmethylation450_DMFS	cg06649280	PRDM16	Bladder Cancer (BC)	TCGA-BLCA	Humanmethylation450	DMFS	1	F	Unknown	Island	0.693	1.13	0.611-2.079	0.239	0.669	0.348-1.285
PRDM16_cg15160686_Bladder Cancer (BC)_TCGA-BLCA_Humanmethylation450_DMFS	cg15160686	PRDM16	Bladder Cancer (BC)	TCGA-BLCA	Humanmethylation450	DMFS	1	R	Unknown	Unknown	0.463	1.25	0.672-2.337	0.161	1.56	0.845-2.894
PRDM16_cg21273275_Bladder Cancer (BC)_TCGA-BLCA_Humanmethylation450_DMFS	cg21273275	PRDM16	Bladder Cancer (BC)	TCGA-BLCA	Humanmethylation450	DMFS	1	F	Unknown	Unknown	0.295	1.38	0.741-2.551	0.0143	0.221	0.101-0.482
PRDM16_cg20674490_Bladder Cancer (BC)_TCGA-BLCA_Humanmethylation450_DMFS	cg20674490	PRDM16	Bladder Cancer (BC)	TCGA-BLCA	Humanmethylation450	DMFS	1	F	Unknown	N_Shore	0.629	0.86	0.463-1.597	0.0129	0.126	0.055-0.286
PRDM16_cg04907595_Bladder Cancer (BC)_TCGA-BLCA_Humanmethylation450_DMFS	cg04907595	PRDM16	Bladder Cancer (BC)	TCGA-BLCA	Humanmethylation450	DMFS	1	R	Unclassified_Cell_type_specific	Unknown	0.131	0.639	0.34-1.2	0.011	0.452	0.207-0.987
PRDM16_cg19897113_Bladder Cancer (BC)_TCGA-BLCA_Humanmethylation450_DMFS	cg19897113	PRDM16	Bladder Cancer (BC)	TCGA-BLCA	Humanmethylation450	DMFS	1	F	Unknown	Unknown	0.469	0.8	0.433-1.477	0.0298	0.426	0.138-1.311
PRDM16_cg07352544_Bladder Cancer (BC)_TCGA-BLCA_Humanmethylation450_DMFS	cg07352544	PRDM16	Bladder Cancer (BC)	TCGA-BLCA	Humanmethylation450	DMFS	1	F	Unknown	Island	0.705	0.89	0.482-1.645	0.17	1.63	0.857-3.107
PRDM16_cg10202693_Bladder Cancer (BC)_TCGA-BLCA_Humanmethylation450_DMFS	cg10202693	PRDM16	Bladder Cancer (BC)	TCGA-BLCA	Humanmethylation450	DMFS	1	R	Unclassified_Cell_type_specific	Island	0.0928	1.67	0.904-3.079	0.017	2.35	0.872-6.311
PRDM16_cg11371681_Bladder Cancer (BC)_TCGA-BLCA_Humanmethylation450_DMFS	cg11371681	PRDM16	Bladder Cancer (BC)	TCGA-BLCA	Humanmethylation450	DMFS	1	F	Unknown	Unknown	0.0375	1.87	0.966-3.602	0.0079	2.24	1.208-4.153
PRDM16_cg15628303_Bladder Cancer (BC)_TCGA-BLCA_Humanmethylation450_DMFS	cg15628303	PRDM16	Bladder Cancer (BC)	TCGA-BLCA	Humanmethylation450	DMFS	1	R	Unknown	S_Shelf	0.717	0.894	0.485-1.65	0.0168	0.135	0.058-0.313
PRDM16_cg16068833_Bladder Cancer (BC)_TCGA-BLCA_Humanmethylation450_DMFS	cg16068833	PRDM16	Bladder Cancer (BC)	TCGA-BLCA	Humanmethylation450	DMFS	1	R	Unknown	Island	0.704	0.889	0.482-1.642	0.0104	0.317	0.069-1.454
PRDM16_cg00983637_Bladder Cancer (BC)_TCGA-BLCA_Humanmethylation450_DMFS	cg00983637	PRDM16	Bladder Cancer (BC)	TCGA-BLCA	Humanmethylation450	DMFS	1	R	Unknown	S_Shore	0.661	1.14	0.618-2.113	0.0707	0.541	0.237-1.232
PRDM16_cg26108329_Bladder Cancer (BC)_TCGA-BLCA_Humanmethylation450_DMFS	cg26108329	PRDM16	Bladder Cancer (BC)	TCGA-BLCA	Humanmethylation450	DMFS	1	R	Unknown	Island	0.249	1.42	0.761-2.653	0.0613	2.36	0.621-9.006
PRDM16_cg06216065_Bladder Cancer (BC)_TCGA-BLCA_Humanmethylation450_DMFS	cg06216065	PRDM16	Bladder Cancer (BC)	TCGA-BLCA	Humanmethylation450	DMFS	1	R	Unknown	N_Shore	0.573	1.19	0.644-2.191	0.0177	2.35	0.872-6.324
PRDM16_cg13374701_Bladder Cancer (BC)_TCGA-BLCA_Humanmethylation450_DMFS	cg13374701	PRDM16	Bladder Cancer (BC)	TCGA-BLCA	Humanmethylation450	DMFS	1	F	Unclassified_Cell_type_specific	Unknown	0.712	1.12	0.606-2.071	0.166	1.54	0.833-2.836
PRDM16_cg13362782_Bladder Cancer (BC)_TCGA-BLCA_Humanmethylation450_DMFS	cg13362782	PRDM16	Bladder Cancer (BC)	TCGA-BLCA	Humanmethylation450	DMFS	1	R	Unknown	S_Shelf	0.521	1.22	0.659-2.264	0.0239	1.99	1.009-3.931
PRDM16_cg19979773_Bladder Cancer (BC)_TCGA-BLCA_Humanmethylation450_DMFS	cg19979773	PRDM16	Bladder Cancer (BC)	TCGA-BLCA	Humanmethylation450	DMFS	1	F	Unknown	S_Shelf	0.405	0.777	0.42-1.438	0.102	0.611	0.324-1.153
PRDM16_cg00988346_Bladder Cancer (BC)_TCGA-BLCA_Humanmethylation450_DMFS	cg00988346	PRDM16	Bladder Cancer (BC)	TCGA-BLCA	Humanmethylation450	DMFS	1	R	Unknown	Island	0.37	1.31	0.71-2.421	0.101	1.64	0.876-3.073
PRDM16_cg02576395_Bladder Cancer (BC)_TCGA-BLCA_Humanmethylation450_DMFS	cg02576395	PRDM16	Bladder Cancer (BC)	TCGA-BLCA	Humanmethylation450	DMFS	1	R	Unknown	N_Shore	0.621	0.861	0.467-1.59	0.00102	0.265	0.059-1.19
PRDM16_cg17386433_Bladder Cancer (BC)_TCGA-BLCA_Humanmethylation450_DMFS	cg17386433	PRDM16	Bladder Cancer (BC)	TCGA-BLCA	Humanmethylation450	DMFS	1	R	Unclassified_Cell_type_specific	N_Shelf	0.265	1.46	0.681-3.146	0.0087	5.12	2.409-10.887
PRDM16_cg07383941_Bladder Cancer (BC)_TCGA-BLCA_Humanmethylation450_DMFS	cg07383941	PRDM16	Bladder Cancer (BC)	TCGA-BLCA	Humanmethylation450	DMFS	1	R	Unclassified_Cell_type_specific	Island	0.0443	0.547	0.287-1.043	0.0193	0.49	0.239-1.005
PRDM16_cg10703813_Bladder Cancer (BC)_TCGA-BLCA_Humanmethylation450_DMFS	cg10703813	PRDM16	Bladder Cancer (BC)	TCGA-BLCA	Humanmethylation450	DMFS	1	F	Unknown	N_Shore	0.387	1.39	0.589-3.298	0.0154	2.03	1.065-3.876
PRDM16_cg15980492_Bladder Cancer (BC)_TCGA-BLCA_Humanmethylation450_DMFS	cg15980492	PRDM16	Bladder Cancer (BC)	TCGA-BLCA	Humanmethylation450	DMFS	1	F	Unknown	Unknown	0.593	0.825	0.417-1.629	0.157	1.54	0.82-2.891
PRDM16_cg04348183_Bladder Cancer (BC)_TCGA-BLCA_Humanmethylation450_DMFS	cg04348183	PRDM16	Bladder Cancer (BC)	TCGA-BLCA	Humanmethylation450	DMFS	1	F	Unknown	N_Shore	0.841	0.941	0.51-1.738	0.0522	0.468	0.241-0.911
PRDM16_cg18221336_Bladder Cancer (BC)_TCGA-BLCA_Humanmethylation450_DMFS	cg18221336	PRDM16	Bladder Cancer (BC)	TCGA-BLCA	Humanmethylation450	DMFS	1	R	Unknown	Island	0.658	0.873	0.473-1.61	0.0224	0.407	0.129-1.28
PRDM16_cg20291363_Bladder Cancer (BC)_TCGA-BLCA_Humanmethylation450_DMFS	cg20291363	PRDM16	Bladder Cancer (BC)	TCGA-BLCA	Humanmethylation450	DMFS	1	R	Unknown	Unknown	0.536	0.825	0.445-1.529	0.0339	0.497	0.221-1.122
PRDM16_cg24539573_Bladder Cancer (BC)_TCGA-BLCA_Humanmethylation450_DMFS	cg24539573	PRDM16	Bladder Cancer (BC)	TCGA-BLCA	Humanmethylation450	DMFS	1	R	Unclassified_Cell_type_specific	S_Shore	0.0833	1.71	0.862-3.413	0.0833	1.71	0.862-3.413
PRDM16_cg04552418_Bladder Cancer (BC)_TCGA-BLCA_Humanmethylation450_DMFS	cg04552418	PRDM16	Bladder Cancer (BC)	TCGA-BLCA	Humanmethylation450	DMFS	1	R	Unclassified_Cell_type_specific	S_Shore	0.11	1.63	0.877-3.011	0.0654	1.75	0.947-3.246
PRDM16_cg16767915_Bladder Cancer (BC)_TCGA-BLCA_Humanmethylation450_DMFS	cg16767915	PRDM16	Bladder Cancer (BC)	TCGA-BLCA	Humanmethylation450	DMFS	1	F	Unknown	Unknown	0.606	0.855	0.46-1.589	0.00834	0.238	0.024-2.316
PRDM16_cg09168548_Bladder Cancer (BC)_TCGA-BLCA_Humanmethylation450_DMFS	cg09168548	PRDM16	Bladder Cancer (BC)	TCGA-BLCA	Humanmethylation450	DMFS	1	F	Unknown	Unknown	0.229	1.46	0.749-2.83	0.116	1.84	0.925-3.648
PRDM16_cg10241671_Bladder Cancer (BC)_TCGA-BLCA_Humanmethylation450_DMFS	cg10241671	PRDM16	Bladder Cancer (BC)	TCGA-BLCA	Humanmethylation450	DMFS	1	R	Unknown	S_Shelf	0.415	0.781	0.422-1.445	0.194	0.674	0.365-1.245
PRDM16_cg14992253_Bladder Cancer (BC)_TCGA-BLCA_Humanmethylation450_DMFS	cg14992253	PRDM16	Bladder Cancer (BC)	TCGA-BLCA	Humanmethylation450	DMFS	1	F	Unknown	S_Shelf	0.731	1.11	0.59-2.106	0.0259	2.14	0.9-5.084
PRDM16_cg15647481_Bladder Cancer (BC)_TCGA-BLCA_Humanmethylation450_DMFS	cg15647481	PRDM16	Bladder Cancer (BC)	TCGA-BLCA	Humanmethylation450	DMFS	1	F	Unknown	Unknown	0.378	0.763	0.413-1.407	0.109	0.601	0.325-1.11
PRDM16_cg26305881_Bladder Cancer (BC)_TCGA-BLCA_Humanmethylation450_DMFS	cg26305881	PRDM16	Bladder Cancer (BC)	TCGA-BLCA	Humanmethylation450	DMFS	1	R	Unknown	N_Shore	0.635	1.17	0.6-2.262	0.144	1.73	0.883-3.38
PRDM16_cg15822908_Bladder Cancer (BC)_TCGA-BLCA_Humanmethylation450_DMFS	cg15822908	PRDM16	Bladder Cancer (BC)	TCGA-BLCA	Humanmethylation450	DMFS	1	F	Unknown	N_Shelf	0.413	0.77	0.415-1.43	0.0622	0.346	0.158-0.761
PRDM16_cg04311473_Bladder Cancer (BC)_TCGA-BLCA_Humanmethylation450_DMFS	cg04311473	PRDM16	Bladder Cancer (BC)	TCGA-BLCA	Humanmethylation450	DMFS	1	R	Unknown	Unknown	0.425	1.28	0.688-2.372	0.178	1.51	0.818-2.794
PRDM16_cg20820996_Bladder Cancer (BC)_TCGA-BLCA_Humanmethylation450_DMFS	cg20820996	PRDM16	Bladder Cancer (BC)	TCGA-BLCA	Humanmethylation450	DMFS	1	F	Unclassified_Cell_type_specific	S_Shore	0.409	1.28	0.697-2.37	0.294	1.69	0.656-4.377
PRDM16_cg13963693_Bladder Cancer (BC)_TCGA-BLCA_Humanmethylation450_DMFS	cg13963693	PRDM16	Bladder Cancer (BC)	TCGA-BLCA	Humanmethylation450	DMFS	1	R	Unknown	Unknown	0.0984	0.589	0.319-1.089	0.0628	0.558	0.303-1.029
PRDM16_cg12721600_Bladder Cancer (BC)_TCGA-BLCA_Humanmethylation450_DMFS	cg12721600	PRDM16	Bladder Cancer (BC)	TCGA-BLCA	Humanmethylation450	DMFS	1	F	Unclassified_Cell_type_specific	Island	0.396	1.3	0.702-2.394	0.156	1.56	0.843-2.868
PRDM16_cg13558810_Bladder Cancer (BC)_TCGA-BLCA_Humanmethylation450_DMFS	cg13558810	PRDM16	Bladder Cancer (BC)	TCGA-BLCA	Humanmethylation450	DMFS	1	R	Unknown	Unknown	0.77	0.916	0.496-1.689	0.00147	3.42	0.911-12.808
PRDM16_cg17474422_Bladder Cancer (BC)_TCGA-BLCA_Humanmethylation450_DMFS	cg17474422	PRDM16	Bladder Cancer (BC)	TCGA-BLCA	Humanmethylation450	DMFS	1	F	Unknown	Unknown	0.868	0.95	0.512-1.765	0.126	0.244	0.085-0.7
PRDM16_cg01001097_Bladder Cancer (BC)_TCGA-BLCA_Humanmethylation450_DMFS	cg01001097	PRDM16	Bladder Cancer (BC)	TCGA-BLCA	Humanmethylation450	DMFS	1	F	Unknown	Unknown	0.389	1.31	0.707-2.409	0.092	1.89	0.98-3.662
PRDM16_cg07175367_Bladder Cancer (BC)_TCGA-BLCA_Humanmethylation450_DMFS	cg07175367	PRDM16	Bladder Cancer (BC)	TCGA-BLCA	Humanmethylation450	DMFS	1	F	Unknown	N_Shore	0.324	0.729	0.392-1.357	0.26	0.705	0.382-1.301
PRDM16_cg03654504_Bladder Cancer (BC)_TCGA-BLCA_Humanmethylation450_DMFS	cg03654504	PRDM16	Bladder Cancer (BC)	TCGA-BLCA	Humanmethylation450	DMFS	1	R	Unknown	S_Shelf	0.521	0.821	0.445-1.518	0.545	0.779	0.352-1.728
PRDM16_cg11202686_Bladder Cancer (BC)_TCGA-BLCA_Humanmethylation450_DMFS	cg11202686	PRDM16	Bladder Cancer (BC)	TCGA-BLCA	Humanmethylation450	DMFS	1	F	Unclassified_Cell_type_specific	Island	0.906	0.965	0.522-1.781	0.0483	0.437	0.132-1.455
PRDM16_cg13054119_Bladder Cancer (BC)_TCGA-BLCA_Humanmethylation450_DMFS	cg13054119	PRDM16	Bladder Cancer (BC)	TCGA-BLCA	Humanmethylation450	DMFS	1	F	Unknown	Island	0.903	0.963	0.521-1.781	0.0599	0.187	0.072-0.484
PRDM16_cg12751733_Bladder Cancer (BC)_TCGA-BLCA_Humanmethylation450_DMFS	cg12751733	PRDM16	Bladder Cancer (BC)	TCGA-BLCA	Humanmethylation450	DMFS	1	F	Unclassified	N_Shelf	0.388	1.3	0.696-2.429	0.134	1.59	0.862-2.935
PRDM16_cg12746947_Bladder Cancer (BC)_TCGA-BLCA_Humanmethylation450_DMFS	cg12746947	PRDM16	Bladder Cancer (BC)	TCGA-BLCA	Humanmethylation450	DMFS	1	R	Unknown	N_Shore	0.222	0.69	0.373-1.274	0.0223	0.285	0.136-0.598
PRDM16_cg06163371_Bladder Cancer (BC)_TCGA-BLCA_Humanmethylation450_DMFS	cg06163371	PRDM16	Bladder Cancer (BC)	TCGA-BLCA	Humanmethylation450	DMFS	1	R	Unknown	Unknown	0.96	0.984	0.525-1.846	0.0158	2.24	0.928-5.393
PRDM16_cg02851558_Bladder Cancer (BC)_TCGA-BLCA_Humanmethylation450_DMFS	cg02851558	PRDM16	Bladder Cancer (BC)	TCGA-BLCA	Humanmethylation450	DMFS	1	R	Unclassified_Cell_type_specific	Island	0.328	0.738	0.4-1.362	0.0518	0.517	0.278-0.962
PRDM16_cg07077978_Bladder Cancer (BC)_TCGA-BLCA_Humanmethylation450_DMFS	cg07077978	PRDM16	Bladder Cancer (BC)	TCGA-BLCA	Humanmethylation450	DMFS	1	F	Unknown	S_Shelf	0.801	0.926	0.502-1.711	0.158	0.487	0.22-1.076
PRDM16_cg04406436_Bladder Cancer (BC)_TCGA-BLCA_Humanmethylation450_DMFS	cg04406436	PRDM16	Bladder Cancer (BC)	TCGA-BLCA	Humanmethylation450	DMFS	1	R	Unknown	N_Shore	0.835	0.938	0.507-1.736	0.00811	0.337	0.088-1.296
PRDM16_cg11462533_Bladder Cancer (BC)_TCGA-BLCA_Humanmethylation450_DMFS	cg11462533	PRDM16	Bladder Cancer (BC)	TCGA-BLCA	Humanmethylation450	DMFS	1	F	Unknown	S_Shore	0.571	1.19	0.633-2.244	0.091	2.18	0.6-7.908
PRDM16_cg18285309_Bladder Cancer (BC)_TCGA-BLCA_Humanmethylation450_DMFS	cg18285309	PRDM16	Bladder Cancer (BC)	TCGA-BLCA	Humanmethylation450	DMFS	1	F	Unknown	N_Shelf	0.38	1.32	0.67-2.614	0.0484	1.86	1.008-3.44
PRDM16_cg24920358_Bladder Cancer (BC)_TCGA-BLCA_Humanmethylation450_DMFS	cg24920358	PRDM16	Bladder Cancer (BC)	TCGA-BLCA	Humanmethylation450	DMFS	1	F	Unknown	N_Shelf	0.354	1.33	0.719-2.452	0.034	2.19	1.152-4.167
PRDM16_cg24358529_Bladder Cancer (BC)_TCGA-BLCA_Humanmethylation450_DMFS	cg24358529	PRDM16	Bladder Cancer (BC)	TCGA-BLCA	Humanmethylation450	DMFS	1	F	Unknown	Unknown	0.888	0.957	0.515-1.777	0.209	0.684	0.363-1.288
PRDM16_cg15616998_Bladder Cancer (BC)_TCGA-BLCA_Humanmethylation450_DMFS	cg15616998	PRDM16	Bladder Cancer (BC)	TCGA-BLCA	Humanmethylation450	DMFS	1	R	Unknown	Unknown	0.888	0.957	0.519-1.767	0.0252	2.56	0.724-9.017
PRDM16_cg04100190_Bladder Cancer (BC)_TCGA-BLCA_Humanmethylation450_DMFS	cg04100190	PRDM16	Bladder Cancer (BC)	TCGA-BLCA	Humanmethylation450	DMFS	1	F	Unclassified	N_Shore	0.78	1.09	0.588-2.017	0.081	1.79	0.816-3.908
PRDM16_cg00990358_Bladder Cancer (BC)_TCGA-BLCA_Humanmethylation450_DMFS	cg00990358	PRDM16	Bladder Cancer (BC)	TCGA-BLCA	Humanmethylation450	DMFS	1	R	Unknown	Unknown	0.119	0.626	0.326-1.2	0.00693	0.39	0.208-0.731
PRDM16_cg05307301_Bladder Cancer (BC)_TCGA-BLCA_Humanmethylation450_DMFS	cg05307301	PRDM16	Bladder Cancer (BC)	TCGA-BLCA	Humanmethylation450	DMFS	1	F	Unknown	Island	0.68	0.88	0.475-1.629	0.0682	0.57	0.286-1.139
PRDM16_cg17184491_Bladder Cancer (BC)_TCGA-BLCA_Humanmethylation450_DMFS	cg17184491	PRDM16	Bladder Cancer (BC)	TCGA-BLCA	Humanmethylation450	DMFS	1	F	Unknown	N_Shore	0.821	0.932	0.5-1.737	0.167	2.35	0.873-6.307
PRDM16_cg02031397_Bladder Cancer (BC)_TCGA-BLCA_Humanmethylation450_DMFS	cg02031397	PRDM16	Bladder Cancer (BC)	TCGA-BLCA	Humanmethylation450	DMFS	1	F	Unknown	Unknown	0.213	0.681	0.369-1.256	0.0794	0.305	0.127-0.729
PRDM16_cg21396630_Bladder Cancer (BC)_TCGA-BLCA_Humanmethylation450_DMFS	cg21396630	PRDM16	Bladder Cancer (BC)	TCGA-BLCA	Humanmethylation450	DMFS	1	R	Unknown	N_Shore	0.322	0.74	0.401-1.364	0.015	0.484	0.225-1.039
PRDM16_cg17025661_Bladder Cancer (BC)_TCGA-BLCA_Humanmethylation450_DMFS	cg17025661	PRDM16	Bladder Cancer (BC)	TCGA-BLCA	Humanmethylation450	DMFS	1	F	Unknown	N_Shelf	0.34	1.34	0.705-2.555	0.0938	1.66	0.901-3.066
PRDM16_cg12428622_Bladder Cancer (BC)_TCGA-BLCA_Humanmethylation450_DMFS	cg12428622	PRDM16	Bladder Cancer (BC)	TCGA-BLCA	Humanmethylation450	DMFS	1	F	Unclassified_Cell_type_specific	Unknown	0.9	1.04	0.554-1.954	0.0891	0.537	0.217-1.329
PRDM16_cg15997906_Bladder Cancer (BC)_TCGA-BLCA_Humanmethylation450_DMFS	cg15997906	PRDM16	Bladder Cancer (BC)	TCGA-BLCA	Humanmethylation450	DMFS	1	F	Unknown	Island	0.0222	1.99	1.01-3.938	0.0222	1.99	1.01-3.938
PRDM16_cg01244651_Bladder Cancer (BC)_TCGA-BLCA_Humanmethylation450_DMFS	cg01244651	PRDM16	Bladder Cancer (BC)	TCGA-BLCA	Humanmethylation450	DMFS	1	F	Unknown	N_Shore	0.939	1.02	0.554-1.89	0.158	0.44	0.081-2.407
PRDM16_cg13393721_Bladder Cancer (BC)_TCGA-BLCA_Humanmethylation450_DMFS	cg13393721	PRDM16	Bladder Cancer (BC)	TCGA-BLCA	Humanmethylation450	DMFS	1	R	Unknown	S_Shore	0.719	1.12	0.603-2.071	0.169	0.612	0.268-1.397
PRDM16_cg26017709_Bladder Cancer (BC)_TCGA-BLCA_Humanmethylation450_DMFS	cg26017709	PRDM16	Bladder Cancer (BC)	TCGA-BLCA	Humanmethylation450	DMFS	1	F	Unclassified_Cell_type_specific	N_Shelf	0.635	1.17	0.602-2.267	0.117	1.66	0.893-3.071
PRDM16_cg01717331_Bladder Cancer (BC)_TCGA-BLCA_Humanmethylation450_DMFS	cg01717331	PRDM16	Bladder Cancer (BC)	TCGA-BLCA	Humanmethylation450	DMFS	1	R	Unknown	Unknown	0.404	1.3	0.67-2.528	0.0621	1.77	0.957-3.262
PRDM16_cg24466421_Bladder Cancer (BC)_TCGA-BLCA_Humanmethylation450_DMFS	cg24466421	PRDM16	Bladder Cancer (BC)	TCGA-BLCA	Humanmethylation450	DMFS	1	R	Unknown	Unknown	0.761	0.911	0.49-1.695	0.0604	5.39	2.092-13.884
PRDM16_cg01079969_Bladder Cancer (BC)_TCGA-BLCA_Humanmethylation450_DMFS	cg01079969	PRDM16	Bladder Cancer (BC)	TCGA-BLCA	Humanmethylation450	DMFS	1	F	Unknown	Unknown	0.522	1.22	0.645-2.297	0.0208	2.23	1.187-4.175
PRDM16_cg01716667_Bladder Cancer (BC)_TCGA-BLCA_Humanmethylation450_DMFS	cg01716667	PRDM16	Bladder Cancer (BC)	TCGA-BLCA	Humanmethylation450	DMFS	1	F	Unknown	N_Shelf	0.0784	1.78	0.815-3.9	0.0361	1.87	1.007-3.468
PRDM16_cg22815031_Bladder Cancer (BC)_TCGA-BLCA_Humanmethylation450_DMFS	cg22815031	PRDM16	Bladder Cancer (BC)	TCGA-BLCA	Humanmethylation450	DMFS	1	R	Unknown	N_Shelf	0.74	0.899	0.48-1.684	0.163	0.584	0.298-1.144
PRDM16_cg01812047_Bladder Cancer (BC)_TCGA-BLCA_Humanmethylation450_DMFS	cg01812047	PRDM16	Bladder Cancer (BC)	TCGA-BLCA	Humanmethylation450	DMFS	1	F	Unknown	Unknown	0.981	1.01	0.545-1.861	0.209	1.57	0.694-3.53
PRDM16_cg16011762_Bladder Cancer (BC)_TCGA-BLCA_Humanmethylation450_DMFS	cg16011762	PRDM16	Bladder Cancer (BC)	TCGA-BLCA	Humanmethylation450	DMFS	1	F	Unknown	Island	0.655	1.15	0.618-2.13	0.0937	1.74	0.936-3.238
PRDM16_cg13876163_Bladder Cancer (BC)_TCGA-BLCA_Humanmethylation450_DMFS	cg13876163	PRDM16	Bladder Cancer (BC)	TCGA-BLCA	Humanmethylation450	DMFS	1	R	Unknown	N_Shelf	0.87	0.946	0.486-1.84	0.00949	2.62	1.38-4.978
PRDM16_cg14658964_Bladder Cancer (BC)_TCGA-BLCA_Humanmethylation450_DMFS	cg14658964	PRDM16	Bladder Cancer (BC)	TCGA-BLCA	Humanmethylation450	DMFS	1	F	Unknown	N_Shore	0.983	1.01	0.546-1.857	0.241	2.04	0.72-5.811
PRDM16_cg15502465_Bladder Cancer (BC)_TCGA-BLCA_Humanmethylation450_DMFS	cg15502465	PRDM16	Bladder Cancer (BC)	TCGA-BLCA	Humanmethylation450	DMFS	1	F	Unknown	Unknown	0.307	1.36	0.736-2.529	0.091	1.67	0.874-3.181
PRDM16_cg00904574_Bladder Cancer (BC)_TCGA-BLCA_Humanmethylation450_DMFS	cg00904574	PRDM16	Bladder Cancer (BC)	TCGA-BLCA	Humanmethylation450	DMFS	1	F	Unknown	N_Shore	0.398	1.3	0.691-2.444	0.196	0.297	0.095-0.934
PRDM16_cg17298989_Bladder Cancer (BC)_TCGA-BLCA_Humanmethylation450_DMFS	cg17298989	PRDM16	Bladder Cancer (BC)	TCGA-BLCA	Humanmethylation450	DMFS	1	F	Unclassified_Cell_type_specific	N_Shore	0.611	1.17	0.632-2.153	0.000148	4.93	0.756-32.188
PRDM16_cg12630522_Bladder Cancer (BC)_TCGA-BLCA_Humanmethylation450_DMFS	cg12630522	PRDM16	Bladder Cancer (BC)	TCGA-BLCA	Humanmethylation450	DMFS	1	F	Unknown	N_Shore	0.561	1.2	0.618-2.346	0.0316	1.92	1.041-3.548
PRDM16_cg09893068_Bladder Cancer (BC)_TCGA-BLCA_Humanmethylation450_DMFS	cg09893068	PRDM16	Bladder Cancer (BC)	TCGA-BLCA	Humanmethylation450	DMFS	1	F	Unclassified_Cell_type_specific	N_Shelf	0.148	1.57	0.85-2.895	0.148	1.57	0.85-2.895
PRDM16_cg11155036_Bladder Cancer (BC)_TCGA-BLCA_Humanmethylation450_DMFS	cg11155036	PRDM16	Bladder Cancer (BC)	TCGA-BLCA	Humanmethylation450	DMFS	1	R	Unknown	N_Shore	0.812	1.08	0.576-2.013	0.259	0.339	0.101-1.136
PRDM16_cg01028869_Bladder Cancer (BC)_TCGA-BLCA_Humanmethylation450_DMFS	cg01028869	PRDM16	Bladder Cancer (BC)	TCGA-BLCA	Humanmethylation450	DMFS	1	F	Unclassified_Cell_type_specific	Island	0.0906	1.67	0.892-3.14	0.0793	2.98	1.207-7.344
PRDM16_cg07139668_Bladder Cancer (BC)_TCGA-BLCA_Humanmethylation450_DMFS	cg07139668	PRDM16	Bladder Cancer (BC)	TCGA-BLCA	Humanmethylation450	DMFS	1	F	Unknown	N_Shelf	0.961	0.985	0.521-1.861	0.00459	0.336	0.097-1.166
PRDM16_cg08040035_Bladder Cancer (BC)_TCGA-BLCA_Humanmethylation450_DMFS	cg08040035	PRDM16	Bladder Cancer (BC)	TCGA-BLCA	Humanmethylation450	DMFS	1	R	Unknown	Island	0.126	0.632	0.339-1.182	0.0208	0.507	0.267-0.965
PRDM16_cg18261491_Bladder Cancer (BC)_TCGA-BLCA_Humanmethylation450_DMFS	cg18261491	PRDM16	Bladder Cancer (BC)	TCGA-BLCA	Humanmethylation450	DMFS	1	F	Unknown	N_Shelf	0.731	1.11	0.6-2.06	0.0123	2.56	0.862-7.617
PRDM16_cg11461030_Bladder Cancer (BC)_TCGA-BLCA_Humanmethylation450_DMFS	cg11461030	PRDM16	Bladder Cancer (BC)	TCGA-BLCA	Humanmethylation450	DMFS	1	F	Unknown	N_Shore	0.79	1.08	0.586-2.008	0.28	1.42	0.747-2.713
PRDM16_cg25019343_Bladder Cancer (BC)_TCGA-BLCA_Humanmethylation450_DMFS	cg25019343	PRDM16	Bladder Cancer (BC)	TCGA-BLCA	Humanmethylation450	DMFS	1	R	Unknown	Unknown	0.123	0.63	0.337-1.177	0.0137	0.279	0.133-0.585
PRDM16_cg12812068_Bladder Cancer (BC)_TCGA-BLCA_Humanmethylation450_DMFS	cg12812068	PRDM16	Bladder Cancer (BC)	TCGA-BLCA	Humanmethylation450	DMFS	1	F	Unknown	N_Shore	0.835	0.939	0.509-1.731	0.0736	2.06	0.71-5.978
PRDM16_cg06534726_Bladder Cancer (BC)_TCGA-BLCA_Humanmethylation450_DMFS	cg06534726	PRDM16	Bladder Cancer (BC)	TCGA-BLCA	Humanmethylation450	DMFS	1	R	Unknown	Unknown	0.658	0.875	0.474-1.614	0.00079	0.172	0.012-2.463
PRDM16_cg04138976_Bladder Cancer (BC)_TCGA-BLCA_Humanmethylation450_DMFS	cg04138976	PRDM16	Bladder Cancer (BC)	TCGA-BLCA	Humanmethylation450	DMFS	1	R	Unknown	Unknown	0.621	0.859	0.466-1.585	4.66E-05	4.21	1.092-16.195
PRDM16_cg20623943_Bladder Cancer (BC)_TCGA-BLCA_Humanmethylation450_DMFS	cg20623943	PRDM16	Bladder Cancer (BC)	TCGA-BLCA	Humanmethylation450	DMFS	1	F	Unknown	Island	0.538	0.808	0.418-1.565	0.047	0.541	0.293-1
PRDM16_cg00094006_Bladder Cancer (BC)_TCGA-BLCA_Humanmethylation450_DMFS	cg00094006	PRDM16	Bladder Cancer (BC)	TCGA-BLCA	Humanmethylation450	DMFS	1	R	Unknown	Unknown	0.863	1.06	0.551-2.028	0.00252	0.332	0.103-1.065
PRDM16_cg08258582_Bladder Cancer (BC)_TCGA-BLCA_Humanmethylation450_DMFS	cg08258582	PRDM16	Bladder Cancer (BC)	TCGA-BLCA	Humanmethylation450	DMFS	1	F	Unknown	Unknown	0.419	0.781	0.42-1.449	0.274	0.465	0.167-1.294
PRDM16_cg18376692_Bladder Cancer (BC)_TCGA-BLCA_Humanmethylation450_DMFS	cg18376692	PRDM16	Bladder Cancer (BC)	TCGA-BLCA	Humanmethylation450	DMFS	1	F	Unknown	Unknown	0.276	1.4	0.76-2.584	0.238	0.441	0.162-1.201
PRDM16_cg01511557_Bladder Cancer (BC)_TCGA-BLCA_Humanmethylation450_DMFS	cg01511557	PRDM16	Bladder Cancer (BC)	TCGA-BLCA	Humanmethylation450	DMFS	1	F	Unclassified_Cell_type_specific	S_Shore	0.106	0.609	0.329-1.13	0.0196	0.493	0.263-0.924
PRDM16_cg07099107_Bladder Cancer (BC)_TCGA-BLCA_Humanmethylation450_DMFS	cg07099107	PRDM16	Bladder Cancer (BC)	TCGA-BLCA	Humanmethylation450	DMFS	1	F	Unknown	Unknown	0.153	1.55	0.833-2.872	0.0232	2.03	1.097-3.745
PRDM16_cg13562446_Bladder Cancer (BC)_TCGA-BLCA_Humanmethylation450_DMFS	cg13562446	PRDM16	Bladder Cancer (BC)	TCGA-BLCA	Humanmethylation450	DMFS	1	R	Unknown	N_Shelf	0.282	1.44	0.689-2.994	0.0191	2.05	1.11-3.777
PRDM16_cg23250085_Bladder Cancer (BC)_TCGA-BLCA_Humanmethylation450_DMFS	cg23250085	PRDM16	Bladder Cancer (BC)	TCGA-BLCA	Humanmethylation450	DMFS	1	F	Unknown	S_Shore	0.0779	1.7	0.921-3.149	0.0104	2.2	1.191-4.063
PRDM16_cg08162389_Bladder Cancer (BC)_TCGA-BLCA_Humanmethylation450_DMFS	cg08162389	PRDM16	Bladder Cancer (BC)	TCGA-BLCA	Humanmethylation450	DMFS	1	F	Unknown	Unknown	0.517	1.22	0.655-2.271	0.174	0.532	0.159-1.783
PRDM16_cg11815448_Bladder Cancer (BC)_TCGA-BLCA_Humanmethylation450_DMFS	cg11815448	PRDM16	Bladder Cancer (BC)	TCGA-BLCA	Humanmethylation450	DMFS	1	F	Unclassified_Cell_type_specific	N_Shelf	0.288	0.649	0.317-1.328	0.0727	0.198	0.075-0.521
PRDM16_cg16646600_Bladder Cancer (BC)_TCGA-BLCA_Humanmethylation450_DMFS	cg16646600	PRDM16	Bladder Cancer (BC)	TCGA-BLCA	Humanmethylation450	DMFS	1	F	Unclassified	Island	0.88	1.05	0.558-1.973	0.0648	1.83	0.853-3.909
PRDM16_cg04986304_Bladder Cancer (BC)_TCGA-BLCA_Humanmethylation450_DMFS	cg04986304	PRDM16	Bladder Cancer (BC)	TCGA-BLCA	Humanmethylation450	DMFS	1	R	Unknown	Unknown	0.713	0.89	0.475-1.665	0.112	0.617	0.333-1.142
PRDM16_cg10266490_Bladder Cancer (BC)_TCGA-BLCA_Humanmethylation450_DMFS	cg10266490	PRDM16	Bladder Cancer (BC)	TCGA-BLCA	Humanmethylation450	DMFS	1	R	Unknown	N_Shore	0.658	0.872	0.471-1.614	0.0768	2.07	1.029-4.144
PRDM16_cg13067194_Bladder Cancer (BC)_TCGA-BLCA_Humanmethylation450_DMFS	cg13067194	PRDM16	Bladder Cancer (BC)	TCGA-BLCA	Humanmethylation450	DMFS	1	R	Unknown	N_Shelf	0.834	0.936	0.498-1.757	0.0348	2.28	1.157-4.513
PRDM16_cg17901584_Bladder Cancer (BC)_TCGA-BLCA_Humanmethylation450_DMFS	cg17901584	PRDM16	Bladder Cancer (BC)	TCGA-BLCA	Humanmethylation450	DMFS	1	R	Unclassified_Cell_type_specific	S_Shelf	0.653	1.15	0.616-2.145	0.033	2.46	0.712-8.501
PRDM16_cg19083779_Bladder Cancer (BC)_TCGA-BLCA_Humanmethylation450_DMFS	cg19083779	PRDM16	Bladder Cancer (BC)	TCGA-BLCA	Humanmethylation450	DMFS	1	R	Unknown	Unknown	0.693	0.886	0.478-1.643	0.0807	1.95	0.736-5.191
PRDM16_cg09684245_Bladder Cancer (BC)_TCGA-BLCA_Humanmethylation450_DMFS	cg09684245	PRDM16	Bladder Cancer (BC)	TCGA-BLCA	Humanmethylation450	DMFS	1	R	Unknown	Island	0.804	0.925	0.496-1.723	0.084	0.451	0.123-1.654
PRDM16_cg09818265_Bladder Cancer (BC)_TCGA-BLCA_Humanmethylation450_DMFS	cg09818265	PRDM16	Bladder Cancer (BC)	TCGA-BLCA	Humanmethylation450	DMFS	1	R	Unknown	Island	0.291	0.719	0.389-1.327	0.0625	0.548	0.296-1.013
PRDM16_cg01770707_Bladder Cancer (BC)_TCGA-BLCA_Humanmethylation450_DMFS	cg01770707	PRDM16	Bladder Cancer (BC)	TCGA-BLCA	Humanmethylation450	DMFS	1	F	Unclassified_Cell_type_specific	N_Shelf	0.264	0.712	0.383-1.322	0.0198	3.15	0.57-17.39
PRDM16_cg08625289_Bladder Cancer (BC)_TCGA-BLCA_Humanmethylation450_DMFS	cg08625289	PRDM16	Bladder Cancer (BC)	TCGA-BLCA	Humanmethylation450	DMFS	1	F	Unknown	S_Shore	0.0993	1.65	0.857-3.176	0.0618	2.51	1.188-5.294
PRDM16_cg16398581_Bladder Cancer (BC)_TCGA-BLCA_Humanmethylation450_DMFS	cg16398581	PRDM16	Bladder Cancer (BC)	TCGA-BLCA	Humanmethylation450	DMFS	1	F	Unknown	Island	0.263	0.71	0.385-1.311	0.0422	0.258	0.113-0.589
PRDM16_cg00502597_Bladder Cancer (BC)_TCGA-BLCA_Humanmethylation450_DMFS	cg00502597	PRDM16	Bladder Cancer (BC)	TCGA-BLCA	Humanmethylation450	DMFS	1	R	Unknown	Unknown	0.904	0.964	0.522-1.779	0.0561	0.483	0.178-1.312
PRDM16_cg12450567_Bladder Cancer (BC)_TCGA-BLCA_Humanmethylation450_DMFS	cg12450567	PRDM16	Bladder Cancer (BC)	TCGA-BLCA	Humanmethylation450	DMFS	1	R	Unknown	Unknown	0.45	1.27	0.664-2.429	0.102	0.473	0.132-1.688
PRDM16_cg00819857_Bladder Cancer (BC)_TCGA-BLCA_Humanmethylation450_DMFS	cg00819857	PRDM16	Bladder Cancer (BC)	TCGA-BLCA	Humanmethylation450	DMFS	1	R	Unknown	Island	0.746	1.1	0.599-2.038	0.0557	2.4	0.625-9.235
PRDM16_cg09353705_Bladder Cancer (BC)_TCGA-BLCA_Humanmethylation450_DMFS	cg09353705	PRDM16	Bladder Cancer (BC)	TCGA-BLCA	Humanmethylation450	DMFS	1	F	Unknown	N_Shore	0.648	1.15	0.617-2.147	0.0337	2.45	0.711-8.465
PRDM16_cg02994863_Bladder Cancer (BC)_TCGA-BLCA_Humanmethylation450_DMFS	cg02994863	PRDM16	Bladder Cancer (BC)	TCGA-BLCA	Humanmethylation450	DMFS	1	R	Unknown	N_Shore	0.775	1.09	0.584-2.047	0.133	2.15	0.983-4.701
PRDM16_cg00420347_Bladder Cancer (BC)_TCGA-BLCA_Humanmethylation450_DMFS	cg00420347	PRDM16	Bladder Cancer (BC)	TCGA-BLCA	Humanmethylation450	DMFS	1	R	Unknown	S_Shore	0.425	1.27	0.686-2.364	0.181	1.67	0.83-3.374
PRDM16_cg19754554_Bladder Cancer (BC)_TCGA-BLCA_Humanmethylation450_DMFS	cg19754554	PRDM16	Bladder Cancer (BC)	TCGA-BLCA	Humanmethylation450	DMFS	1	R	Unknown	N_Shore	0.351	0.752	0.404-1.399	0.351	0.752	0.404-1.399
PRDM16_cg22875643_Bladder Cancer (BC)_TCGA-BLCA_Humanmethylation450_DMFS	cg22875643	PRDM16	Bladder Cancer (BC)	TCGA-BLCA	Humanmethylation450	DMFS	1	F	Unknown	Island	0.835	0.933	0.487-1.788	0.0541	2.95	0.432-20.09
PRDM16_cg15991072_Bladder Cancer (BC)_TCGA-BLCA_Humanmethylation450_DMFS	cg15991072	PRDM16	Bladder Cancer (BC)	TCGA-BLCA	Humanmethylation450	DMFS	1	F	Unknown	S_Shelf	0.597	1.18	0.636-2.177	0.166	1.66	0.843-3.263
PRDM16_cg21808707_Bladder Cancer (BC)_TCGA-BLCA_Humanmethylation450_DMFS	cg21808707	PRDM16	Bladder Cancer (BC)	TCGA-BLCA	Humanmethylation450	DMFS	1	R	Unclassified_Cell_type_specific	Island	0.683	0.879	0.47-1.644	0.0793	1.87	0.966-3.62
PRDM16_cg26426334_Bladder Cancer (BC)_TCGA-BLCA_Humanmethylation450_DMFS	cg26426334	PRDM16	Bladder Cancer (BC)	TCGA-BLCA	Humanmethylation450	DMFS	1	F	Unknown	Island	0.0196	0.495	0.265-0.921	0.0196	0.495	0.265-0.921
PRDM16_cg08413469_Bladder Cancer (BC)_TCGA-BLCA_Humanmethylation450_DMFS	cg08413469	PRDM16	Bladder Cancer (BC)	TCGA-BLCA	Humanmethylation450	DMFS	1	F	Unknown	S_Shore	0.467	1.25	0.662-2.369	0.133	1.58	0.848-2.927
PRDM16_cg10203943_Bladder Cancer (BC)_TCGA-BLCA_Humanmethylation450_DMFS	cg10203943	PRDM16	Bladder Cancer (BC)	TCGA-BLCA	Humanmethylation450	DMFS	1	F	Unknown	Island	0.998	0.999	0.541-1.846	0.131	0.604	0.264-1.384
PRDM16_cg17868936_Bladder Cancer (BC)_TCGA-BLCA_Humanmethylation450_DMFS	cg17868936	PRDM16	Bladder Cancer (BC)	TCGA-BLCA	Humanmethylation450	DMFS	1	F	Unknown	Unknown	0.559	1.2	0.648-2.215	0.0625	2.34	0.619-8.881
PRDM16_cg27478651_Bladder Cancer (BC)_TCGA-BLCA_Humanmethylation450_DMFS	cg27478651	PRDM16	Bladder Cancer (BC)	TCGA-BLCA	Humanmethylation450	DMFS	1	R	Unknown	N_Shore	0.134	1.61	0.787-3.275	0.0903	0.536	0.217-1.328
PRDM16_cg22035229_Bladder Cancer (BC)_TCGA-BLCA_Humanmethylation450_DMFS	cg22035229	PRDM16	Bladder Cancer (BC)	TCGA-BLCA	Humanmethylation450	DMFS	1	R	Unknown	Unknown	0.0494	0.559	0.296-1.054	0.00531	0.226	0.112-0.454
PRDM16_cg18116902_Bladder Cancer (BC)_TCGA-BLCA_Humanmethylation450_DMFS	cg18116902	PRDM16	Bladder Cancer (BC)	TCGA-BLCA	Humanmethylation450	DMFS	1	R	Unclassified_Cell_type_specific	Island	0.453	1.26	0.661-2.415	0.118	2.21	0.518-9.469
PRDM16_cg07161166_Bladder Cancer (BC)_TCGA-BLCA_Humanmethylation450_DMFS	cg07161166	PRDM16	Bladder Cancer (BC)	TCGA-BLCA	Humanmethylation450	DMFS	1	R	Unclassified_Cell_type_specific	Island	0.876	0.953	0.514-1.77	0.0624	2.56	0.542-12.076
PRDM16_cg05938683_Bladder Cancer (BC)_TCGA-BLCA_Humanmethylation450_DMFS	cg05938683	PRDM16	Bladder Cancer (BC)	TCGA-BLCA	Humanmethylation450	DMFS	1	R	Unclassified_Cell_type_specific	N_Shelf	0.329	1.4	0.658-2.977	0.0257	2.01	1.089-3.709
PRDM16_cg07725206_Bladder Cancer (BC)_TCGA-BLCA_Humanmethylation450_DMFS	cg07725206	PRDM16	Bladder Cancer (BC)	TCGA-BLCA	Humanmethylation450	DMFS	1	R	Unknown	Unknown	0.969	0.988	0.535-1.825	0.0335	0.408	0.118-1.408
PRDM16_cg06631184_Bladder Cancer (BC)_TCGA-BLCA_Humanmethylation450_DMFS	cg06631184	PRDM16	Bladder Cancer (BC)	TCGA-BLCA	Humanmethylation450	DMFS	1	R	Unknown	Unknown	0.741	1.11	0.6-2.041	0.0208	0.278	0.034-2.297
PRDM16_cg10690677_Bladder Cancer (BC)_TCGA-BLCA_Humanmethylation450_DMFS	cg10690677	PRDM16	Bladder Cancer (BC)	TCGA-BLCA	Humanmethylation450	DMFS	1	F	Unknown	Unknown	0.334	0.743	0.39-1.414	0.0104	0.345	0.175-0.679
PRDM16_cg25465019_Bladder Cancer (BC)_TCGA-BLCA_Humanmethylation450_DMFS	cg25465019	PRDM16	Bladder Cancer (BC)	TCGA-BLCA	Humanmethylation450	DMFS	1	R	Unknown	S_Shore	0.513	1.23	0.654-2.295	0.0448	0.365	0.074-1.812
PRDM16_cg22532907_Bladder Cancer (BC)_TCGA-BLCA_Humanmethylation450_DMFS	cg22532907	PRDM16	Bladder Cancer (BC)	TCGA-BLCA	Humanmethylation450	DMFS	1	F	Unknown	Island	0.948	0.98	0.531-1.809	0.218	2.05	0.406-10.34
PRDM16_cg11412129_Bladder Cancer (BC)_TCGA-BLCA_Humanmethylation450_DMFS	cg11412129	PRDM16	Bladder Cancer (BC)	TCGA-BLCA	Humanmethylation450	DMFS	1	F	Unknown	Unknown	0.663	0.877	0.475-1.617	0.263	1.58	0.749-3.338
PRDM16_cg13486820_Bladder Cancer (BC)_TCGA-BLCA_Humanmethylation450_DMFS	cg13486820	PRDM16	Bladder Cancer (BC)	TCGA-BLCA	Humanmethylation450	DMFS	1	F	Unclassified_Cell_type_specific	Island	0.695	1.13	0.61-2.091	0.0804	1.85	0.781-4.368
PRDM16_cg25202302_Bladder Cancer (BC)_TCGA-BLCA_Humanmethylation450_DMFS	cg25202302	PRDM16	Bladder Cancer (BC)	TCGA-BLCA	Humanmethylation450	DMFS	1	F	Unclassified_Cell_type_specific	Island	0.15	0.641	0.335-1.227	0.0199	0.482	0.224-1.036
PRDM16_cg26054395_Bladder Cancer (BC)_TCGA-BLCA_Humanmethylation450_DMFS	cg26054395	PRDM16	Bladder Cancer (BC)	TCGA-BLCA	Humanmethylation450	DMFS	1	F	Unknown	S_Shore	0.738	1.11	0.595-2.064	0.3	2.07	0.73-5.845
PRDM16_cg15589930_Bladder Cancer (BC)_TCGA-BLCA_Humanmethylation450_DMFS	cg15589930	PRDM16	Bladder Cancer (BC)	TCGA-BLCA	Humanmethylation450	DMFS	1	R	Unknown	S_Shore	0.0753	1.71	0.917-3.192	0.00107	2.74	1.185-6.313
PRDM16_cg01807748_Bladder Cancer (BC)_TCGA-BLCA_Humanmethylation450_DMFS	cg01807748	PRDM16	Bladder Cancer (BC)	TCGA-BLCA	Humanmethylation450	DMFS	1	R	Unclassified_Cell_type_specific	Island	0.169	1.54	0.833-2.833	0.128	1.61	0.872-2.966
PRDM16_cg15727564_Bladder Cancer (BC)_TCGA-BLCA_Humanmethylation450_DMFS	cg15727564	PRDM16	Bladder Cancer (BC)	TCGA-BLCA	Humanmethylation450	DMFS	1	F	Unknown	Island	0.327	1.35	0.724-2.509	0.0783	1.73	0.867-3.44
PRDM16_cg04293733_Bladder Cancer (BC)_TCGA-BLCA_Humanmethylation450_DMFS	cg04293733	PRDM16	Bladder Cancer (BC)	TCGA-BLCA	Humanmethylation450	DMFS	1	F	Unknown	Unknown	0.899	0.962	0.521-1.774	0.366	0.737	0.385-1.411
PRDM16_cg10538719_Bladder Cancer (BC)_TCGA-BLCA_Humanmethylation450_DMFS	cg10538719	PRDM16	Bladder Cancer (BC)	TCGA-BLCA	Humanmethylation450	DMFS	1	R	Unclassified_Cell_type_specific	S_Shore	0.643	0.866	0.468-1.602	0.0173	0.268	0.031-2.298
PRDM16_cg19753230_Bladder Cancer (BC)_TCGA-BLCA_Humanmethylation450_DMFS	cg19753230	PRDM16	Bladder Cancer (BC)	TCGA-BLCA	Humanmethylation450	DMFS	1	F	Unclassified_Cell_type_specific	Unknown	0.656	0.866	0.46-1.629	1.46E-07	0.0869	0.002-3.59
PRDM16_cg06527153_Bladder Cancer (BC)_TCGA-BLCA_Humanmethylation450_DMFS	cg06527153	PRDM16	Bladder Cancer (BC)	TCGA-BLCA	Humanmethylation450	DMFS	1	F	Unclassified_Cell_type_specific	Island	0.443	0.775	0.408-1.473	0.161	0.628	0.295-1.338
PRDM16_cg11143325_Bladder Cancer (BC)_TCGA-BLCA_Humanmethylation450_DMFS	cg11143325	PRDM16	Bladder Cancer (BC)	TCGA-BLCA	Humanmethylation450	DMFS	1	R	Unknown	S_Shore	0.255	1.42	0.767-2.626	0.056	1.88	1.014-3.483
PRDM16_cg00683961_Bladder Cancer (BC)_TCGA-BLCA_Humanmethylation450_DMFS	cg00683961	PRDM16	Bladder Cancer (BC)	TCGA-BLCA	Humanmethylation450	DMFS	1	R	Unknown	S_Shore	0.546	0.83	0.45-1.532	0.145	0.64	0.341-1.203
PRDM16_cg26839284_Bladder Cancer (BC)_TCGA-BLCA_Humanmethylation450_DMFS	cg26839284	PRDM16	Bladder Cancer (BC)	TCGA-BLCA	Humanmethylation450	DMFS	1	F	Unknown	N_Shelf	0.629	1.16	0.618-2.185	0.0134	3.35	0.577-19.421
PRDM16_cg26363634_Bladder Cancer (BC)_TCGA-BLCA_Humanmethylation450_DMFS	cg26363634	PRDM16	Bladder Cancer (BC)	TCGA-BLCA	Humanmethylation450	DMFS	1	F	Unclassified_Cell_type_specific	Unknown	0.809	0.928	0.502-1.716	0.134	0.616	0.301-1.258
PRDM16_cg01564068_Bladder Cancer (BC)_TCGA-BLCA_Humanmethylation450_DMFS	cg01564068	PRDM16	Bladder Cancer (BC)	TCGA-BLCA	Humanmethylation450	DMFS	1	F	Unknown	S_Shelf	0.63	1.17	0.602-2.268	0.241	1.73	0.746-4.005
PRDM16_cg00491404_Bladder Cancer (BC)_TCGA-BLCA_Humanmethylation450_DMFS	cg00491404	PRDM16	Bladder Cancer (BC)	TCGA-BLCA	Humanmethylation450	DMFS	1	F	Unknown	Unknown	0.0592	0.569	0.296-1.091	0.0286	0.517	0.259-1.033
PRDM16_cg22621745_Bladder Cancer (BC)_TCGA-BLCA_Humanmethylation450_DMFS	cg22621745	PRDM16	Bladder Cancer (BC)	TCGA-BLCA	Humanmethylation450	DMFS	1	R	Unknown	S_Shelf	0.826	0.935	0.507-1.725	0.118	1.77	0.922-3.382
PRDM16_cg25973580_Bladder Cancer (BC)_TCGA-BLCA_Humanmethylation450_DMFS	cg25973580	PRDM16	Bladder Cancer (BC)	TCGA-BLCA	Humanmethylation450	DMFS	1	F	Unknown	N_Shore	0.665	1.14	0.618-2.105	0.273	0.642	0.314-1.311
PRDM16_cg23987054_Bladder Cancer (BC)_TCGA-BLCA_Humanmethylation450_DMFS	cg23987054	PRDM16	Bladder Cancer (BC)	TCGA-BLCA	Humanmethylation450	DMFS	1	R	Unclassified_Cell_type_specific	N_Shelf	0.719	0.888	0.466-1.692	0.131	1.58	0.856-2.917
PRDM16_cg19269039_Bladder Cancer (BC)_TCGA-BLCA_Humanmethylation450_DMFS	cg19269039	PRDM16	Bladder Cancer (BC)	TCGA-BLCA	Humanmethylation450	DMFS	1	F	Unknown	S_Shore	0.282	1.39	0.755-2.571	0.139	1.57	0.851-2.913
PRDM16_cg12398575_Bladder Cancer (BC)_TCGA-BLCA_Humanmethylation450_DMFS	cg12398575	PRDM16	Bladder Cancer (BC)	TCGA-BLCA	Humanmethylation450	DMFS	1	F	Unclassified_Cell_type_specific	Unknown	0.71	1.12	0.604-2.089	0.00223	0.235	0.033-1.684
PRDM16_cg10231742_Bladder Cancer (BC)_TCGA-BLCA_Humanmethylation450_DMFS	cg10231742	PRDM16	Bladder Cancer (BC)	TCGA-BLCA	Humanmethylation450	DMFS	1	R	Unknown	S_Shore	0.346	1.36	0.684-2.687	0.0223	3.93	1.732-8.914
PRDM16_cg20490088_Bladder Cancer (BC)_TCGA-BLCA_Humanmethylation450_DMFS	cg20490088	PRDM16	Bladder Cancer (BC)	TCGA-BLCA	Humanmethylation450	DMFS	1	R	Unknown	Unknown	0.0393	0.533	0.289-0.984	0.0187	0.397	0.208-0.757
PRDM16_cg18967091_Bladder Cancer (BC)_TCGA-BLCA_Humanmethylation450_DMFS	cg18967091	PRDM16	Bladder Cancer (BC)	TCGA-BLCA	Humanmethylation450	DMFS	1	R	Unclassified_Cell_type_specific	Island	0.716	1.12	0.606-2.067	0.048	0.395	0.187-0.831
PRDM16_cg27414885_Bladder Cancer (BC)_TCGA-BLCA_Humanmethylation450_DMFS	cg27414885	PRDM16	Bladder Cancer (BC)	TCGA-BLCA	Humanmethylation450	DMFS	1	F	Unclassified_Cell_type_specific	S_Shelf	0.585	1.18	0.641-2.182	0.144	1.7	0.708-4.099
PRDM16_cg03525385_Bladder Cancer (BC)_TCGA-BLCA_Humanmethylation450_DMFS	cg03525385	PRDM16	Bladder Cancer (BC)	TCGA-BLCA	Humanmethylation450	DMFS	1	R	Unclassified_Cell_type_specific	Unknown	0.654	0.871	0.472-1.608	0.108	2.1	0.591-7.479
PRDM16_cg11806528_Bladder Cancer (BC)_TCGA-BLCA_Humanmethylation450_DMFS	cg11806528	PRDM16	Bladder Cancer (BC)	TCGA-BLCA	Humanmethylation450	DMFS	1	F	Unknown	Unknown	0.525	1.22	0.65-2.277	0.0438	2.51	0.636-9.92
PRDM16_cg10883612_Bladder Cancer (BC)_TCGA-BLCA_Humanmethylation450_DMFS	cg10883612	PRDM16	Bladder Cancer (BC)	TCGA-BLCA	Humanmethylation450	DMFS	1	F	Unknown	N_Shore	0.776	1.09	0.591-2.011	0.165	1.54	0.787-3.019
PRDM16_cg18144065_Bladder Cancer (BC)_TCGA-BLCA_Humanmethylation450_DMFS	cg18144065	PRDM16	Bladder Cancer (BC)	TCGA-BLCA	Humanmethylation450	DMFS	1	F	Unknown	N_Shore	0.183	1.49	0.803-2.784	0.0373	2.5	1.241-5.033
PRDM16_cg16253132_Bladder Cancer (BC)_TCGA-BLCA_Humanmethylation450_DMFS	cg16253132	PRDM16	Bladder Cancer (BC)	TCGA-BLCA	Humanmethylation450	DMFS	1	F	Unclassified_Cell_type_specific	Island	0.961	1.02	0.525-1.965	0.172	0.529	0.249-1.126
PRDM16_cg01792145_Bladder Cancer (BC)_TCGA-BLCA_Humanmethylation450_DMFS	cg01792145	PRDM16	Bladder Cancer (BC)	TCGA-BLCA	Humanmethylation450	DMFS	1	F	Unclassified	Island	0.41	1.29	0.698-2.377	0.048	2.05	1.084-3.864
PRDM16_cg07423363_Bladder Cancer (BC)_TCGA-BLCA_Humanmethylation450_DMFS	cg07423363	PRDM16	Bladder Cancer (BC)	TCGA-BLCA	Humanmethylation450	DMFS	1	R	Unknown	N_Shore	0.171	0.633	0.339-1.185	0.0159	0.306	0.054-1.741
PRDM16_cg07398561_Bladder Cancer (BC)_TCGA-BLCA_Humanmethylation450_DMFS	cg07398561	PRDM16	Bladder Cancer (BC)	TCGA-BLCA	Humanmethylation450	DMFS	1	F	Unknown	S_Shore	0.201	0.663	0.358-1.228	0.201	0.663	0.358-1.228
PRDM16_cg01522456_Bladder Cancer (BC)_TCGA-BLCA_Humanmethylation450_DMFS	cg01522456	PRDM16	Bladder Cancer (BC)	TCGA-BLCA	Humanmethylation450	DMFS	1	F	Unknown	Unknown	0.846	0.94	0.501-1.767	0.102	0.327	0.134-0.799
PRDM16_cg22572159_Bladder Cancer (BC)_TCGA-BLCA_Humanmethylation450_DMFS	cg22572159	PRDM16	Bladder Cancer (BC)	TCGA-BLCA	Humanmethylation450	DMFS	1	R	Unknown	N_Shore	0.568	1.19	0.644-2.195	0.0607	1.91	0.8-4.561
PRDM16_cg17722354_Bladder Cancer (BC)_TCGA-BLCA_Humanmethylation450_DMFS	cg17722354	PRDM16	Bladder Cancer (BC)	TCGA-BLCA	Humanmethylation450	DMFS	1	F	Unknown	N_Shore	0.802	0.926	0.502-1.709	0.149	0.262	0.088-0.775
PRDM16_cg11160820_Bladder Cancer (BC)_TCGA-BLCA_Humanmethylation450_DMFS	cg11160820	PRDM16	Bladder Cancer (BC)	TCGA-BLCA	Humanmethylation450	DMFS	1	R	Unknown	Island	0.261	1.44	0.719-2.876	6.13E-05	5.3	0.761-36.937
PRDM16_cg12614148_Bladder Cancer (BC)_TCGA-BLCA_Humanmethylation450_DMFS	cg12614148	PRDM16	Bladder Cancer (BC)	TCGA-BLCA	Humanmethylation450	DMFS	1	R	Unclassified	N_Shelf	0.767	1.1	0.593-2.024	0.0556	2.4	0.624-9.194
PRDM16_cg02152120_Bladder Cancer (BC)_TCGA-BLCA_Humanmethylation450_DMFS	cg02152120	PRDM16	Bladder Cancer (BC)	TCGA-BLCA	Humanmethylation450	DMFS	1	R	Unclassified_Cell_type_specific	N_Shore	0.925	0.972	0.527-1.792	0.00683	0.451	0.221-0.921
PRDM16_cg07820868_Bladder Cancer (BC)_TCGA-BLCA_Humanmethylation450_DMFS	cg07820868	PRDM16	Bladder Cancer (BC)	TCGA-BLCA	Humanmethylation450	DMFS	1	R	Unknown	Island	0.791	0.921	0.498-1.706	0.107	0.229	0.082-0.641
PRDM16_cg01439876_Bladder Cancer (BC)_TCGA-BLCA_Humanmethylation450_DMFS	cg01439876	PRDM16	Bladder Cancer (BC)	TCGA-BLCA	Humanmethylation450	DMFS	1	F	Unknown	S_Shelf	0.384	0.765	0.406-1.44	0.0117	0.429	0.232-0.792
PRDM16_cg06764239_Bladder Cancer (BC)_TCGA-BLCA_Humanmethylation450_DMFS	cg06764239	PRDM16	Bladder Cancer (BC)	TCGA-BLCA	Humanmethylation450	DMFS	1	R	Unknown	N_Shelf	0.7	1.13	0.585-2.189	0.00557	3.43	0.705-16.731
PRDM16_cg25009002_Bladder Cancer (BC)_TCGA-BLCA_Humanmethylation450_DMFS	cg25009002	PRDM16	Bladder Cancer (BC)	TCGA-BLCA	Humanmethylation450	DMFS	1	F	Unknown	N_Shore	0.168	0.66	0.346-1.259	0.0323	0.528	0.269-1.034
PRDM16_cg22230604_Bladder Cancer (BC)_TCGA-BLCA_Humanmethylation450_DMFS	cg22230604	PRDM16	Bladder Cancer (BC)	TCGA-BLCA	Humanmethylation450	DMFS	1	R	Unknown	Unknown	0.196	1.48	0.786-2.798	0.0281	1.97	1.069-3.645
PRDM16_cg17501774_Bladder Cancer (BC)_TCGA-BLCA_Humanmethylation450_DMFS	cg17501774	PRDM16	Bladder Cancer (BC)	TCGA-BLCA	Humanmethylation450	DMFS	1	F	Unknown	N_Shelf	0.304	1.39	0.749-2.567	0.163	0.422	0.158-1.128
PRDM16_cg05344101_Bladder Cancer (BC)_TCGA-BLCA_Humanmethylation450_DMFS	cg05344101	PRDM16	Bladder Cancer (BC)	TCGA-BLCA	Humanmethylation450	DMFS	1	F	Unknown	N_Shore	0.986	0.994	0.534-1.85	0.287	2.78	0.803-9.625
PRDM16_cg08614201_Bladder Cancer (BC)_TCGA-BLCA_Humanmethylation450_DMFS	cg08614201	PRDM16	Bladder Cancer (BC)	TCGA-BLCA	Humanmethylation450	DMFS	1	R	Unknown	Island	0.812	1.08	0.583-1.984	0.0418	0.363	0.073-1.808
PRDM16_cg17476910_Bladder Cancer (BC)_TCGA-BLCA_Humanmethylation450_DMFS	cg17476910	PRDM16	Bladder Cancer (BC)	TCGA-BLCA	Humanmethylation450	DMFS	1	R	Unknown	Island	0.203	0.67	0.363-1.239	0.0419	0.514	0.23-1.15
PRDM16_cg17168242_Bladder Cancer (BC)_TCGA-BLCA_Humanmethylation450_DMFS	cg17168242	PRDM16	Bladder Cancer (BC)	TCGA-BLCA	Humanmethylation450	DMFS	1	F	Unknown	Unknown	0.252	0.703	0.381-1.297	0.0141	0.478	0.244-0.936
PRDM16_cg08233250_Bladder Cancer (BC)_TCGA-BLCA_Humanmethylation450_DMFS	cg08233250	PRDM16	Bladder Cancer (BC)	TCGA-BLCA	Humanmethylation450	DMFS	1	F	Unknown	Unknown	0.44	1.26	0.682-2.333	0.108	1.62	0.835-3.161
PRDM16_cg26812704_Bladder Cancer (BC)_TCGA-BLCA_Humanmethylation450_DMFS	cg26812704	PRDM16	Bladder Cancer (BC)	TCGA-BLCA	Humanmethylation450	DMFS	1	R	Unknown	N_Shore	0.451	0.794	0.428-1.474	0.139	3.97	1.367-11.559
PRDM16_cg05630111_Bladder Cancer (BC)_TCGA-BLCA_Humanmethylation450_DMFS	cg05630111	PRDM16	Bladder Cancer (BC)	TCGA-BLCA	Humanmethylation450	DMFS	1	F	Unknown	S_Shore	0.715	1.12	0.606-2.068	0.0978	0.545	0.221-1.343
PRDM16_cg11584936_Bladder Cancer (BC)_TCGA-BLCA_Humanmethylation450_DMFS	cg11584936	PRDM16	Bladder Cancer (BC)	TCGA-BLCA	Humanmethylation450	DMFS	1	R	Unknown	S_Shore	0.87	0.951	0.514-1.758	0.101	2.05	0.979-4.277
PRDM16_cg25820693_Bladder Cancer (BC)_TCGA-BLCA_Humanmethylation450_DMFS	cg25820693	PRDM16	Bladder Cancer (BC)	TCGA-BLCA	Humanmethylation450	DMFS	1	R	Unclassified_Cell_type_specific	Unknown	0.985	0.994	0.534-1.85	0.217	1.6	0.81-3.169
PRDM16_cg09820519_Bladder Cancer (BC)_TCGA-BLCA_Humanmethylation450_DMFS	cg09820519	PRDM16	Bladder Cancer (BC)	TCGA-BLCA	Humanmethylation450	DMFS	1	F	Unknown	Island	0.297	1.37	0.744-2.533	0.0759	1.71	0.902-3.235
PRDM16_cg13201297_Bladder Cancer (BC)_TCGA-BLCA_Humanmethylation450_DMFS	cg13201297	PRDM16	Bladder Cancer (BC)	TCGA-BLCA	Humanmethylation450	DMFS	1	R	Unknown	S_Shore	0.728	0.9	0.487-1.664	0.0866	0.312	0.13-0.752
PRDM16_cg21294945_Bladder Cancer (BC)_TCGA-BLCA_Humanmethylation450_DMFS	cg21294945	PRDM16	Bladder Cancer (BC)	TCGA-BLCA	Humanmethylation450	DMFS	1	F	Unknown	Unknown	0.972	0.99	0.536-1.828	0.0375	0.525	0.259-1.063
PRDM16_cg20676475_Bladder Cancer (BC)_TCGA-BLCA_Humanmethylation450_DMFS	cg20676475	PRDM16	Bladder Cancer (BC)	TCGA-BLCA	Humanmethylation450	DMFS	1	R	Unclassified_Cell_type_specific	Island	0.0827	0.586	0.318-1.082	0.0402	0.532	0.288-0.984
PRDM16_cg26135325_Bladder Cancer (BC)_TCGA-BLCA_Humanmethylation450_DMFS	cg26135325	PRDM16	Bladder Cancer (BC)	TCGA-BLCA	Humanmethylation450	DMFS	1	F	Unclassified_Cell_type_specific	Island	0.0965	0.608	0.329-1.123	0.0353	0.522	0.283-0.963
PRDM16_cg25212571_Bladder Cancer (BC)_TCGA-BLCA_Humanmethylation450_DMFS	cg25212571	PRDM16	Bladder Cancer (BC)	TCGA-BLCA	Humanmethylation450	DMFS	1	R	Unknown	Unknown	0.624	0.861	0.467-1.588	0.266	1.41	0.764-2.616
PRDM16_cg25286012_Bladder Cancer (BC)_TCGA-BLCA_Humanmethylation450_DMFS	cg25286012	PRDM16	Bladder Cancer (BC)	TCGA-BLCA	Humanmethylation450	DMFS	1	R	Unknown	Unknown	0.446	1.26	0.68-2.342	0.0198	2.1	0.976-4.538
PRDM16_cg07426848_Bladder Cancer (BC)_TCGA-BLCA_Humanmethylation450_DMFS	cg07426848	PRDM16	Bladder Cancer (BC)	TCGA-BLCA	Humanmethylation450	DMFS	1	R	Unclassified	N_Shelf	0.334	0.745	0.398-1.394	0.122	0.621	0.336-1.147
PRDM16_cg21936775_Bladder Cancer (BC)_TCGA-BLCA_Humanmethylation450_DMFS	cg21936775	PRDM16	Bladder Cancer (BC)	TCGA-BLCA	Humanmethylation450	DMFS	1	F	Unclassified_Cell_type_specific	N_Shore	0.155	1.61	0.754-3.438	0.0649	1.78	0.875-3.637
PRDM16_cg06239526_Bladder Cancer (BC)_TCGA-BLCA_Humanmethylation450_DMFS	cg06239526	PRDM16	Bladder Cancer (BC)	TCGA-BLCA	Humanmethylation450	DMFS	1	R	Unknown	S_Shore	0.648	1.15	0.623-2.123	0.0151	0.382	0.118-1.24
PRDM16_cg12599336_Bladder Cancer (BC)_TCGA-BLCA_Humanmethylation450_DMFS	cg12599336	PRDM16	Bladder Cancer (BC)	TCGA-BLCA	Humanmethylation450	DMFS	1	R	Unknown	Unknown	0.295	1.37	0.743-2.539	0.0108	2.49	1.325-4.687
PRDM16_cg16262756_Bladder Cancer (BC)_TCGA-BLCA_Humanmethylation450_DMFS	cg16262756	PRDM16	Bladder Cancer (BC)	TCGA-BLCA	Humanmethylation450	DMFS	1	R	Unknown	N_Shore	0.712	0.888	0.475-1.662	0.0213	2.29	0.86-6.117
PRDM16_cg18262993_Bladder Cancer (BC)_TCGA-BLCA_Humanmethylation450_DMFS	cg18262993	PRDM16	Bladder Cancer (BC)	TCGA-BLCA	Humanmethylation450	DMFS	1	R	Unknown	Unknown	0.777	1.09	0.59-2.016	0.254	1.49	0.774-2.862
PRDM16_cg04715245_Bladder Cancer (BC)_TCGA-BLCA_Humanmethylation450_DMFS	cg04715245	PRDM16	Bladder Cancer (BC)	TCGA-BLCA	Humanmethylation450	DMFS	1	R	Unknown	N_Shelf	0.632	0.854	0.45-1.621	0.111	2.5	1.095-5.703
PRDM16_cg19820029_Bladder Cancer (BC)_TCGA-BLCA_Humanmethylation450_DMFS	cg19820029	PRDM16	Bladder Cancer (BC)	TCGA-BLCA	Humanmethylation450	DMFS	1	R	Unknown	S_Shelf	0.606	0.856	0.464-1.578	0.341	0.613	0.26-1.444
PRDM16_cg09311052_Bladder Cancer (BC)_TCGA-BLCA_Humanmethylation450_DMFS	cg09311052	PRDM16	Bladder Cancer (BC)	TCGA-BLCA	Humanmethylation450	DMFS	1	F	Unknown	Unknown	0.984	1.01	0.465-2.186	0.2	0.297	0.095-0.931
PRDM16_cg15705054_Bladder Cancer (BC)_TCGA-BLCA_Humanmethylation450_DMFS	cg15705054	PRDM16	Bladder Cancer (BC)	TCGA-BLCA	Humanmethylation450	DMFS	1	R	Unknown	N_Shore	0.849	1.06	0.574-1.954	0.0182	0.453	0.189-1.088
PRDM16_cg23154272_Bladder Cancer (BC)_TCGA-BLCA_Humanmethylation450_DMFS	cg23154272	PRDM16	Bladder Cancer (BC)	TCGA-BLCA	Humanmethylation450	DMFS	1	F	Unknown	N_Shore	0.133	0.618	0.334-1.143	0.0964	0.606	0.324-1.136
PRDM16_cg15627710_Bladder Cancer (BC)_TCGA-BLCA_Humanmethylation450_DMFS	cg15627710	PRDM16	Bladder Cancer (BC)	TCGA-BLCA	Humanmethylation450	DMFS	1	R	Unknown	N_Shore	0.821	1.07	0.579-1.984	0.229	3.15	0.97-10.214
PRDM16_cg06156448_Bladder Cancer (BC)_TCGA-BLCA_Humanmethylation450_DMFS	cg06156448	PRDM16	Bladder Cancer (BC)	TCGA-BLCA	Humanmethylation450	DMFS	1	R	Unknown	S_Shore	0.836	1.07	0.576-1.972	0.13	0.5	0.238-1.05
PRDM16_cg10446869_Bladder Cancer (BC)_TCGA-BLCA_Humanmethylation450_DMFS	cg10446869	PRDM16	Bladder Cancer (BC)	TCGA-BLCA	Humanmethylation450	DMFS	1	F	Unknown	S_Shore	0.289	0.723	0.39-1.341	0.0319	0.245	0.109-0.55
PRDM16_cg24034289_Bladder Cancer (BC)_TCGA-BLCA_Humanmethylation450_DMFS	cg24034289	PRDM16	Bladder Cancer (BC)	TCGA-BLCA	Humanmethylation450	DMFS	1	R	Unknown	N_Shelf	0.276	1.4	0.738-2.643	0.0199	2.29	1.223-4.288
PRDM16_cg20457394_Bladder Cancer (BC)_TCGA-BLCA_Humanmethylation450_DMFS	cg20457394	PRDM16	Bladder Cancer (BC)	TCGA-BLCA	Humanmethylation450	DMFS	1	F	Unknown	S_Shore	0.626	0.861	0.465-1.592	7.83E-06	0.179	0.029-1.084
PRDM16_cg11503744_Bladder Cancer (BC)_TCGA-BLCA_Humanmethylation450_DMFS	cg11503744	PRDM16	Bladder Cancer (BC)	TCGA-BLCA	Humanmethylation450	DMFS	1	R	Unknown	N_Shelf	0.365	1.32	0.699-2.479	0.092	0.56	0.248-1.264
PRDM16_cg17724814_Bladder Cancer (BC)_TCGA-BLCA_Humanmethylation450_DMFS	cg17724814	PRDM16	Bladder Cancer (BC)	TCGA-BLCA	Humanmethylation450	DMFS	1	F	Unclassified_Cell_type_specific	S_Shore	0.79	1.09	0.572-2.073	0.0279	6.66	2.779-15.984
PRDM16_cg21596742_Bladder Cancer (BC)_TCGA-BLCA_Humanmethylation450_DMFS	cg21596742	PRDM16	Bladder Cancer (BC)	TCGA-BLCA	Humanmethylation450	DMFS	1	F	Unclassified	N_Shore	0.148	0.643	0.348-1.19	0.119	0.621	0.335-1.15
PRDM16_cg07384080_Bladder Cancer (BC)_TCGA-BLCA_Humanmethylation450_DMFS	cg07384080	PRDM16	Bladder Cancer (BC)	TCGA-BLCA	Humanmethylation450	DMFS	1	F	Unknown	Island	0.156	0.648	0.35-1.199	0.0689	0.355	0.161-0.785
PRDM16_cg21139821_Bladder Cancer (BC)_TCGA-BLCA_Humanmethylation450_DMFS	cg21139821	PRDM16	Bladder Cancer (BC)	TCGA-BLCA	Humanmethylation450	DMFS	1	R	Unknown	S_Shore	0.261	1.43	0.771-2.64	0.00283	2.41	1.222-4.757
PRDM16_cg21815047_Bladder Cancer (BC)_TCGA-BLCA_Humanmethylation450_DMFS	cg21815047	PRDM16	Bladder Cancer (BC)	TCGA-BLCA	Humanmethylation450	DMFS	1	R	Unclassified_Cell_type_specific	N_Shelf	0.983	0.993	0.538-1.836	0.186	0.469	0.196-1.122
PRDM16_cg21003380_Bladder Cancer (BC)_TCGA-BLCA_Humanmethylation450_DMFS	cg21003380	PRDM16	Bladder Cancer (BC)	TCGA-BLCA	Humanmethylation450	DMFS	1	F	Unknown	N_Shore	0.318	1.37	0.74-2.525	0.0177	0.344	0.079-1.492
PRDM16_cg04290396_Bladder Cancer (BC)_TCGA-BLCA_Humanmethylation450_DMFS	cg04290396	PRDM16	Bladder Cancer (BC)	TCGA-BLCA	Humanmethylation450	DMFS	1	F	Unknown	S_Shelf	0.902	0.96	0.492-1.87	0.0388	3.58	1.538-8.34
PRDM16_cg06160530_Bladder Cancer (BC)_TCGA-BLCA_Humanmethylation450_DMFS	cg06160530	PRDM16	Bladder Cancer (BC)	TCGA-BLCA	Humanmethylation450	DMFS	1	R	Unknown	S_Shelf	0.151	0.641	0.347-1.182	0.0128	0.465	0.225-0.964
PRDM16_cg26428727_Bladder Cancer (BC)_TCGA-BLCA_Humanmethylation450_DMFS	cg26428727	PRDM16	Bladder Cancer (BC)	TCGA-BLCA	Humanmethylation450	DMFS	1	F	Unknown	S_Shelf	0.248	1.42	0.75-2.694	0.0813	1.69	0.874-3.258
PRDM16_cg03610604_Bladder Cancer (BC)_TCGA-BLCA_Humanmethylation450_DMFS	cg03610604	PRDM16	Bladder Cancer (BC)	TCGA-BLCA	Humanmethylation450	DMFS	1	R	Unknown	N_Shore	0.251	0.703	0.381-1.297	0.042	0.547	0.295-1.014
PRDM16_cg20805407_Bladder Cancer (BC)_TCGA-BLCA_Humanmethylation450_DMFS	cg20805407	PRDM16	Bladder Cancer (BC)	TCGA-BLCA	Humanmethylation450	DMFS	1	R	Unknown	Island	0.325	0.724	0.387-1.357	0.0472	0.329	0.152-0.713
PRDM16_cg24638326_Bladder Cancer (BC)_TCGA-BLCA_Humanmethylation450_DMFS	cg24638326	PRDM16	Bladder Cancer (BC)	TCGA-BLCA	Humanmethylation450	DMFS	1	R	Unknown	Island	0.151	0.648	0.351-1.199	0.0847	0.534	0.281-1.017
PRDM16_cg00353407_Bladder Cancer (BC)_TCGA-BLCA_Humanmethylation450_DMFS	cg00353407	PRDM16	Bladder Cancer (BC)	TCGA-BLCA	Humanmethylation450	DMFS	1	F	Unknown	Island	0.581	0.845	0.457-1.56	0.000281	0.154	0.009-2.557
PRDM16_cg22158475_Bladder Cancer (BC)_TCGA-BLCA_Humanmethylation450_DMFS	cg22158475	PRDM16	Bladder Cancer (BC)	TCGA-BLCA	Humanmethylation450	DMFS	1	R	Unknown	S_Shore	0.852	1.06	0.574-1.955	0.0815	2.83	1.128-7.103
PRDM16_cg25597580_Bladder Cancer (BC)_TCGA-BLCA_Humanmethylation450_DMFS	cg25597580	PRDM16	Bladder Cancer (BC)	TCGA-BLCA	Humanmethylation450	DMFS	1	R	Unknown	Unknown	0.652	1.15	0.621-2.124	0.325	1.36	0.735-2.501
PRDM16_cg05843457_Bladder Cancer (BC)_TCGA-BLCA_Humanmethylation450_DMFS	cg05843457	PRDM16	Bladder Cancer (BC)	TCGA-BLCA	Humanmethylation450	DMFS	1	R	Unknown	S_Shore	0.699	1.13	0.608-2.09	0.0138	3.36	0.577-19.525
PRDM16_cg27303699_Bladder Cancer (BC)_TCGA-BLCA_Humanmethylation450_DMFS	cg27303699	PRDM16	Bladder Cancer (BC)	TCGA-BLCA	Humanmethylation450	DMFS	1	R	Unclassified	N_Shelf	0.36	0.758	0.411-1.398	0.137	0.642	0.346-1.192
PRDM16_cg01803258_Bladder Cancer (BC)_TCGA-BLCA_Humanmethylation450_DMFS	cg01803258	PRDM16	Bladder Cancer (BC)	TCGA-BLCA	Humanmethylation450	DMFS	1	R	Unknown	N_Shore	0.666	0.874	0.472-1.618	0.264	0.686	0.328-1.435
PRDM16_cg14008399_Bladder Cancer (BC)_TCGA-BLCA_Humanmethylation450_DMFS	cg14008399	PRDM16	Bladder Cancer (BC)	TCGA-BLCA	Humanmethylation450	DMFS	1	R	Unknown	S_Shelf	0.68	0.883	0.478-1.632	0.22	0.502	0.206-1.228
PRDM16_cg16879052_Bladder Cancer (BC)_TCGA-BLCA_Humanmethylation450_DMFS	cg16879052	PRDM16	Bladder Cancer (BC)	TCGA-BLCA	Humanmethylation450	DMFS	1	R	Unclassified_Cell_type_specific	N_Shore	0.497	0.807	0.434-1.502	0.182	0.287	0.093-0.885
PRDM16_cg04705952_Bladder Cancer (BC)_TCGA-BLCA_Humanmethylation450_DMFS	cg04705952	PRDM16	Bladder Cancer (BC)	TCGA-BLCA	Humanmethylation450	DMFS	1	R	Unknown	S_Shore	0.615	1.17	0.631-2.151	0.204	1.48	0.769-2.845
PRDM16_cg10014453_Bladder Cancer (BC)_TCGA-BLCA_Humanmethylation450_DMFS	cg10014453	PRDM16	Bladder Cancer (BC)	TCGA-BLCA	Humanmethylation450	DMFS	1	F	Unknown	N_Shelf	0.727	0.898	0.486-1.66	0.279	1.47	0.611-3.541
PRDM16_cg13109911_Bladder Cancer (BC)_TCGA-BLCA_Humanmethylation450_DMFS	cg13109911	PRDM16	Bladder Cancer (BC)	TCGA-BLCA	Humanmethylation450	DMFS	1	F	Unclassified_Cell_type_specific	S_Shore	0.464	0.8	0.431-1.484	0.0936	2.71	1.063-6.902
PRDM16_cg22170599_Bladder Cancer (BC)_TCGA-BLCA_Humanmethylation450_DMFS	cg22170599	PRDM16	Bladder Cancer (BC)	TCGA-BLCA	Humanmethylation450	DMFS	1	F	Unknown	Island	0.071	1.72	0.924-3.22	0.0875	1.8	0.954-3.397
PRDM16_cg05116342_Bladder Cancer (BC)_TCGA-BLCA_Humanmethylation450_DMFS	cg05116342	PRDM16	Bladder Cancer (BC)	TCGA-BLCA	Humanmethylation450	DMFS	1	F	Unknown	Unknown	0.801	0.924	0.496-1.721	0.132	0.251	0.086-0.729
PRDM16_cg25372275_Bladder Cancer (BC)_TCGA-BLCA_Humanmethylation450_DMFS	cg25372275	PRDM16	Bladder Cancer (BC)	TCGA-BLCA	Humanmethylation450	DMFS	1	R	Unknown	Unknown	0.26	1.44	0.718-2.873	0.0725	0.486	0.167-1.408
PRDM16_cg08716396_Bladder Cancer (BC)_TCGA-BLCA_Humanmethylation450_DMFS	cg08716396	PRDM16	Bladder Cancer (BC)	TCGA-BLCA	Humanmethylation450	DMFS	1	F	Unknown	S_Shelf	0.976	0.991	0.537-1.828	0.203	3.33	1.056-10.511
PRDM16_cg06514368_Bladder Cancer (BC)_TCGA-BLCA_Humanmethylation450_DMFS	cg06514368	PRDM16	Bladder Cancer (BC)	TCGA-BLCA	Humanmethylation450	DMFS	1	F	Unknown	Island	0.527	1.22	0.641-2.325	0.157	1.8	0.878-3.709
PRDM16_cg15524381_Bladder Cancer (BC)_TCGA-BLCA_Humanmethylation450_DMFS	cg15524381	PRDM16	Bladder Cancer (BC)	TCGA-BLCA	Humanmethylation450	DMFS	1	R	Unclassified	N_Shore	0.939	0.977	0.529-1.806	0.165	1.75	0.646-4.759
PRDM16_cg04915463_Bladder Cancer (BC)_TCGA-BLCA_Humanmethylation450_DMFS	cg04915463	PRDM16	Bladder Cancer (BC)	TCGA-BLCA	Humanmethylation450	DMFS	1	F	Unknown	Unknown	0.302	1.37	0.738-2.538	0.168	1.52	0.826-2.812
PRDM16_cg06524213_Bladder Cancer (BC)_TCGA-BLCA_Humanmethylation450_DMFS	cg06524213	PRDM16	Bladder Cancer (BC)	TCGA-BLCA	Humanmethylation450	DMFS	1	F	Unknown	Unknown	0.157	0.648	0.335-1.253	0.0161	0.474	0.257-0.875
PRDM16_cg09409356_Bladder Cancer (BC)_TCGA-BLCA_Humanmethylation450_DMFS	cg09409356	PRDM16	Bladder Cancer (BC)	TCGA-BLCA	Humanmethylation450	DMFS	1	R	Unclassified_Cell_type_specific	Unknown	0.425	0.786	0.421-1.466	0.0127	0.418	0.222-0.79
PRDM16_cg12739454_Bladder Cancer (BC)_TCGA-BLCA_Humanmethylation450_DMFS	cg12739454	PRDM16	Bladder Cancer (BC)	TCGA-BLCA	Humanmethylation450	DMFS	1	F	Unknown	Island	0.377	1.31	0.706-2.421	0.0922	1.72	0.832-3.547
PRDM16_cg01913568_Bladder Cancer (BC)_TCGA-BLCA_Humanmethylation450_DMFS	cg01913568	PRDM16	Bladder Cancer (BC)	TCGA-BLCA	Humanmethylation450	DMFS	1	R	Unclassified_Cell_type_specific	Island	0.426	0.785	0.424-1.452	0.0588	0.501	0.198-1.271
PRDM16_cg10332369_Bladder Cancer (BC)_TCGA-BLCA_Humanmethylation450_DMFS	cg10332369	PRDM16	Bladder Cancer (BC)	TCGA-BLCA	Humanmethylation450	DMFS	1	R	Unknown	N_Shelf	0.229	0.688	0.372-1.272	0.0261	0.43	0.224-0.828
PRDM16_cg21762820_Bladder Cancer (BC)_TCGA-BLCA_Humanmethylation450_DMFS	cg21762820	PRDM16	Bladder Cancer (BC)	TCGA-BLCA	Humanmethylation450	DMFS	1	F	Unknown	S_Shore	0.489	1.24	0.67-2.282	0.0389	1.95	0.897-4.242
PRDM16_cg12446199_Bladder Cancer (BC)_TCGA-BLCA_Humanmethylation450_DMFS	cg12446199	PRDM16	Bladder Cancer (BC)	TCGA-BLCA	Humanmethylation450	DMFS	1	R	Unclassified_Cell_type_specific	N_Shore	0.97	0.989	0.527-1.853	0.218	1.87	0.752-4.672
PRDM16_cg13210595_Bladder Cancer (BC)_TCGA-BLCA_Humanmethylation450_DMFS	cg13210595	PRDM16	Bladder Cancer (BC)	TCGA-BLCA	Humanmethylation450	DMFS	1	R	Unknown	S_Shore	0.996	0.999	0.539-1.85	0.166	0.643	0.317-1.304
PRDM16_cg17419935_Bladder Cancer (BC)_TCGA-BLCA_Humanmethylation450_DMFS	cg17419935	PRDM16	Bladder Cancer (BC)	TCGA-BLCA	Humanmethylation450	DMFS	1	R	Unclassified_Cell_type_specific	N_Shelf	0.982	0.993	0.538-1.835	0.00102	0.179	0.013-2.437
PRDM16_cg20284239_Bladder Cancer (BC)_TCGA-BLCA_Humanmethylation450_DMFS	cg20284239	PRDM16	Bladder Cancer (BC)	TCGA-BLCA	Humanmethylation450	DMFS	1	R	Unknown	N_Shore	0.35	0.742	0.4-1.376	0.096	2.06	0.989-4.306
PRDM16_cg17084448_Bladder Cancer (BC)_TCGA-BLCA_Humanmethylation450_DMFS	cg17084448	PRDM16	Bladder Cancer (BC)	TCGA-BLCA	Humanmethylation450	DMFS	1	F	Unknown	N_Shelf	0.584	1.18	0.636-2.198	0.122	1.82	0.914-3.616
PRDM16_cg24304617_Bladder Cancer (BC)_TCGA-BLCA_Humanmethylation450_DMFS	cg24304617	PRDM16	Bladder Cancer (BC)	TCGA-BLCA	Humanmethylation450	DMFS	1	F	Unknown	Unknown	0.997	0.999	0.541-1.845	0.0629	0.429	0.21-0.874
PRDM16_cg06926146_Bladder Cancer (BC)_TCGA-BLCA_Humanmethylation450_DMFS	cg06926146	PRDM16	Bladder Cancer (BC)	TCGA-BLCA	Humanmethylation450	DMFS	1	R	Unknown	N_Shelf	0.793	0.921	0.492-1.723	0.229	0.479	0.17-1.351
PRDM16_cg23633856_Bladder Cancer (BC)_TCGA-BLCA_Humanmethylation450_DMFS	cg23633856	PRDM16	Bladder Cancer (BC)	TCGA-BLCA	Humanmethylation450	DMFS	1	F	Unknown	N_Shelf	0.568	0.839	0.453-1.554	0.0574	0.319	0.131-0.773
PRDM16_cg09010107_Bladder Cancer (BC)_TCGA-BLCA_Humanmethylation450_DMFS	cg09010107	PRDM16	Bladder Cancer (BC)	TCGA-BLCA	Humanmethylation450	DMFS	1	F	Unknown	N_Shore	0.736	1.11	0.6-2.058	0.248	1.42	0.766-2.642
PRDM16_cg03458344_Bladder Cancer (BC)_TCGA-BLCA_Humanmethylation450_DMFS	cg03458344	PRDM16	Bladder Cancer (BC)	TCGA-BLCA	Humanmethylation450	DMFS	1	R	Unclassified_Cell_type_specific	Island	0.694	1.13	0.603-2.122	0.272	0.462	0.166-1.283
PRDM16_cg20853148_Bladder Cancer (BC)_TCGA-BLCA_Humanmethylation450_DMFS	cg20853148	PRDM16	Bladder Cancer (BC)	TCGA-BLCA	Humanmethylation450	DMFS	1	F	Unknown	Unknown	0.235	0.69	0.374-1.273	0.0484	0.473	0.248-0.903
PRDM16_cg25613247_Bladder Cancer (BC)_TCGA-BLCA_Humanmethylation450_DMFS	cg25613247	PRDM16	Bladder Cancer (BC)	TCGA-BLCA	Humanmethylation450	DMFS	1	F	Unclassified_Cell_type_specific	Unknown	0.771	1.1	0.563-2.151	0.00975	2.33	1.258-4.332
PRDM16_cg21577836_Bladder Cancer (BC)_TCGA-BLCA_Humanmethylation450_DMFS	cg21577836	PRDM16	Bladder Cancer (BC)	TCGA-BLCA	Humanmethylation450	DMFS	1	F	Unclassified_Cell_type_specific	Unknown	0.388	0.763	0.398-1.465	0.124	0.534	0.262-1.091
PRDM16_cg23054379_Bladder Cancer (BC)_TCGA-BLCA_Humanmethylation450_DMFS	cg23054379	PRDM16	Bladder Cancer (BC)	TCGA-BLCA	Humanmethylation450	DMFS	1	R	Unknown	Unknown	0.974	0.99	0.531-1.844	0.142	3.86	1.309-11.368
PRDM16_cg07416590_Bladder Cancer (BC)_TCGA-BLCA_Humanmethylation450_DMFS	cg07416590	PRDM16	Bladder Cancer (BC)	TCGA-BLCA	Humanmethylation450	DMFS	1	R	Unknown	N_Shelf	0.951	0.982	0.529-1.82	0.174	0.556	0.27-1.145
PRDM16_ch.1.175985039R_Bladder Cancer (BC)_TCGA-BLCA_Humanmethylation450_DMFS	ch.1.175985039R	PRDM16	Bladder Cancer (BC)	TCGA-BLCA	Humanmethylation450	DMFS	1	R	Unclassified_Cell_type_specific	S_Shore	0.744	1.11	0.599-2.039	0.00979	2.34	0.957-5.722
PRDM16_cg10543035_Bladder Cancer (BC)_TCGA-BLCA_Humanmethylation450_DMFS	cg10543035	PRDM16	Bladder Cancer (BC)	TCGA-BLCA	Humanmethylation450	DMFS	1	F	Unknown	Unknown	0.559	1.2	0.649-2.23	0.107	0.536	0.271-1.061
PRDM16_cg23627040_Bladder Cancer (BC)_TCGA-BLCA_Humanmethylation450_DMFS	cg23627040	PRDM16	Bladder Cancer (BC)	TCGA-BLCA	Humanmethylation450	DMFS	1	R	Unknown	S_Shelf	0.598	0.847	0.456-1.571	0.0485	0.493	0.193-1.257
PRDM16_cg02925840_Bladder Cancer (BC)_TCGA-BLCA_Humanmethylation450_DMFS	cg02925840	PRDM16	Bladder Cancer (BC)	TCGA-BLCA	Humanmethylation450	DMFS	1	R	Unknown	Unknown	0.677	0.877	0.472-1.63	0.076	1.87	0.787-4.426
PRDM16_cg03897866_Bladder Cancer (BC)_TCGA-BLCA_Humanmethylation450_DMFS	cg03897866	PRDM16	Bladder Cancer (BC)	TCGA-BLCA	Humanmethylation450	DMFS	1	F	Unknown	Unknown	1	1	0.541-1.847	0.272	0.466	0.167-1.298
PRDM16_cg04130507_Bladder Cancer (BC)_TCGA-BLCA_Humanmethylation450_DMFS	cg04130507	PRDM16	Bladder Cancer (BC)	TCGA-BLCA	Humanmethylation450	DMFS	1	F	Unclassified_Cell_type_specific	Unknown	0.373	0.765	0.412-1.422	0.146	0.435	0.186-1.018
PRDM16_cg16349160_Bladder Cancer (BC)_TCGA-BLCA_Humanmethylation450_DMFS	cg16349160	PRDM16	Bladder Cancer (BC)	TCGA-BLCA	Humanmethylation450	DMFS	1	F	Unknown	Unknown	0.0281	0.521	0.277-0.98	0.0112	0.457	0.247-0.844
PRDM16_cg17886162_Bladder Cancer (BC)_TCGA-BLCA_Humanmethylation450_DMFS	cg17886162	PRDM16	Bladder Cancer (BC)	TCGA-BLCA	Humanmethylation450	DMFS	1	F	Unknown	Unknown	0.794	1.09	0.566-2.095	0.213	1.47	0.799-2.719
PRDM16_cg18073970_Bladder Cancer (BC)_TCGA-BLCA_Humanmethylation450_DMFS	cg18073970	PRDM16	Bladder Cancer (BC)	TCGA-BLCA	Humanmethylation450	DMFS	1	R	Unknown	S_Shelf	0.658	1.15	0.607-2.179	0.177	1.51	0.806-2.835
PRDM16_cg20942099_Bladder Cancer (BC)_TCGA-BLCA_Humanmethylation450_DMFS	cg20942099	PRDM16	Bladder Cancer (BC)	TCGA-BLCA	Humanmethylation450	DMFS	1	R	Unknown	N_Shore	0.0126	0.472	0.254-0.876	0.00784	0.432	0.234-0.798
PRDM16_cg16716196_Bladder Cancer (BC)_TCGA-BLCA_Humanmethylation450_DMFS	cg16716196	PRDM16	Bladder Cancer (BC)	TCGA-BLCA	Humanmethylation450	DMFS	1	R	Unknown	N_Shelf	0.0103	0.456	0.246-0.845	0.0074	0.437	0.236-0.808
PRDM16_cg23618323_Bladder Cancer (BC)_TCGA-BLCA_Humanmethylation450_DMFS	cg23618323	PRDM16	Bladder Cancer (BC)	TCGA-BLCA	Humanmethylation450	DMFS	1	R	Unknown	N_Shore	0.169	1.52	0.804-2.871	0.0145	2.13	1.157-3.941
PRDM16_cg26795702_Bladder Cancer (BC)_TCGA-BLCA_Humanmethylation450_DMFS	cg26795702	PRDM16	Bladder Cancer (BC)	TCGA-BLCA	Humanmethylation450	DMFS	1	R	Unknown	N_Shore	0.554	1.2	0.648-2.221	0.17	0.386	0.149-1
PRDM16_cg26564040_Bladder Cancer (BC)_TCGA-BLCA_Humanmethylation450_DMFS	cg26564040	PRDM16	Bladder Cancer (BC)	TCGA-BLCA	Humanmethylation450	DMFS	1	F	Unclassified_Cell_type_specific	S_Shore	0.586	1.18	0.633-2.211	0.127	2.58	0.996-6.693
PRDM16_cg04291082_Bladder Cancer (BC)_TCGA-BLCA_Humanmethylation450_DMFS	cg04291082	PRDM16	Bladder Cancer (BC)	TCGA-BLCA	Humanmethylation450	DMFS	1	R	Unknown	Unknown	0.782	1.09	0.59-2.014	0.0538	1.79	0.929-3.431
PRDM16_cg04402184_Bladder Cancer (BC)_TCGA-BLCA_Humanmethylation450_DMFS	cg04402184	PRDM16	Bladder Cancer (BC)	TCGA-BLCA	Humanmethylation450	DMFS	1	F	Unclassified_Cell_type_specific	Unknown	0.235	1.52	0.679-3.398	0.018	1.99	1.044-3.782
PRDM16_cg08869056_Bladder Cancer (BC)_TCGA-BLCA_Humanmethylation450_DMFS	cg08869056	PRDM16	Bladder Cancer (BC)	TCGA-BLCA	Humanmethylation450	DMFS	1	F	Unknown	Unknown	0.947	0.98	0.531-1.808	0.321	0.663	0.311-1.414
PRDM16_cg13229857_Bladder Cancer (BC)_TCGA-BLCA_Humanmethylation450_DMFS	cg13229857	PRDM16	Bladder Cancer (BC)	TCGA-BLCA	Humanmethylation450	DMFS	1	F	Unknown	Unknown	0.642	1.16	0.611-2.193	0.0785	1.76	0.847-3.643
PRDM16_cg04144606_Bladder Cancer (BC)_TCGA-BLCA_Humanmethylation450_DMFS	cg04144606	PRDM16	Bladder Cancer (BC)	TCGA-BLCA	Humanmethylation450	DMFS	1	R	Unknown	Unknown	0.076	0.583	0.305-1.115	0.023	0.486	0.227-1.043
PRDM16_cg02156952_Bladder Cancer (BC)_TCGA-BLCA_Humanmethylation450_DMFS	cg02156952	PRDM16	Bladder Cancer (BC)	TCGA-BLCA	Humanmethylation450	DMFS	1	R	Unknown	N_Shore	0.968	0.988	0.535-1.822	0.043	0.543	0.278-1.061
PRDM16_cg18330203_Bladder Cancer (BC)_TCGA-BLCA_Humanmethylation450_DMFS	cg18330203	PRDM16	Bladder Cancer (BC)	TCGA-BLCA	Humanmethylation450	DMFS	1	F	Unknown	N_Shore	0.883	1.05	0.567-1.93	0.0217	2.48	0.785-7.85
PRDM16_cg01411786_Bladder Cancer (BC)_TCGA-BLCA_Humanmethylation450_DMFS	cg01411786	PRDM16	Bladder Cancer (BC)	TCGA-BLCA	Humanmethylation450	DMFS	1	F	Unknown	Unknown	0.23	0.695	0.376-1.287	0.0106	0.443	0.24-0.817
PRDM16_cg26349606_Bladder Cancer (BC)_TCGA-BLCA_Humanmethylation450_DMFS	cg26349606	PRDM16	Bladder Cancer (BC)	TCGA-BLCA	Humanmethylation450	DMFS	1	R	Unclassified_Cell_type_specific	Unknown	0.8	1.08	0.585-1.994	0.0644	2.86	1.296-6.292
PRDM16_cg02076020_Bladder Cancer (BC)_TCGA-BLCA_Humanmethylation450_DMFS	cg02076020	PRDM16	Bladder Cancer (BC)	TCGA-BLCA	Humanmethylation450	DMFS	1	F	Unclassified_Cell_type_specific	Island	0.946	1.02	0.552-1.888	0.215	0.632	0.269-1.486
PRDM16_cg20163796_Bladder Cancer (BC)_TCGA-BLCA_Humanmethylation450_DMFS	cg20163796	PRDM16	Bladder Cancer (BC)	TCGA-BLCA	Humanmethylation450	DMFS	1	R	Unknown	Island	0.857	1.06	0.573-1.95	0.000289	0.155	0.009-2.552
PRDM16_cg15891747_Bladder Cancer (BC)_TCGA-BLCA_Humanmethylation450_DMFS	cg15891747	PRDM16	Bladder Cancer (BC)	TCGA-BLCA	Humanmethylation450	DMFS	1	F	Unknown	N_Shore	0.815	0.929	0.499-1.733	0.317	1.44	0.718-2.902
PRDM16_cg10952234_Bladder Cancer (BC)_TCGA-BLCA_Humanmethylation450_DMFS	cg10952234	PRDM16	Bladder Cancer (BC)	TCGA-BLCA	Humanmethylation450	DMFS	1	F	Unclassified_Cell_type_specific	Island	0.0983	0.604	0.327-1.117	0.00709	0.45	0.224-0.903
PRDM16_cg25143508_Bladder Cancer (BC)_TCGA-BLCA_Humanmethylation450_DMFS	cg25143508	PRDM16	Bladder Cancer (BC)	TCGA-BLCA	Humanmethylation450	DMFS	1	R	Unknown	Island	0.322	1.36	0.724-2.543	0.0519	2.4	0.625-9.219
PRDM16_cg21528710_Bladder Cancer (BC)_TCGA-BLCA_Humanmethylation450_DMFS	cg21528710	PRDM16	Bladder Cancer (BC)	TCGA-BLCA	Humanmethylation450	DMFS	1	F	Unknown	Island	0.0439	0.532	0.288-0.981	0.0106	0.452	0.244-0.838
PRDM16_cg06642677_Bladder Cancer (BC)_TCGA-BLCA_Humanmethylation450_DMFS	cg06642677	PRDM16	Bladder Cancer (BC)	TCGA-BLCA	Humanmethylation450	DMFS	1	R	Unknown	Unknown	0.537	1.21	0.647-2.266	0.0706	0.517	0.206-1.296
PRDM16_cg20136584_Bladder Cancer (BC)_TCGA-BLCA_Humanmethylation450_DMFS	cg20136584	PRDM16	Bladder Cancer (BC)	TCGA-BLCA	Humanmethylation450	DMFS	1	F	Unclassified	N_Shore	0.546	1.2	0.651-2.22	0.0613	2.5	1.185-5.287
PRDM16_cg21537214_Bladder Cancer (BC)_TCGA-BLCA_Humanmethylation450_DMFS	cg21537214	PRDM16	Bladder Cancer (BC)	TCGA-BLCA	Humanmethylation450	DMFS	1	R	Unclassified_Cell_type_specific	S_Shore	0.328	1.35	0.731-2.489	0.036	2.09	0.852-5.153
PRDM16_cg13056222_Bladder Cancer (BC)_TCGA-BLCA_Humanmethylation450_DMFS	cg13056222	PRDM16	Bladder Cancer (BC)	TCGA-BLCA	Humanmethylation450	DMFS	1	F	Unknown	N_Shore	0.298	0.728	0.394-1.347	0.138	0.254	0.087-0.741
PRDM16_cg09150239_Bladder Cancer (BC)_TCGA-BLCA_Humanmethylation450_DMFS	cg09150239	PRDM16	Bladder Cancer (BC)	TCGA-BLCA	Humanmethylation450	DMFS	1	R	Unknown	N_Shore	0.918	1.03	0.556-1.915	0.106	2.37	1.023-5.49
PRDM16_cg27234786_Bladder Cancer (BC)_TCGA-BLCA_Humanmethylation450_DMFS	cg27234786	PRDM16	Bladder Cancer (BC)	TCGA-BLCA	Humanmethylation450	DMFS	1	R	Unknown	Unknown	0.775	1.1	0.57-2.115	0.187	1.5	0.798-2.802
PRDM16_cg17086939_Bladder Cancer (BC)_TCGA-BLCA_Humanmethylation450_DMFS	cg17086939	PRDM16	Bladder Cancer (BC)	TCGA-BLCA	Humanmethylation450	DMFS	1	R	Unknown	N_Shore	0.46	0.795	0.42-1.504	0.0953	0.321	0.132-0.782
PRDM16_cg15152595_Bladder Cancer (BC)_TCGA-BLCA_Humanmethylation450_DMFS	cg15152595	PRDM16	Bladder Cancer (BC)	TCGA-BLCA	Humanmethylation450	DMFS	1	F	Unknown	Unknown	0.863	0.949	0.514-1.75	0.222	2.34	0.87-6.296
PRDM16_cg03142956_Bladder Cancer (BC)_TCGA-BLCA_Humanmethylation450_DMFS	cg03142956	PRDM16	Bladder Cancer (BC)	TCGA-BLCA	Humanmethylation450	DMFS	1	F	Unknown	N_Shore	0.468	1.26	0.644-2.48	0.0147	2.62	0.806-8.483
PRDM16_cg24159697_Bladder Cancer (BC)_TCGA-BLCA_Humanmethylation450_DMFS	cg24159697	PRDM16	Bladder Cancer (BC)	TCGA-BLCA	Humanmethylation450	DMFS	1	F	Unknown	N_Shore	0.0124	0.477	0.255-0.89	0.00171	0.32	0.172-0.593
PRDM16_cg00466402_Bladder Cancer (BC)_TCGA-BLCA_Humanmethylation450_DMFS	cg00466402	PRDM16	Bladder Cancer (BC)	TCGA-BLCA	Humanmethylation450	DMFS	1	R	Unknown	N_Shelf	0.452	0.792	0.429-1.461	0.27	0.461	0.166-1.277
PRDM16_cg20595457_Bladder Cancer (BC)_TCGA-BLCA_Humanmethylation450_DMFS	cg20595457	PRDM16	Bladder Cancer (BC)	TCGA-BLCA	Humanmethylation450	DMFS	1	F	Unknown	Unknown	0.558	0.837	0.453-1.546	0.00816	2.84	0.838-9.589
PRDM16_cg22035815_Bladder Cancer (BC)_TCGA-BLCA_Humanmethylation450_DMFS	cg22035815	PRDM16	Bladder Cancer (BC)	TCGA-BLCA	Humanmethylation450	DMFS	1	F	Unknown	N_Shore	0.715	1.12	0.602-2.07	0.124	0.413	0.179-0.95
PRDM16_cg03987221_Bladder Cancer (BC)_TCGA-BLCA_Humanmethylation450_DMFS	cg03987221	PRDM16	Bladder Cancer (BC)	TCGA-BLCA	Humanmethylation450	DMFS	1	F	Unknown	N_Shelf	0.561	1.2	0.647-2.209	0.0417	2.02	1.079-3.775
PRDM16_cg22159815_Bladder Cancer (BC)_TCGA-BLCA_Humanmethylation450_DMFS	cg22159815	PRDM16	Bladder Cancer (BC)	TCGA-BLCA	Humanmethylation450	DMFS	1	R	Unknown	N_Shelf	0.284	0.729	0.389-1.366	0.0663	0.523	0.219-1.25
PRDM16_cg25204440_Bladder Cancer (BC)_TCGA-BLCA_Humanmethylation450_DMFS	cg25204440	PRDM16	Bladder Cancer (BC)	TCGA-BLCA	Humanmethylation450	DMFS	1	F	Unknown	N_Shore	0.517	1.24	0.613-2.52	0.0636	2.11	0.719-6.178
PRDM16_cg17180705_Bladder Cancer (BC)_TCGA-BLCA_Humanmethylation450_DMFS	cg17180705	PRDM16	Bladder Cancer (BC)	TCGA-BLCA	Humanmethylation450	DMFS	1	R	Unknown	Unknown	0.109	0.615	0.312-1.214	0.0622	0.573	0.292-1.127
PRDM16_cg19903196_Bladder Cancer (BC)_TCGA-BLCA_Humanmethylation450_DMFS	cg19903196	PRDM16	Bladder Cancer (BC)	TCGA-BLCA	Humanmethylation450	DMFS	1	F	Unknown	Island	0.238	0.701	0.379-1.298	0.0637	0.582	0.301-1.126
PRDM16_cg04607844_Bladder Cancer (BC)_TCGA-BLCA_Humanmethylation450_DMFS	cg04607844	PRDM16	Bladder Cancer (BC)	TCGA-BLCA	Humanmethylation450	DMFS	1	R	Unknown	Island	0.689	1.13	0.599-2.145	0.0973	0.324	0.133-0.79
PRDM16_cg04019843_Bladder Cancer (BC)_TCGA-BLCA_Humanmethylation450_DMFS	cg04019843	PRDM16	Bladder Cancer (BC)	TCGA-BLCA	Humanmethylation450	DMFS	1	F	Unclassified_Cell_type_specific	S_Shore	0.0917	0.597	0.323-1.104	0.0239	0.497	0.269-0.919
PRDM16_cg17954152_Bladder Cancer (BC)_TCGA-BLCA_Humanmethylation450_DMFS	cg17954152	PRDM16	Bladder Cancer (BC)	TCGA-BLCA	Humanmethylation450	DMFS	1	F	Unknown	Island	0.717	1.12	0.597-2.098	0.0757	0.556	0.254-1.219
PRDM16_cg15009294_Bladder Cancer (BC)_TCGA-BLCA_Humanmethylation450_DMFS	cg15009294	PRDM16	Bladder Cancer (BC)	TCGA-BLCA	Humanmethylation450	DMFS	1	F	Unknown	N_Shelf	0.793	1.08	0.58-2.028	0.244	3	0.904-9.982
PRDM16_cg02367736_Bladder Cancer (BC)_TCGA-BLCA_Humanmethylation450_DMFS	cg02367736	PRDM16	Bladder Cancer (BC)	TCGA-BLCA	Humanmethylation450	DMFS	1	F	Unclassified_Cell_type_specific	Island	0.714	0.892	0.479-1.658	0.0681	0.58	0.309-1.091
PRDM16_cg19375336_Bladder Cancer (BC)_TCGA-BLCA_Humanmethylation450_DMFS	cg19375336	PRDM16	Bladder Cancer (BC)	TCGA-BLCA	Humanmethylation450	DMFS	1	R	Unclassified	Unknown	0.709	1.12	0.607-2.067	0.0825	0.574	0.271-1.217
PRDM16_cg21568317_Bladder Cancer (BC)_TCGA-BLCA_Humanmethylation450_DMFS	cg21568317	PRDM16	Bladder Cancer (BC)	TCGA-BLCA	Humanmethylation450	DMFS	1	R	Unclassified_Cell_type_specific	N_Shore	0.419	1.28	0.686-2.389	0.00863	3.58	0.583-21.977
PRDM16_cg08484944_Bladder Cancer (BC)_TCGA-BLCA_Humanmethylation450_DMFS	cg08484944	PRDM16	Bladder Cancer (BC)	TCGA-BLCA	Humanmethylation450	DMFS	1	R	Unknown	Unknown	0.576	0.842	0.456-1.554	0.163	2.61	1.013-6.746
PRDM16_cg14015211_Bladder Cancer (BC)_TCGA-BLCA_Humanmethylation450_DMFS	cg14015211	PRDM16	Bladder Cancer (BC)	TCGA-BLCA	Humanmethylation450	DMFS	1	R	Unknown	N_Shelf	0.968	1.01	0.549-1.868	0.213	1.89	0.839-4.28
PRDM16_cg02923485_Bladder Cancer (BC)_TCGA-BLCA_Humanmethylation450_DMFS	cg02923485	PRDM16	Bladder Cancer (BC)	TCGA-BLCA	Humanmethylation450	DMFS	1	R	Unknown	N_Shore	0.493	1.24	0.663-2.301	0.136	1.58	0.858-2.924
PRDM16_cg21144374_Bladder Cancer (BC)_TCGA-BLCA_Humanmethylation450_DMFS	cg21144374	PRDM16	Bladder Cancer (BC)	TCGA-BLCA	Humanmethylation450	DMFS	1	R	Unknown	N_Shore	0.0697	0.573	0.31-1.058	0.0075	0.425	0.186-0.971
PRDM16_cg23204021_Bladder Cancer (BC)_TCGA-BLCA_Humanmethylation450_DMFS	cg23204021	PRDM16	Bladder Cancer (BC)	TCGA-BLCA	Humanmethylation450	DMFS	1	R	Unknown	Unknown	0.874	1.05	0.566-1.95	0.0934	0.461	0.127-1.67
PRDM16_cg04975617_Bladder Cancer (BC)_TCGA-BLCA_Humanmethylation450_DMFS	cg04975617	PRDM16	Bladder Cancer (BC)	TCGA-BLCA	Humanmethylation450	DMFS	1	R	Unknown	N_Shore	0.719	0.896	0.485-1.652	0.222	0.59	0.204-1.703
PRDM16_cg07021033_Bladder Cancer (BC)_TCGA-BLCA_Humanmethylation450_DMFS	cg07021033	PRDM16	Bladder Cancer (BC)	TCGA-BLCA	Humanmethylation450	DMFS	1	F	Unknown	Island	0.78	0.914	0.478-1.746	0.17	0.613	0.269-1.398
PRDM16_cg04273303_Bladder Cancer (BC)_TCGA-BLCA_Humanmethylation450_DMFS	cg04273303	PRDM16	Bladder Cancer (BC)	TCGA-BLCA	Humanmethylation450	DMFS	1	F	Unknown	S_Shelf	0.263	1.42	0.734-2.755	0.0054	5.38	2.557-11.315
PRDM16_cg00384553_Bladder Cancer (BC)_TCGA-BLCA_Humanmethylation450_DMFS	cg00384553	PRDM16	Bladder Cancer (BC)	TCGA-BLCA	Humanmethylation450	DMFS	1	R	Unknown	S_Shore	0.91	1.04	0.561-1.911	0.0892	0.532	0.275-1.029
PRDM16_cg18261877_Bladder Cancer (BC)_TCGA-BLCA_Humanmethylation450_DMFS	cg18261877	PRDM16	Bladder Cancer (BC)	TCGA-BLCA	Humanmethylation450	DMFS	1	R	Unknown	Unknown	0.659	1.15	0.617-2.127	0.0495	0.413	0.204-0.837
PRDM16_cg05706189_Bladder Cancer (BC)_TCGA-BLCA_Humanmethylation450_DMFS	cg05706189	PRDM16	Bladder Cancer (BC)	TCGA-BLCA	Humanmethylation450	DMFS	1	F	Unknown	S_Shore	0.45	0.795	0.431-1.467	0.11	0.483	0.232-1.007
PRDM16_cg17823943_Bladder Cancer (BC)_TCGA-BLCA_Humanmethylation450_DMFS	cg17823943	PRDM16	Bladder Cancer (BC)	TCGA-BLCA	Humanmethylation450	DMFS	1	F	Unknown	Island	0.909	0.966	0.523-1.783	0.338	0.574	0.224-1.467
PRDM16_cg17465697_Bladder Cancer (BC)_TCGA-BLCA_Humanmethylation450_DMFS	cg17465697	PRDM16	Bladder Cancer (BC)	TCGA-BLCA	Humanmethylation450	DMFS	1	F	Unknown	S_Shelf	0.452	1.27	0.649-2.502	0.0705	1.72	0.921-3.21
PRDM16_cg12840261_Bladder Cancer (BC)_TCGA-BLCA_Humanmethylation450_DMFS	cg12840261	PRDM16	Bladder Cancer (BC)	TCGA-BLCA	Humanmethylation450	DMFS	1	F	Unknown	Unknown	0.761	0.911	0.493-1.683	0.198	1.94	0.493-7.619
PRDM16_cg03980366_Bladder Cancer (BC)_TCGA-BLCA_Humanmethylation450_DMFS	cg03980366	PRDM16	Bladder Cancer (BC)	TCGA-BLCA	Humanmethylation450	DMFS	1	F	Unknown	S_Shore	0.537	1.21	0.656-2.231	0.218	2.35	0.873-6.307
PRDM16_cg24435244_Bladder Cancer (BC)_TCGA-BLCA_Humanmethylation450_DMFS	cg24435244	PRDM16	Bladder Cancer (BC)	TCGA-BLCA	Humanmethylation450	DMFS	1	F	Unclassified_Cell_type_specific	S_Shelf	0.442	0.787	0.425-1.456	0.0141	0.335	0.076-1.479
PRDM16_cg15745921_Bladder Cancer (BC)_TCGA-BLCA_Humanmethylation450_DMFS	cg15745921	PRDM16	Bladder Cancer (BC)	TCGA-BLCA	Humanmethylation450	DMFS	1	R	Unknown	N_Shore	0.571	1.19	0.633-2.245	0.0609	2.22	0.678-7.281
PRDM16_cg27504802_Bladder Cancer (BC)_TCGA-BLCA_Humanmethylation450_DMFS	cg27504802	PRDM16	Bladder Cancer (BC)	TCGA-BLCA	Humanmethylation450	DMFS	1	F	Unknown	Unknown	0.138	1.56	0.823-2.956	0.0317	1.93	0.95-3.912
PRDM16_cg07159228_Bladder Cancer (BC)_TCGA-BLCA_Humanmethylation450_DMFS	cg07159228	PRDM16	Bladder Cancer (BC)	TCGA-BLCA	Humanmethylation450	DMFS	1	R	Unknown	Unknown	0.179	0.65	0.351-1.204	0.0632	0.428	0.113-1.619
PRDM16_cg25764137_Bladder Cancer (BC)_TCGA-BLCA_Humanmethylation450_DMFS	cg25764137	PRDM16	Bladder Cancer (BC)	TCGA-BLCA	Humanmethylation450	DMFS	1	R	Unclassified	N_Shelf	0.554	0.833	0.448-1.55	0.161	0.486	0.201-1.174
PRDM16_cg13055709_Bladder Cancer (BC)_TCGA-BLCA_Humanmethylation450_DMFS	cg13055709	PRDM16	Bladder Cancer (BC)	TCGA-BLCA	Humanmethylation450	DMFS	1	R	Unknown	N_Shelf	0.474	0.803	0.428-1.505	0.112	0.341	0.138-0.845
PRDM16_cg04230901_Bladder Cancer (BC)_TCGA-BLCA_Humanmethylation450_DMFS	cg04230901	PRDM16	Bladder Cancer (BC)	TCGA-BLCA	Humanmethylation450	DMFS	1	R	Unknown	S_Shore	0.245	1.44	0.741-2.79	0.166	1.83	0.854-3.918
PRDM16_cg07836225_Bladder Cancer (BC)_TCGA-BLCA_Humanmethylation450_DMFS	cg07836225	PRDM16	Bladder Cancer (BC)	TCGA-BLCA	Humanmethylation450	DMFS	1	R	Unknown	Unknown	0.701	1.12	0.607-2.082	0.112	0.231	0.082-0.648
PRDM16_cg17816394_Bladder Cancer (BC)_TCGA-BLCA_Humanmethylation450_DMFS	cg17816394	PRDM16	Bladder Cancer (BC)	TCGA-BLCA	Humanmethylation450	DMFS	1	R	Unknown	S_Shelf	0.963	0.986	0.534-1.819	0.252	1.53	0.765-3.04
PRDM16_cg15963535_Bladder Cancer (BC)_TCGA-BLCA_Humanmethylation450_DMFS	cg15963535	PRDM16	Bladder Cancer (BC)	TCGA-BLCA	Humanmethylation450	DMFS	1	F	Unknown	Unknown	0.419	0.778	0.422-1.436	0.148	0.574	0.294-1.121
PRDM16_cg07757497_Bladder Cancer (BC)_TCGA-BLCA_Humanmethylation450_DMFS	cg07757497	PRDM16	Bladder Cancer (BC)	TCGA-BLCA	Humanmethylation450	DMFS	1	F	Unknown	N_Shelf	0.139	1.57	0.818-2.997	0.0742	1.71	0.886-3.315
PRDM16_cg26912269_Bladder Cancer (BC)_TCGA-BLCA_Humanmethylation450_DMFS	cg26912269	PRDM16	Bladder Cancer (BC)	TCGA-BLCA	Humanmethylation450	DMFS	1	F	Unknown	N_Shore	0.681	0.881	0.477-1.629	0.0399	2.27	0.749-6.867
PRDM16_cg18770350_Bladder Cancer (BC)_TCGA-BLCA_Humanmethylation450_DMFS	cg18770350	PRDM16	Bladder Cancer (BC)	TCGA-BLCA	Humanmethylation450	DMFS	1	R	Unknown	N_Shore	0.181	1.5	0.804-2.79	0.00455	2.3	1.174-4.51
PRDM16_cg15578091_Bladder Cancer (BC)_TCGA-BLCA_Humanmethylation450_DMFS	cg15578091	PRDM16	Bladder Cancer (BC)	TCGA-BLCA	Humanmethylation450	DMFS	1	R	Unknown	Unknown	0.631	0.863	0.468-1.593	0.0782	0.414	0.194-0.881
PRDM16_cg08633923_Bladder Cancer (BC)_TCGA-BLCA_Humanmethylation450_DMFS	cg08633923	PRDM16	Bladder Cancer (BC)	TCGA-BLCA	Humanmethylation450	DMFS	1	F	Unknown	N_Shore	0.694	1.15	0.561-2.342	0.0402	2.19	1.131-4.244
PRDM16_cg24690236_Bladder Cancer (BC)_TCGA-BLCA_Humanmethylation450_DMFS	cg24690236	PRDM16	Bladder Cancer (BC)	TCGA-BLCA	Humanmethylation450	DMFS	1	F	Unknown	N_Shelf	0.988	0.995	0.527-1.88	0.088	0.565	0.302-1.056
PRDM16_cg14429847_Bladder Cancer (BC)_TCGA-BLCA_Humanmethylation450_DMFS	cg14429847	PRDM16	Bladder Cancer (BC)	TCGA-BLCA	Humanmethylation450	DMFS	1	F	Unclassified_Cell_type_specific	N_Shore	0.196	0.676	0.361-1.265	0.103	1.64	0.843-3.202
PRDM16_cg23921145_Bladder Cancer (BC)_TCGA-BLCA_Humanmethylation450_DMFS	cg23921145	PRDM16	Bladder Cancer (BC)	TCGA-BLCA	Humanmethylation450	DMFS	1	F	Unknown	Island	0.326	0.74	0.397-1.377	0.0123	0.453	0.208-0.988
PRDM16_cg06721712_Bladder Cancer (BC)_TCGA-BLCA_Humanmethylation450_DMFS	cg06721712	PRDM16	Bladder Cancer (BC)	TCGA-BLCA	Humanmethylation450	DMFS	1	R	Unknown	N_Shore	0.132	1.6	0.866-2.948	0.0207	3.34	1.575-7.102
PRDM16_cg24496088_Bladder Cancer (BC)_TCGA-BLCA_Humanmethylation450_DMFS	cg24496088	PRDM16	Bladder Cancer (BC)	TCGA-BLCA	Humanmethylation450	DMFS	1	R	Unknown	Island	0.102	1.69	0.915-3.12	0.113	0.476	0.216-1.047
PRDM16_cg10055431_Bladder Cancer (BC)_TCGA-BLCA_Humanmethylation450_DMFS	cg10055431	PRDM16	Bladder Cancer (BC)	TCGA-BLCA	Humanmethylation450	DMFS	1	R	Unknown	Unknown	0.151	0.654	0.351-1.22	0.0549	0.564	0.286-1.11
PRDM16_cg24068020_Bladder Cancer (BC)_TCGA-BLCA_Humanmethylation450_DMFS	cg24068020	PRDM16	Bladder Cancer (BC)	TCGA-BLCA	Humanmethylation450	DMFS	1	R	Unknown	S_Shelf	0.803	1.08	0.583-1.999	0.23	1.9	0.764-4.708
PRDM16_cg22679890_Bladder Cancer (BC)_TCGA-BLCA_Humanmethylation450_DMFS	cg22679890	PRDM16	Bladder Cancer (BC)	TCGA-BLCA	Humanmethylation450	DMFS	1	F	Unknown	Unknown	0.0173	0.479	0.26-0.884	0.00364	0.398	0.216-0.734
PRDM16_cg01395456_Bladder Cancer (BC)_TCGA-BLCA_Humanmethylation450_DMFS	cg01395456	PRDM16	Bladder Cancer (BC)	TCGA-BLCA	Humanmethylation450	DMFS	1	F	Unknown	Unknown	0.0201	2.01	1.079-3.741	0.00249	2.73	1.478-5.041
PRDM16_cg03284440_Bladder Cancer (BC)_TCGA-BLCA_Humanmethylation450_DMFS	cg03284440	PRDM16	Bladder Cancer (BC)	TCGA-BLCA	Humanmethylation450	DMFS	1	R	Unclassified_Cell_type_specific	Unknown	0.621	0.853	0.454-1.603	0.107	2.14	0.976-4.681
PRDM16_cg02054059_Bladder Cancer (BC)_TCGA-BLCA_Humanmethylation450_DMFS	cg02054059	PRDM16	Bladder Cancer (BC)	TCGA-BLCA	Humanmethylation450	DMFS	1	F	Unclassified_Cell_type_specific	Unknown	0.846	1.07	0.548-2.075	0.237	1.73	0.749-4.014
PRDM16_cg00755836_Bladder Cancer (BC)_TCGA-BLCA_Humanmethylation450_DMFS	cg00755836	PRDM16	Bladder Cancer (BC)	TCGA-BLCA	Humanmethylation450	DMFS	1	R	Unknown	Island	0.16	1.55	0.79-3.033	0.0434	2.1	1.101-4.017
PRDM16_cg01932688_Bladder Cancer (BC)_TCGA-BLCA_Humanmethylation450_DMFS	cg01932688	PRDM16	Bladder Cancer (BC)	TCGA-BLCA	Humanmethylation450	DMFS	1	F	Unclassified_Cell_type_specific	N_Shelf	0.49	0.806	0.435-1.493	0.0347	0.466	0.248-0.877
PRDM16_cg25061864_Bladder Cancer (BC)_TCGA-BLCA_Humanmethylation450_DMFS	cg25061864	PRDM16	Bladder Cancer (BC)	TCGA-BLCA	Humanmethylation450	DMFS	1	R	Unclassified_Cell_type_specific	N_Shelf	0.824	0.934	0.503-1.736	0.04	0.523	0.283-0.964
PRDM16_cg03109229_Bladder Cancer (BC)_TCGA-BLCA_Humanmethylation450_DMFS	cg03109229	PRDM16	Bladder Cancer (BC)	TCGA-BLCA	Humanmethylation450	DMFS	1	R	Unknown	Unknown	0.541	1.21	0.653-2.245	0.192	1.57	0.824-3.008
PRDM16_cg20429172_Bladder Cancer (BC)_TCGA-BLCA_Humanmethylation450_DMFS	cg20429172	PRDM16	Bladder Cancer (BC)	TCGA-BLCA	Humanmethylation450	DMFS	1	R	Unknown	Island	0.939	1.02	0.546-1.922	0.248	0.552	0.241-1.261
PRDM16_cg03131272_Bladder Cancer (BC)_TCGA-BLCA_Humanmethylation450_DMFS	cg03131272	PRDM16	Bladder Cancer (BC)	TCGA-BLCA	Humanmethylation450	DMFS	1	R	Unknown	Unknown	0.73	1.11	0.602-2.054	0.0356	2.28	0.751-6.924
PRDM16_cg03802817_Bladder Cancer (BC)_TCGA-BLCA_Humanmethylation450_DMFS	cg03802817	PRDM16	Bladder Cancer (BC)	TCGA-BLCA	Humanmethylation450	DMFS	1	F	Unknown	Island	0.0159	0.474	0.256-0.875	0.00494	0.342	0.179-0.654
PRDM16_cg23112609_Bladder Cancer (BC)_TCGA-BLCA_Humanmethylation450_DMFS	cg23112609	PRDM16	Bladder Cancer (BC)	TCGA-BLCA	Humanmethylation450	DMFS	1	R	Unknown	N_Shore	0.0407	0.548	0.296-1.016	0.0347	0.326	0.15-0.705
PRDM16_cg06200714_Bladder Cancer (BC)_TCGA-BLCA_Humanmethylation450_DMFS	cg06200714	PRDM16	Bladder Cancer (BC)	TCGA-BLCA	Humanmethylation450	DMFS	1	R	Unknown	Island	0.806	1.08	0.585-1.989	0.026	3.19	1.487-6.845
PRDM16_cg12253753_Bladder Cancer (BC)_TCGA-BLCA_Humanmethylation450_DMFS	cg12253753	PRDM16	Bladder Cancer (BC)	TCGA-BLCA	Humanmethylation450	DMFS	1	F	Unknown	Unknown	0.777	1.09	0.591-2.012	0.0381	0.166	0.067-0.412
PRDM16_cg24982556_Bladder Cancer (BC)_TCGA-BLCA_Humanmethylation450_DMFS	cg24982556	PRDM16	Bladder Cancer (BC)	TCGA-BLCA	Humanmethylation450	DMFS	1	R	Unknown	N_Shore	0.236	0.695	0.377-1.282	0.0521	0.531	0.286-0.983
PRDM16_cg03893913_Bladder Cancer (BC)_TCGA-BLCA_Humanmethylation450_DMFS	cg03893913	PRDM16	Bladder Cancer (BC)	TCGA-BLCA	Humanmethylation450	DMFS	1	F	Unknown	N_Shore	0.599	0.851	0.46-1.574	0.0567	0.283	0.121-0.662
PRDM16_cg26277787_Bladder Cancer (BC)_TCGA-BLCA_Humanmethylation450_DMFS	cg26277787	PRDM16	Bladder Cancer (BC)	TCGA-BLCA	Humanmethylation450	DMFS	1	F	Unknown	Unknown	0.701	0.889	0.482-1.64	0.0767	0.202	0.076-0.539
PRDM16_cg07503658_Bladder Cancer (BC)_TCGA-BLCA_Humanmethylation450_DMFS	cg07503658	PRDM16	Bladder Cancer (BC)	TCGA-BLCA	Humanmethylation450	DMFS	1	R	Unknown	N_Shelf	0.374	1.31	0.711-2.423	0.265	1.54	0.753-3.152
PRDM16_cg01759256_Bladder Cancer (BC)_TCGA-BLCA_Humanmethylation450_DMFS	cg01759256	PRDM16	Bladder Cancer (BC)	TCGA-BLCA	Humanmethylation450	DMFS	1	R	Unknown	N_Shore	0.62	0.858	0.464-1.586	0.134	0.594	0.313-1.128
PRDM16_cg05291588_Bladder Cancer (BC)_TCGA-BLCA_Humanmethylation450_DMFS	cg05291588	PRDM16	Bladder Cancer (BC)	TCGA-BLCA	Humanmethylation450	DMFS	1	R	Unclassified_Cell_type_specific	Unknown	0.279	0.719	0.389-1.326	0.104	0.556	0.291-1.062
PRDM16_cg20417128_Bladder Cancer (BC)_TCGA-BLCA_Humanmethylation450_DMFS	cg20417128	PRDM16	Bladder Cancer (BC)	TCGA-BLCA	Humanmethylation450	DMFS	1	F	Unknown	Unknown	0.909	0.965	0.523-1.783	0.106	0.401	0.176-0.915
PRDM16_cg00993484_Bladder Cancer (BC)_TCGA-BLCA_Humanmethylation450_DMFS	cg00993484	PRDM16	Bladder Cancer (BC)	TCGA-BLCA	Humanmethylation450	DMFS	1	R	Unknown	Unknown	0.384	0.769	0.416-1.42	0.0562	0.57	0.303-1.073
PRDM16_cg24066980_Bladder Cancer (BC)_TCGA-BLCA_Humanmethylation450_DMFS	cg24066980	PRDM16	Bladder Cancer (BC)	TCGA-BLCA	Humanmethylation450	DMFS	1	F	Unclassified_Cell_type_specific	S_Shore	0.144	0.64	0.347-1.18	0.0358	0.517	0.28-0.954
PRDM16_cg04768315_Bladder Cancer (BC)_TCGA-BLCA_Humanmethylation450_DMFS	cg04768315	PRDM16	Bladder Cancer (BC)	TCGA-BLCA	Humanmethylation450	DMFS	1	R	Unknown	Unknown	0.287	0.721	0.391-1.331	0.0645	0.531	0.283-0.999
PRDM16_cg21465236_Bladder Cancer (BC)_TCGA-BLCA_Humanmethylation450_DMFS	cg21465236	PRDM16	Bladder Cancer (BC)	TCGA-BLCA	Humanmethylation450	DMFS	1	R	Unknown	Island	0.575	0.846	0.457-1.566	0.0813	1.95	0.735-5.172
PRDM16_cg12565335_Bladder Cancer (BC)_TCGA-BLCA_Humanmethylation450_DMFS	cg12565335	PRDM16	Bladder Cancer (BC)	TCGA-BLCA	Humanmethylation450	DMFS	1	F	Unknown	Unknown	0.148	0.641	0.347-1.182	0.0211	0.252	0.111-0.569
PRDM16_cg15365426_Bladder Cancer (BC)_TCGA-BLCA_Humanmethylation450_DMFS	cg15365426	PRDM16	Bladder Cancer (BC)	TCGA-BLCA	Humanmethylation450	DMFS	1	F	Unknown	Unknown	0.269	0.716	0.388-1.321	0.0904	0.507	0.178-1.444
PRDM16_cg06320642_Bladder Cancer (BC)_TCGA-BLCA_Humanmethylation450_DMFS	cg06320642	PRDM16	Bladder Cancer (BC)	TCGA-BLCA	Humanmethylation450	DMFS	1	R	Unknown	Island	0.432	0.788	0.427-1.454	0.0521	0.488	0.255-0.936
PRDM16_cg16434511_Bladder Cancer (BC)_TCGA-BLCA_Humanmethylation450_DMFS	cg16434511	PRDM16	Bladder Cancer (BC)	TCGA-BLCA	Humanmethylation450	DMFS	1	F	Unknown	N_Shelf	0.456	0.795	0.431-1.468	0.000134	0.221	0.043-1.131
PRDM16_cg02368577_Bladder Cancer (BC)_TCGA-BLCA_Humanmethylation450_DMFS	cg02368577	PRDM16	Bladder Cancer (BC)	TCGA-BLCA	Humanmethylation450	DMFS	1	R	Unknown	Unknown	0.578	1.19	0.641-2.198	0.0152	3.29	0.575-18.804
PRDM16_cg06523532_Bladder Cancer (BC)_TCGA-BLCA_Humanmethylation450_DMFS	cg06523532	PRDM16	Bladder Cancer (BC)	TCGA-BLCA	Humanmethylation450	DMFS	1	R	Unknown	Unknown	0.415	1.28	0.687-2.395	0.0871	1.7	0.857-3.384
PRDM16_cg24929896_Bladder Cancer (BC)_TCGA-BLCA_Humanmethylation450_DMFS	cg24929896	PRDM16	Bladder Cancer (BC)	TCGA-BLCA	Humanmethylation450	DMFS	1	F	Unknown	S_Shore	0.328	0.74	0.392-1.396	0.304	1.4	0.702-2.784
PRDM16_cg06942852_Bladder Cancer (BC)_TCGA-BLCA_Humanmethylation450_DMFS	cg06942852	PRDM16	Bladder Cancer (BC)	TCGA-BLCA	Humanmethylation450	DMFS	1	F	Unknown	Unknown	0.912	0.966	0.523-1.784	0.223	1.55	0.796-3.014
PRDM16_cg08050967_Bladder Cancer (BC)_TCGA-BLCA_Humanmethylation450_DMFS	cg08050967	PRDM16	Bladder Cancer (BC)	TCGA-BLCA	Humanmethylation450	DMFS	1	R	Unclassified	N_Shelf	0.915	0.968	0.522-1.796	0.156	2.4	0.902-6.397
PRDM16_cg26643996_Bladder Cancer (BC)_TCGA-BLCA_Humanmethylation450_DMFS	cg26643996	PRDM16	Bladder Cancer (BC)	TCGA-BLCA	Humanmethylation450	DMFS	1	R	Unknown	Unknown	0.77	0.915	0.495-1.69	0.138	1.89	0.624-5.73
PRDM16_cg05608612_Bladder Cancer (BC)_TCGA-BLCA_Humanmethylation450_DMFS	cg05608612	PRDM16	Bladder Cancer (BC)	TCGA-BLCA	Humanmethylation450	DMFS	1	F	Unknown	N_Shelf	0.829	1.07	0.577-1.977	0.406	1.54	0.641-3.691
PRDM16_cg23466183_Bladder Cancer (BC)_TCGA-BLCA_Humanmethylation450_DMFS	cg23466183	PRDM16	Bladder Cancer (BC)	TCGA-BLCA	Humanmethylation450	DMFS	1	F	Unknown	Unknown	0.369	1.33	0.675-2.638	0.00876	3.38	1.69-6.74
PRDM16_cg17684765_Bladder Cancer (BC)_TCGA-BLCA_Humanmethylation450_DMFS	cg17684765	PRDM16	Bladder Cancer (BC)	TCGA-BLCA	Humanmethylation450	DMFS	1	R	Unknown	Unknown	0.847	1.06	0.575-1.959	0.216	3.21	0.999-10.314
PRDM16_cg00931181_Bladder Cancer (BC)_TCGA-BLCA_Humanmethylation450_DMFS	cg00931181	PRDM16	Bladder Cancer (BC)	TCGA-BLCA	Humanmethylation450	DMFS	1	R	Unknown	S_Shelf	0.702	0.888	0.477-1.651	0.0686	2.08	0.715-6.075
PRDM16_cg25396690_Bladder Cancer (BC)_TCGA-BLCA_Humanmethylation450_DMFS	cg25396690	PRDM16	Bladder Cancer (BC)	TCGA-BLCA	Humanmethylation450	DMFS	1	F	Unknown	Unknown	0.0129	2.09	1.064-4.087	0.0306	2.72	1.309-5.642
PRDM16_cg13051968_Bladder Cancer (BC)_TCGA-BLCA_Humanmethylation450_DMFS	cg13051968	PRDM16	Bladder Cancer (BC)	TCGA-BLCA	Humanmethylation450	DMFS	1	F	Unknown	Unknown	0.0247	1.95	1.006-3.796	0.00281	3.1	1.628-5.891
PRDM16_cg14657818_Bladder Cancer (BC)_TCGA-BLCA_Humanmethylation450_DMFS	cg14657818	PRDM16	Bladder Cancer (BC)	TCGA-BLCA	Humanmethylation450	DMFS	1	R	Unknown	N_Shore	0.0729	1.72	0.89-3.333	0.000438	3.15	1.706-5.805
PRDM16_cg24683121_Bladder Cancer (BC)_TCGA-BLCA_Humanmethylation450_DMFS	cg24683121	PRDM16	Bladder Cancer (BC)	TCGA-BLCA	Humanmethylation450	DMFS	1	R	Unknown	N_Shore	0.846	1.06	0.575-1.959	0.00585	0.342	0.1-1.176
PRDM16_cg13716880_Bladder Cancer (BC)_TCGA-BLCA_Humanmethylation450_DMFS	cg13716880	PRDM16	Bladder Cancer (BC)	TCGA-BLCA	Humanmethylation450	DMFS	1	F	Unclassified_Cell_type_specific	N_Shore	0.126	1.6	0.834-3.069	0.0666	1.75	0.912-3.349
PRDM16_cg02189784_Bladder Cancer (BC)_TCGA-BLCA_Humanmethylation450_DMFS	cg02189784	PRDM16	Bladder Cancer (BC)	TCGA-BLCA	Humanmethylation450	DMFS	1	R	Unknown	Unknown	0.324	1.35	0.728-2.501	0.165	2.04	0.843-4.951
PRDM16_cg25819429_Bladder Cancer (BC)_TCGA-BLCA_Humanmethylation450_DMFS	cg25819429	PRDM16	Bladder Cancer (BC)	TCGA-BLCA	Humanmethylation450	DMFS	1	F	Unknown	Unknown	0.721	0.895	0.485-1.654	0.244	1.82	0.481-6.893
PRDM16_cg25714252_Bladder Cancer (BC)_TCGA-BLCA_Humanmethylation450_DMFS	cg25714252	PRDM16	Bladder Cancer (BC)	TCGA-BLCA	Humanmethylation450	DMFS	1	R	Unknown	N_Shelf	0.583	0.845	0.458-1.559	0.0643	0.349	0.053-2.322
PRDM16_cg11459133_Bladder Cancer (BC)_TCGA-BLCA_Humanmethylation450_DMFS	cg11459133	PRDM16	Bladder Cancer (BC)	TCGA-BLCA	Humanmethylation450	DMFS	1	R	Unknown	Island	0.267	0.723	0.388-1.348	0.00731	0.453	0.222-0.925
PRDM16_cg04779211_Bladder Cancer (BC)_TCGA-BLCA_Humanmethylation450_DMFS	cg04779211	PRDM16	Bladder Cancer (BC)	TCGA-BLCA	Humanmethylation450	DMFS	1	F	Unknown	S_Shelf	0.971	1.01	0.54-1.896	0.122	1.62	0.88-2.996
PRDM16_cg22826996_Bladder Cancer (BC)_TCGA-BLCA_Humanmethylation450_DMFS	cg22826996	PRDM16	Bladder Cancer (BC)	TCGA-BLCA	Humanmethylation450	DMFS	1	R	Unknown	N_Shelf	0.312	1.38	0.743-2.548	0.196	1.5	0.812-2.763
PRDM16_cg23391473_Bladder Cancer (BC)_TCGA-BLCA_Humanmethylation450_DMFS	cg23391473	PRDM16	Bladder Cancer (BC)	TCGA-BLCA	Humanmethylation450	DMFS	1	F	Unknown	Island	0.811	1.08	0.583-1.987	0.0662	0.506	0.263-0.974
PRDM16_cg05446424_Bladder Cancer (BC)_TCGA-BLCA_Humanmethylation450_DMFS	cg05446424	PRDM16	Bladder Cancer (BC)	TCGA-BLCA	Humanmethylation450	DMFS	1	F	Unknown	Unknown	0.569	0.835	0.448-1.556	0.252	2.96	0.883-9.908
PRDM16_cg02746381_Bladder Cancer (BC)_TCGA-BLCA_Humanmethylation450_DMFS	cg02746381	PRDM16	Bladder Cancer (BC)	TCGA-BLCA	Humanmethylation450	DMFS	1	F	Unknown	S_Shore	0.617	0.855	0.461-1.588	0.0278	2.54	0.722-8.916
PRDM16_cg21353292_Bladder Cancer (BC)_TCGA-BLCA_Humanmethylation450_DMFS	cg21353292	PRDM16	Bladder Cancer (BC)	TCGA-BLCA	Humanmethylation450	DMFS	1	F	Unknown	N_Shore	0.173	1.52	0.795-2.892	0.107	2.71	1.063-6.902
PRDM16_cg12793924_Bladder Cancer (BC)_TCGA-BLCA_Humanmethylation450_DMFS	cg12793924	PRDM16	Bladder Cancer (BC)	TCGA-BLCA	Humanmethylation450	DMFS	1	R	Unknown	Island	0.253	1.42	0.754-2.664	0.0989	1.66	0.852-3.245
PRDM16_cg17181167_Bladder Cancer (BC)_TCGA-BLCA_Humanmethylation450_DMFS	cg17181167	PRDM16	Bladder Cancer (BC)	TCGA-BLCA	Humanmethylation450	DMFS	1	R	Unclassified_Cell_type_specific	Unknown	0.478	0.798	0.429-1.484	0.0633	3.06	1.249-7.474
PRDM16_cg17427096_Bladder Cancer (BC)_TCGA-BLCA_Humanmethylation450_DMFS	cg17427096	PRDM16	Bladder Cancer (BC)	TCGA-BLCA	Humanmethylation450	DMFS	1	F	Unknown	Island	0.219	1.46	0.773-2.743	0.0428	2.59	1.235-5.431
PRDM16_cg09394306_Bladder Cancer (BC)_TCGA-BLCA_Humanmethylation450_DMFS	cg09394306	PRDM16	Bladder Cancer (BC)	TCGA-BLCA	Humanmethylation450	DMFS	1	R	Unknown	Unknown	0.726	0.899	0.487-1.659	0.00216	3.11	0.954-10.146
PRDM16_cg19093939_Bladder Cancer (BC)_TCGA-BLCA_Humanmethylation450_DMFS	cg19093939	PRDM16	Bladder Cancer (BC)	TCGA-BLCA	Humanmethylation450	DMFS	1	R	Unknown	Unknown	0.475	1.25	0.676-2.305	0.0242	2.14	1.158-3.973
PRDM16_cg11271129_Bladder Cancer (BC)_TCGA-BLCA_Humanmethylation450_DMFS	cg11271129	PRDM16	Bladder Cancer (BC)	TCGA-BLCA	Humanmethylation450	DMFS	1	R	Unknown	Island	0.907	0.965	0.523-1.78	0.228	1.5	0.8-2.818
PRDM16_cg00746446_Bladder Cancer (BC)_TCGA-BLCA_Humanmethylation450_DMFS	cg00746446	PRDM16	Bladder Cancer (BC)	TCGA-BLCA	Humanmethylation450	DMFS	1	R	Unclassified_Cell_type_specific	S_Shore	0.966	1.01	0.538-1.912	0.0337	0.278	0.12-0.648
PRDM16_cg00872414_Bladder Cancer (BC)_TCGA-BLCA_Humanmethylation450_DMFS	cg00872414	PRDM16	Bladder Cancer (BC)	TCGA-BLCA	Humanmethylation450	DMFS	1	F	Unknown	S_Shore	0.16	1.6	0.855-2.987	0.0454	2.48	1.233-5.008
PRDM16_cg15717719_Bladder Cancer (BC)_TCGA-BLCA_Humanmethylation450_DMFS	cg15717719	PRDM16	Bladder Cancer (BC)	TCGA-BLCA	Humanmethylation450	DMFS	1	F	Unknown	N_Shore	0.157	1.53	0.823-2.832	0.0567	1.76	0.928-3.349
PRDM16_cg12565126_Bladder Cancer (BC)_TCGA-BLCA_Humanmethylation450_DMFS	cg12565126	PRDM16	Bladder Cancer (BC)	TCGA-BLCA	Humanmethylation450	DMFS	1	R	Unknown	Unknown	0.381	1.31	0.709-2.413	0.138	1.68	0.87-3.232
PRDM16_cg19402853_Bladder Cancer (BC)_TCGA-BLCA_Humanmethylation450_DMFS	cg19402853	PRDM16	Bladder Cancer (BC)	TCGA-BLCA	Humanmethylation450	DMFS	1	F	Unknown	N_Shore	0.696	0.888	0.481-1.639	0.0922	2.86	1.142-7.147
PRDM16_cg23118151_Bladder Cancer (BC)_TCGA-BLCA_Humanmethylation450_DMFS	cg23118151	PRDM16	Bladder Cancer (BC)	TCGA-BLCA	Humanmethylation450	DMFS	1	F	Unknown	S_Shore	0.0559	1.79	0.892-3.579	0.00135	2.54	1.341-4.812
PRDM16_cg23535362_Bladder Cancer (BC)_TCGA-BLCA_Humanmethylation450_DMFS	cg23535362	PRDM16	Bladder Cancer (BC)	TCGA-BLCA	Humanmethylation450	DMFS	1	F	Unknown	Unknown	0.934	0.975	0.527-1.802	0.208	0.663	0.356-1.235
PRDM16_cg10639428_Bladder Cancer (BC)_TCGA-BLCA_Humanmethylation450_DMFS	cg10639428	PRDM16	Bladder Cancer (BC)	TCGA-BLCA	Humanmethylation450	DMFS	1	R	Unknown	S_Shore	0.119	1.6	0.862-2.982	0.0646	3.16	1.307-7.649
PRDM16_cg22480783_Bladder Cancer (BC)_TCGA-BLCA_Humanmethylation450_DMFS	cg22480783	PRDM16	Bladder Cancer (BC)	TCGA-BLCA	Humanmethylation450	DMFS	1	R	Unknown	S_Shore	0.582	0.842	0.454-1.562	0.084	0.545	0.289-1.027
PRDM16_cg01926269_Bladder Cancer (BC)_TCGA-BLCA_Humanmethylation450_DMFS	cg01926269	PRDM16	Bladder Cancer (BC)	TCGA-BLCA	Humanmethylation450	DMFS	1	R	Unknown	S_Shore	0.786	0.921	0.499-1.699	0.163	0.491	0.121-1.989
PRDM16_cg20948740_Bladder Cancer (BC)_TCGA-BLCA_Humanmethylation450_DMFS	cg20948740	PRDM16	Bladder Cancer (BC)	TCGA-BLCA	Humanmethylation450	DMFS	1	R	Unknown	Unknown	0.784	1.09	0.589-2.006	0.048	0.528	0.244-1.14
PRDM16_cg08485187_Bladder Cancer (BC)_TCGA-BLCA_Humanmethylation450_DMFS	cg08485187	PRDM16	Bladder Cancer (BC)	TCGA-BLCA	Humanmethylation450	DMFS	1	F	Unclassified_Cell_type_specific	N_Shore	0.889	0.958	0.519-1.768	0.0964	4.47	1.618-12.379
PRDM16_cg02607972_Bladder Cancer (BC)_TCGA-BLCA_Humanmethylation450_DMFS	cg02607972	PRDM16	Bladder Cancer (BC)	TCGA-BLCA	Humanmethylation450	DMFS	1	R	Unknown	Island	0.687	0.884	0.474-1.648	0.187	1.97	0.803-4.829
PRDM16_cg06287431_Bladder Cancer (BC)_TCGA-BLCA_Humanmethylation450_DMFS	cg06287431	PRDM16	Bladder Cancer (BC)	TCGA-BLCA	Humanmethylation450	DMFS	1	R	Unknown	Island	0.227	1.49	0.725-3.053	0.0208	2.96	1.45-6.049
PRDM16_cg21748207_Bladder Cancer (BC)_TCGA-BLCA_Humanmethylation450_DMFS	cg21748207	PRDM16	Bladder Cancer (BC)	TCGA-BLCA	Humanmethylation450	DMFS	1	R	Unclassified_Cell_type_specific	S_Shore	0.793	0.917	0.48-1.754	0.0314	0.442	0.157-1.244
PRDM16_cg02583525_Bladder Cancer (BC)_TCGA-BLCA_Humanmethylation450_DMFS	cg02583525	PRDM16	Bladder Cancer (BC)	TCGA-BLCA	Humanmethylation450	DMFS	1	F	Unknown	N_Shore	0.865	1.05	0.57-1.949	0.00629	0.267	0.042-1.704
PRDM16_cg18920368_Bladder Cancer (BC)_TCGA-BLCA_Humanmethylation450_DMFS	cg18920368	PRDM16	Bladder Cancer (BC)	TCGA-BLCA	Humanmethylation450	DMFS	1	R	Unclassified_Cell_type_specific	Unknown	0.642	0.861	0.458-1.62	0.0699	0.325	0.133-0.792
PRDM16_cg20730894_Bladder Cancer (BC)_TCGA-BLCA_Humanmethylation450_DMFS	cg20730894	PRDM16	Bladder Cancer (BC)	TCGA-BLCA	Humanmethylation450	DMFS	1	F	Unknown	Unknown	0.242	1.42	0.76-2.649	0.0886	0.212	0.078-0.573
PRDM16_cg05855689_Bladder Cancer (BC)_TCGA-BLCA_Humanmethylation450_DMFS	cg05855689	PRDM16	Bladder Cancer (BC)	TCGA-BLCA	Humanmethylation450	DMFS	1	R	Unknown	N_Shore	0.493	1.23	0.658-2.311	0.181	2.26	0.827-6.159
PRDM16_cg17611932_Bladder Cancer (BC)_TCGA-BLCA_Humanmethylation450_DMFS	cg17611932	PRDM16	Bladder Cancer (BC)	TCGA-BLCA	Humanmethylation450	DMFS	1	F	Unknown	Unknown	0.0196	0.491	0.262-0.921	0.000902	0.37	0.174-0.787
PRDM16_cg16970492_Bladder Cancer (BC)_TCGA-BLCA_Humanmethylation450_DMFS	cg16970492	PRDM16	Bladder Cancer (BC)	TCGA-BLCA	Humanmethylation450	DMFS	1	F	Unknown	Unknown	0.373	1.34	0.712-2.509	0.162	1.77	0.86-3.658
PRDM16_cg21484680_Bladder Cancer (BC)_TCGA-BLCA_Humanmethylation450_DMFS	cg21484680	PRDM16	Bladder Cancer (BC)	TCGA-BLCA	Humanmethylation450	DMFS	1	F	Unknown	Island	0.754	1.11	0.567-2.169	0.0467	2.03	1.076-3.842
PRDM16_cg18905952_Bladder Cancer (BC)_TCGA-BLCA_Humanmethylation450_DMFS	cg18905952	PRDM16	Bladder Cancer (BC)	TCGA-BLCA	Humanmethylation450	DMFS	1	R	Unknown	Unknown	0.951	1.02	0.552-1.881	0.119	1.83	0.919-3.631
PRDM16_cg15308271_Bladder Cancer (BC)_TCGA-BLCA_Humanmethylation450_DMFS	cg15308271	PRDM16	Bladder Cancer (BC)	TCGA-BLCA	Humanmethylation450	DMFS	1	F	Unclassified_Cell_type_specific	Island	0.571	0.84	0.454-1.552	0.0161	0.451	0.195-1.045
PRDM16_cg22759265_Bladder Cancer (BC)_TCGA-BLCA_Humanmethylation450_DMFS	cg22759265	PRDM16	Bladder Cancer (BC)	TCGA-BLCA	Humanmethylation450	DMFS	1	R	Unknown	N_Shore	0.706	1.13	0.602-2.109	0.15	1.74	0.683-4.423
PRDM16_cg23576092_Bladder Cancer (BC)_TCGA-BLCA_Humanmethylation450_DMFS	cg23576092	PRDM16	Bladder Cancer (BC)	TCGA-BLCA	Humanmethylation450	DMFS	1	R	Unknown	S_Shore	0.379	1.32	0.712-2.434	0.00761	3.15	1.622-6.134
PRDM16_cg19577082_Bladder Cancer (BC)_TCGA-BLCA_Humanmethylation450_DMFS	cg19577082	PRDM16	Bladder Cancer (BC)	TCGA-BLCA	Humanmethylation450	DMFS	1	R	Unknown	S_Shore	0.605	1.17	0.635-2.164	0.227	0.696	0.367-1.321
PRDM16_cg16440073_Bladder Cancer (BC)_TCGA-BLCA_Humanmethylation450_DMFS	cg16440073	PRDM16	Bladder Cancer (BC)	TCGA-BLCA	Humanmethylation450	DMFS	1	R	Unknown	Island	0.812	1.08	0.583-1.984	0.0241	0.416	0.134-1.295
PRDM16_cg21550785_Bladder Cancer (BC)_TCGA-BLCA_Humanmethylation450_DMFS	cg21550785	PRDM16	Bladder Cancer (BC)	TCGA-BLCA	Humanmethylation450	DMFS	1	R	Unknown	S_Shelf	0.207	0.68	0.358-1.293	0.0109	0.387	0.13-1.155
PRDM16_cg00643897_Bladder Cancer (BC)_TCGA-BLCA_Humanmethylation450_DMFS	cg00643897	PRDM16	Bladder Cancer (BC)	TCGA-BLCA	Humanmethylation450	DMFS	1	R	Unknown	S_Shore	0.451	1.26	0.681-2.33	0.124	1.63	0.883-3.016
PRDM16_cg10634568_Bladder Cancer (BC)_TCGA-BLCA_Humanmethylation450_DMFS	cg10634568	PRDM16	Bladder Cancer (BC)	TCGA-BLCA	Humanmethylation450	DMFS	1	F	Unknown	S_Shore	0.314	0.739	0.4-1.365	0.0325	0.493	0.266-0.916
PRDM16_cg24032691_Bladder Cancer (BC)_TCGA-BLCA_Humanmethylation450_DMFS	cg24032691	PRDM16	Bladder Cancer (BC)	TCGA-BLCA	Humanmethylation450	DMFS	1	F	Unknown	S_Shore	0.541	1.21	0.649-2.246	0.222	3.16	0.977-10.239
PRDM16_cg10582371_Bladder Cancer (BC)_TCGA-BLCA_Humanmethylation450_DMFS	cg10582371	PRDM16	Bladder Cancer (BC)	TCGA-BLCA	Humanmethylation450	DMFS	1	F	Unclassified_Cell_type_specific	Unknown	0.769	1.09	0.592-2.022	0.13	2.08	0.941-4.579
PRDM16_cg20798460_Bladder Cancer (BC)_TCGA-BLCA_Humanmethylation450_DMFS	cg20798460	PRDM16	Bladder Cancer (BC)	TCGA-BLCA	Humanmethylation450	DMFS	1	R	Unclassified_Cell_type_specific	Island	0.319	1.36	0.725-2.544	0.0408	0.419	0.123-1.425
PRDM16_cg05882522_Bladder Cancer (BC)_TCGA-BLCA_Humanmethylation450_DMFS	cg05882522	PRDM16	Bladder Cancer (BC)	TCGA-BLCA	Humanmethylation450	DMFS	1	F	Unclassified_Cell_type_specific	Island	0.294	1.39	0.751-2.556	0.262	1.42	0.768-2.612
PRDM16_cg02878901_Bladder Cancer (BC)_TCGA-BLCA_Humanmethylation450_DMFS	cg02878901	PRDM16	Bladder Cancer (BC)	TCGA-BLCA	Humanmethylation450	DMFS	1	F	Unknown	Unknown	0.631	0.861	0.464-1.598	0.0712	0.515	0.205-1.294
PRDM16_cg07055315_Bladder Cancer (BC)_TCGA-BLCA_Humanmethylation450_DMFS	cg07055315	PRDM16	Bladder Cancer (BC)	TCGA-BLCA	Humanmethylation450	DMFS	1	F	Unknown	Unknown	0.471	0.805	0.436-1.486	0.0662	0.558	0.302-1.032
PRDM16_cg18480233_Bladder Cancer (BC)_TCGA-BLCA_Humanmethylation450_DMFS	cg18480233	PRDM16	Bladder Cancer (BC)	TCGA-BLCA	Humanmethylation450	DMFS	1	F	Unknown	Unknown	0.611	0.858	0.465-1.583	0.00121	4.08	0.734-22.68
PRDM16_cg11429997_Bladder Cancer (BC)_TCGA-BLCA_Humanmethylation450_DMFS	cg11429997	PRDM16	Bladder Cancer (BC)	TCGA-BLCA	Humanmethylation450	DMFS	1	F	Unclassified_Cell_type_specific	S_Shore	0.931	0.974	0.528-1.796	0.298	1.43	0.753-2.73
PRDM16_cg26494138_Bladder Cancer (BC)_TCGA-BLCA_Humanmethylation450_DMFS	cg26494138	PRDM16	Bladder Cancer (BC)	TCGA-BLCA	Humanmethylation450	DMFS	1	R	Unknown	S_Shore	0.0336	0.523	0.28-0.976	0.0302	0.511	0.276-0.946
PRDM16_cg23600666_Bladder Cancer (BC)_TCGA-BLCA_Humanmethylation450_DMFS	cg23600666	PRDM16	Bladder Cancer (BC)	TCGA-BLCA	Humanmethylation450	DMFS	1	R	Unknown	Unknown	0.185	1.5	0.792-2.823	0.00382	4.39	2.182-8.849
PRDM16_cg13254588_Bladder Cancer (BC)_TCGA-BLCA_Humanmethylation450_DMFS	cg13254588	PRDM16	Bladder Cancer (BC)	TCGA-BLCA	Humanmethylation450	DMFS	1	R	Unknown	S_Shore	0.666	1.15	0.6-2.194	0.0637	2.7	1.208-6.036
PRDM16_cg12748607_Bladder Cancer (BC)_TCGA-BLCA_Humanmethylation450_DMFS	cg12748607	PRDM16	Bladder Cancer (BC)	TCGA-BLCA	Humanmethylation450	DMFS	1	R	Unclassified_Cell_type_specific	Unknown	0.418	1.28	0.69-2.38	0.142	1.69	0.881-3.262
PRDM16_cg09012708_Bladder Cancer (BC)_TCGA-BLCA_Humanmethylation450_DMFS	cg09012708	PRDM16	Bladder Cancer (BC)	TCGA-BLCA	Humanmethylation450	DMFS	1	F	Unknown	S_Shelf	0.674	0.878	0.476-1.622	0.176	0.659	0.356-1.218
PRDM16_cg18011517_Bladder Cancer (BC)_TCGA-BLCA_Humanmethylation450_DMFS	cg18011517	PRDM16	Bladder Cancer (BC)	TCGA-BLCA	Humanmethylation450	DMFS	1	R	Unknown	N_Shelf	0.531	1.22	0.657-2.256	0.137	0.36	0.142-0.908
PRDM16_cg09256517_Bladder Cancer (BC)_TCGA-BLCA_Humanmethylation450_DMFS	cg09256517	PRDM16	Bladder Cancer (BC)	TCGA-BLCA	Humanmethylation450	DMFS	1	F	Unclassified_Cell_type_specific	Unknown	0.882	1.05	0.566-1.936	0.000553	4	0.856-18.661
PRDM16_cg14576681_Bladder Cancer (BC)_TCGA-BLCA_Humanmethylation450_DMFS	cg14576681	PRDM16	Bladder Cancer (BC)	TCGA-BLCA	Humanmethylation450	DMFS	1	F	Unknown	Island	0.268	0.69	0.367-1.299	0.0229	0.509	0.274-0.947
PRDM16_cg17474004_Bladder Cancer (BC)_TCGA-BLCA_Humanmethylation450_DMFS	cg17474004	PRDM16	Bladder Cancer (BC)	TCGA-BLCA	Humanmethylation450	DMFS	1	R	Unknown	Island	0.55	1.21	0.646-2.272	0.17	0.534	0.251-1.137
PRDM16_cg01576677_Bladder Cancer (BC)_TCGA-BLCA_Humanmethylation450_DMFS	cg01576677	PRDM16	Bladder Cancer (BC)	TCGA-BLCA	Humanmethylation450	DMFS	1	F	Unknown	N_Shelf	0.349	1.33	0.719-2.467	0.154	1.54	0.806-2.944
PRDM16_cg00787022_Bladder Cancer (BC)_TCGA-BLCA_Humanmethylation450_DMFS	cg00787022	PRDM16	Bladder Cancer (BC)	TCGA-BLCA	Humanmethylation450	DMFS	1	R	Unknown	Unknown	0.204	1.47	0.79-2.735	0.0168	2.1	0.999-4.433
PRDM16_cg02540036_Bladder Cancer (BC)_TCGA-BLCA_Humanmethylation450_DMFS	cg02540036	PRDM16	Bladder Cancer (BC)	TCGA-BLCA	Humanmethylation450	DMFS	1	R	Unknown	Unknown	0.357	1.33	0.721-2.453	0.0156	2.19	0.978-4.901
PRDM16_cg13480738_Bladder Cancer (BC)_TCGA-BLCA_Humanmethylation450_DMFS	cg13480738	PRDM16	Bladder Cancer (BC)	TCGA-BLCA	Humanmethylation450	DMFS	1	R	Unknown	Unknown	0.906	0.964	0.521-1.783	0.131	0.42	0.182-0.972
PRDM16_cg01313320_Bladder Cancer (BC)_TCGA-BLCA_Humanmethylation450_DMFS	cg01313320	PRDM16	Bladder Cancer (BC)	TCGA-BLCA	Humanmethylation450	DMFS	1	R	Unknown	Unknown	0.661	1.14	0.614-2.134	0.0233	2.79	0.661-11.761
PRDM16_cg07365623_Bladder Cancer (BC)_TCGA-BLCA_Humanmethylation450_DMFS	cg07365623	PRDM16	Bladder Cancer (BC)	TCGA-BLCA	Humanmethylation450	DMFS	1	R	Unknown	N_Shore	0.955	0.983	0.532-1.816	0.0538	0.412	0.107-1.594
PRDM16_cg27320127_Bladder Cancer (BC)_TCGA-BLCA_Humanmethylation450_DMFS	cg27320127	PRDM16	Bladder Cancer (BC)	TCGA-BLCA	Humanmethylation450	DMFS	1	R	Unknown	S_Shore	0.736	0.901	0.484-1.676	0.168	0.623	0.331-1.175
PRDM16_cg12210283_Bladder Cancer (BC)_TCGA-BLCA_Humanmethylation450_DMFS	cg12210283	PRDM16	Bladder Cancer (BC)	TCGA-BLCA	Humanmethylation450	DMFS	1	R	Unknown	Unknown	0.195	1.48	0.784-2.79	0.00812	2.56	1.364-4.806
PRDM16_cg14892517_Bladder Cancer (BC)_TCGA-BLCA_Humanmethylation450_DMFS	cg14892517	PRDM16	Bladder Cancer (BC)	TCGA-BLCA	Humanmethylation450	DMFS	1	F	Unknown	Unknown	0.304	1.37	0.737-2.534	0.148	1.9	0.897-4.042
PRDM16_cg14832904_Bladder Cancer (BC)_TCGA-BLCA_Humanmethylation450_DMFS	cg14832904	PRDM16	Bladder Cancer (BC)	TCGA-BLCA	Humanmethylation450	DMFS	1	R	Unknown	N_Shore	0.939	1.02	0.554-1.89	0.0263	0.384	0.192-0.768
PRDM16_cg04746945_Bladder Cancer (BC)_TCGA-BLCA_Humanmethylation450_DMFS	cg04746945	PRDM16	Bladder Cancer (BC)	TCGA-BLCA	Humanmethylation450	DMFS	1	R	Unknown	S_Shore	0.782	0.918	0.487-1.73	0.0565	0.341	0.05-2.316
PRDM16_cg01567509_Bladder Cancer (BC)_TCGA-BLCA_Humanmethylation450_OS	cg01567509	PRDM16	Bladder Cancer (BC)	TCGA-BLCA	Humanmethylation450	OS	1	R	Unknown	Island	0.718	1.08	0.702-1.67	0.0104	0.417	0.153-1.137
PRDM16_cg16663033_Bladder Cancer (BC)_TCGA-BLCA_Humanmethylation450_OS	cg16663033	PRDM16	Bladder Cancer (BC)	TCGA-BLCA	Humanmethylation450	OS	1	R	Unknown	N_Shore	0.802	1.06	0.685-1.63	0.00804	3.55	1.947-6.462
PRDM16_cg23262325_Bladder Cancer (BC)_TCGA-BLCA_Humanmethylation450_OS	cg23262325	PRDM16	Bladder Cancer (BC)	TCGA-BLCA	Humanmethylation450	OS	1	R	Unknown	S_Shore	0.804	0.947	0.614-1.46	0.0445	0.438	0.24-0.799
PRDM16_cg05946513_Bladder Cancer (BC)_TCGA-BLCA_Humanmethylation450_OS	cg05946513	PRDM16	Bladder Cancer (BC)	TCGA-BLCA	Humanmethylation450	OS	1	F	Unknown	Island	0.528	0.87	0.564-1.342	0.0288	0.454	0.163-1.265
PRDM16_cg11741753_Bladder Cancer (BC)_TCGA-BLCA_Humanmethylation450_OS	cg11741753	PRDM16	Bladder Cancer (BC)	TCGA-BLCA	Humanmethylation450	OS	1	F	Unknown	N_Shore	0.68	1.1	0.71-1.692	0.018	0.215	0.106-0.437
PRDM16_cg24070543_Bladder Cancer (BC)_TCGA-BLCA_Humanmethylation450_OS	cg24070543	PRDM16	Bladder Cancer (BC)	TCGA-BLCA	Humanmethylation450	OS	1	R	Unknown	N_Shore	0.00525	1.84	1.189-2.856	0.00214	2.15	1.387-3.345
PRDM16_cg20242065_Bladder Cancer (BC)_TCGA-BLCA_Humanmethylation450_OS	cg20242065	PRDM16	Bladder Cancer (BC)	TCGA-BLCA	Humanmethylation450	OS	1	F	Unclassified_Cell_type_specific	Unknown	0.236	1.31	0.845-2.016	0.0247	1.63	1.048-2.545
PRDM16_cg03096785_Bladder Cancer (BC)_TCGA-BLCA_Humanmethylation450_OS	cg03096785	PRDM16	Bladder Cancer (BC)	TCGA-BLCA	Humanmethylation450	OS	1	F	Unknown	S_Shore	0.733	0.927	0.601-1.431	0.0427	1.62	0.954-2.743
PRDM16_cg25229802_Bladder Cancer (BC)_TCGA-BLCA_Humanmethylation450_OS	cg25229802	PRDM16	Bladder Cancer (BC)	TCGA-BLCA	Humanmethylation450	OS	1	R	Unknown	Unknown	0.972	1.01	0.653-1.555	0.12	1.57	0.949-2.599
PRDM16_cg27266822_Bladder Cancer (BC)_TCGA-BLCA_Humanmethylation450_OS	cg27266822	PRDM16	Bladder Cancer (BC)	TCGA-BLCA	Humanmethylation450	OS	1	R	Unclassified	N_Shelf	0.699	1.09	0.706-1.679	0.128	1.39	0.899-2.163
PRDM16_cg04639351_Bladder Cancer (BC)_TCGA-BLCA_Humanmethylation450_OS	cg04639351	PRDM16	Bladder Cancer (BC)	TCGA-BLCA	Humanmethylation450	OS	1	R	Unknown	N_Shore	0.181	1.35	0.876-2.086	0.044	1.56	1.014-2.412
PRDM16_cg14091149_Bladder Cancer (BC)_TCGA-BLCA_Humanmethylation450_OS	cg14091149	PRDM16	Bladder Cancer (BC)	TCGA-BLCA	Humanmethylation450	OS	1	F	Unknown	Island	0.23	0.767	0.497-1.183	0.0154	2.29	0.858-6.136
PRDM16_cg11570511_Bladder Cancer (BC)_TCGA-BLCA_Humanmethylation450_OS	cg11570511	PRDM16	Bladder Cancer (BC)	TCGA-BLCA	Humanmethylation450	OS	1	F	Unclassified_Cell_type_specific	N_Shelf	0.981	0.995	0.644-1.537	0.0545	2.58	1.316-5.062
PRDM16_cg10623389_Bladder Cancer (BC)_TCGA-BLCA_Humanmethylation450_OS	cg10623389	PRDM16	Bladder Cancer (BC)	TCGA-BLCA	Humanmethylation450	OS	1	F	Unknown	Island	0.74	1.08	0.698-1.659	0.0456	1.58	0.961-2.587
PRDM16_cg21911326_Bladder Cancer (BC)_TCGA-BLCA_Humanmethylation450_OS	cg21911326	PRDM16	Bladder Cancer (BC)	TCGA-BLCA	Humanmethylation450	OS	1	R	Unknown	Unknown	0.125	1.4	0.905-2.166	6.26E-05	2.67	1.33-5.378
PRDM16_cg01882033_Bladder Cancer (BC)_TCGA-BLCA_Humanmethylation450_OS	cg01882033	PRDM16	Bladder Cancer (BC)	TCGA-BLCA	Humanmethylation450	OS	1	R	Unknown	Unknown	0.823	0.952	0.617-1.468	0.107	1.87	0.675-5.152
PRDM16_cg24305835_Bladder Cancer (BC)_TCGA-BLCA_Humanmethylation450_OS	cg24305835	PRDM16	Bladder Cancer (BC)	TCGA-BLCA	Humanmethylation450	OS	1	R	Unclassified	Island	0.00359	1.9	1.227-2.935	0.00185	1.99	1.285-3.073
PRDM16_cg22524332_Bladder Cancer (BC)_TCGA-BLCA_Humanmethylation450_OS	cg22524332	PRDM16	Bladder Cancer (BC)	TCGA-BLCA	Humanmethylation450	OS	1	R	Unknown	Unknown	0.906	0.974	0.632-1.503	0.147	0.726	0.463-1.139
[truncated: 30,162 more rows]
