# Supplementary material for: PDMSA: A Web‐Based Tool for Pan‐Cancer Survival Analysis Using DNA Methylation Levels as Biomarkers
Source: Adv Genet (Hoboken). 2026 Mar 14;7(1):e00069. doi: 10.1002/ggn2.202500069 (PMC13093317; doi:10.1002/ggn2.202500069)
Supplement: Supplementary file 2 — Supporting File 2: ggn270033‐sup‐0002‐File2.csv [file GGN2-7-e00069-s003.csv]

ID	Probe	Gene	Cancer	Dataset	Platform	Survival	CHR	Strand	Feature	CGI	ClinicalInfo	Coxm_P	Coxm_HR	Coxm_CI	Coxb_P	Coxb_HR	Coxb_CI
PRDM16_cg18015787_Acute Myeloid Leukemia (AML)_TCGA-LAML_Humanmethylation450_OS	cg18015787	PRDM16	Acute Myeloid Leukemia (AML)	TCGA-LAML	Humanmethylation450	OS	1	R	Unknown	Island	Gender, Age, Race, Ethnicity, Pathologic-Stage	0.988068776	0.997218208	0.692-1.437	0.104	1.68	0.899-3.124
PRDM16_cg22341256_Acute Myeloid Leukemia (AML)_TCGA-LAML_Humanmethylation450_OS	cg22341256	PRDM16	Acute Myeloid Leukemia (AML)	TCGA-LAML	Humanmethylation450	OS	1	R	Unknown	N_Shore	Gender, Age, Race, Ethnicity, Pathologic-Stage	0.45354029	1.149732525	0.798-1.656	0.062	1.52	0.979-2.352
PRDM16_cg01797257_Acute Myeloid Leukemia (AML)_TCGA-LAML_Humanmethylation450_OS	cg01797257	PRDM16	Acute Myeloid Leukemia (AML)	TCGA-LAML	Humanmethylation450	OS	1	R	Unknown	S_Shore	Gender, Age, Race, Ethnicity, Pathologic-Stage	0.954589603	1.010640943	0.702-1.455	0.337	0.81	0.526-1.246
PRDM16_cg12080079_Acute Myeloid Leukemia (AML)_TCGA-LAML_Humanmethylation450_OS	cg12080079	PRDM16	Acute Myeloid Leukemia (AML)	TCGA-LAML	Humanmethylation450	OS	1	F	Unknown	Island	Gender, Age, Race, Ethnicity, Pathologic-Stage	0.946305213	1.012598289	0.703-1.458	0.0526	1.58	0.995-2.523
PRDM16_cg24692872_Acute Myeloid Leukemia (AML)_TCGA-LAML_Humanmethylation450_OS	cg24692872	PRDM16	Acute Myeloid Leukemia (AML)	TCGA-LAML	Humanmethylation450	OS	1	F	Unknown	N_Shore	Gender, Age, Race, Ethnicity, Pathologic-Stage	0.592256633	0.90466322	0.627-1.305	0.0266	0.519	0.291-0.927
PRDM16_cg22871801_Acute Myeloid Leukemia (AML)_TCGA-LAML_Humanmethylation450_OS	cg22871801	PRDM16	Acute Myeloid Leukemia (AML)	TCGA-LAML	Humanmethylation450	OS	1	R	Unknown	N_Shore	Gender, Age, Race, Ethnicity, Pathologic-Stage	0.609128573	1.100677556	0.762-1.59	0.151	1.42	0.88-2.286
PRDM16_cg09012001_Acute Myeloid Leukemia (AML)_TCGA-LAML_Humanmethylation450_OS	cg09012001	PRDM16	Acute Myeloid Leukemia (AML)	TCGA-LAML	Humanmethylation450	OS	1	F	Unclassified_Cell_type_specific	Unknown	Gender, Age, Race, Ethnicity, Pathologic-Stage	0.113392444	1.345678638	0.932-1.943	0.00676	1.67	1.152-2.419
PRDM16_cg22867719_Acute Myeloid Leukemia (AML)_TCGA-LAML_Humanmethylation450_OS	cg22867719	PRDM16	Acute Myeloid Leukemia (AML)	TCGA-LAML	Humanmethylation450	OS	1	F	Unknown	S_Shore	Gender, Age, Race, Ethnicity, Pathologic-Stage	0.092649111	0.730070771	0.506-1.053	0.0285	0.665	0.461-0.958
PRDM16_cg18202521_Acute Myeloid Leukemia (AML)_TCGA-LAML_Humanmethylation450_OS	cg18202521	PRDM16	Acute Myeloid Leukemia (AML)	TCGA-LAML	Humanmethylation450	OS	1	R	Unknown	Unknown	Gender, Age, Race, Ethnicity, Pathologic-Stage	0.601312701	1.102060805	0.765-1.587	0.0254	1.89	1.082-3.311
PRDM16_cg10981111_Acute Myeloid Leukemia (AML)_TCGA-LAML_Humanmethylation450_OS	cg10981111	PRDM16	Acute Myeloid Leukemia (AML)	TCGA-LAML	Humanmethylation450	OS	1	R	Unclassified	N_Shelf	Gender, Age, Race, Ethnicity, Pathologic-Stage	0.784215781	0.950285953	0.66-1.369	0.0715	0.698	0.472-1.032
PRDM16_cg09138671_Acute Myeloid Leukemia (AML)_TCGA-LAML_Humanmethylation450_OS	cg09138671	PRDM16	Acute Myeloid Leukemia (AML)	TCGA-LAML	Humanmethylation450	OS	1	R	Unknown	N_Shore	Gender, Age, Race, Ethnicity, Pathologic-Stage	0.252364224	0.807615057	0.56-1.164	0.173	0.776	0.538-1.118
PRDM16_cg25096740_Acute Myeloid Leukemia (AML)_TCGA-LAML_Humanmethylation450_OS	cg25096740	PRDM16	Acute Myeloid Leukemia (AML)	TCGA-LAML	Humanmethylation450	OS	1	F	Unknown	Island	Gender, Age, Race, Ethnicity, Pathologic-Stage	0.449037174	1.151592804	0.799-1.66	0.211	0.632	0.308-1.298
PRDM16_cg11531778_Acute Myeloid Leukemia (AML)_TCGA-LAML_Humanmethylation450_OS	cg11531778	PRDM16	Acute Myeloid Leukemia (AML)	TCGA-LAML	Humanmethylation450	OS	1	F	Unclassified_Cell_type_specific	N_Shelf	Gender, Age, Race, Ethnicity, Pathologic-Stage	0.076462321	1.392927701	0.965-2.01	0.00944	1.63	1.127-2.35
PRDM16_cg21815807_Acute Myeloid Leukemia (AML)_TCGA-LAML_Humanmethylation450_OS	cg21815807	PRDM16	Acute Myeloid Leukemia (AML)	TCGA-LAML	Humanmethylation450	OS	1	F	Unknown	Island	Gender, Age, Race, Ethnicity, Pathologic-Stage	0.132936825	0.754223216	0.522-1.09	0.00492	0.577	0.393-0.846
PRDM16_cg12446953_Acute Myeloid Leukemia (AML)_TCGA-LAML_Humanmethylation450_OS	cg12446953	PRDM16	Acute Myeloid Leukemia (AML)	TCGA-LAML	Humanmethylation450	OS	1	R	Unknown	Unknown	Gender, Age, Race, Ethnicity, Pathologic-Stage	0.661163542	0.921527793	0.639-1.328	0.00596	0.551	0.36-0.842
PRDM16_cg07105891_Acute Myeloid Leukemia (AML)_TCGA-LAML_Humanmethylation450_OS	cg07105891	PRDM16	Acute Myeloid Leukemia (AML)	TCGA-LAML	Humanmethylation450	OS	1	R	Unknown	Unknown	Gender, Age, Race, Ethnicity, Pathologic-Stage	0.345897758	1.192222311	0.827-1.718	0.135	1.33	0.914-1.947
PRDM16_cg07133269_Acute Myeloid Leukemia (AML)_TCGA-LAML_Humanmethylation450_OS	cg07133269	PRDM16	Acute Myeloid Leukemia (AML)	TCGA-LAML	Humanmethylation450	OS	1	R	Unclassified	Island	Gender, Age, Race, Ethnicity, Pathologic-Stage	0.161204535	1.298595285	0.901-1.872	0.00285	1.99	1.267-3.132
PRDM16_cg18221576_Acute Myeloid Leukemia (AML)_TCGA-LAML_Humanmethylation450_OS	cg18221576	PRDM16	Acute Myeloid Leukemia (AML)	TCGA-LAML	Humanmethylation450	OS	1	R	Unknown	Unknown	Gender, Age, Race, Ethnicity, Pathologic-Stage	0.851090607	0.965625983	0.67-1.391	0.0104	0.599	0.405-0.886
PRDM16_cg07033286_Acute Myeloid Leukemia (AML)_TCGA-LAML_Humanmethylation450_OS	cg07033286	PRDM16	Acute Myeloid Leukemia (AML)	TCGA-LAML	Humanmethylation450	OS	1	R	Unclassified	N_Shore	Gender, Age, Race, Ethnicity, Pathologic-Stage	0.133844605	0.755389379	0.523-1.09	0.00314	0.505	0.321-0.795
PRDM16_cg09252805_Acute Myeloid Leukemia (AML)_TCGA-LAML_Humanmethylation450_OS	cg09252805	PRDM16	Acute Myeloid Leukemia (AML)	TCGA-LAML	Humanmethylation450	OS	1	F	Unknown	Island	Gender, Age, Race, Ethnicity, Pathologic-Stage	0.055160531	0.697806804	0.483-1.008	0.0522	0.697	0.484-1.003
PRDM16_cg04522691_Acute Myeloid Leukemia (AML)_TCGA-LAML_Humanmethylation450_OS	cg04522691	PRDM16	Acute Myeloid Leukemia (AML)	TCGA-LAML	Humanmethylation450	OS	1	F	Unknown	Island	Gender, Age, Race, Ethnicity, Pathologic-Stage	0.931938353	0.984252417	0.684-1.417	0.255	0.641	0.298-1.378
PRDM16_cg10103528_Acute Myeloid Leukemia (AML)_TCGA-LAML_Humanmethylation450_OS	cg10103528	PRDM16	Acute Myeloid Leukemia (AML)	TCGA-LAML	Humanmethylation450	OS	1	F	Unknown	N_Shore	Gender, Age, Race, Ethnicity, Pathologic-Stage	0.243182133	0.803994284	0.557-1.16	0.00465	0.582	0.4-0.847
PRDM16_cg09062638_Acute Myeloid Leukemia (AML)_TCGA-LAML_Humanmethylation450_OS	cg09062638	PRDM16	Acute Myeloid Leukemia (AML)	TCGA-LAML	Humanmethylation450	OS	1	R	Unknown	Unknown	Gender, Age, Race, Ethnicity, Pathologic-Stage	0.518031466	1.128360936	0.782-1.627	0.00262	3.04	1.474-6.288
PRDM16_cg00937518_Acute Myeloid Leukemia (AML)_TCGA-LAML_Humanmethylation450_OS	cg00937518	PRDM16	Acute Myeloid Leukemia (AML)	TCGA-LAML	Humanmethylation450	OS	1	R	Unknown	S_Shore	Gender, Age, Race, Ethnicity, Pathologic-Stage	0.588129074	1.106011932	0.768-1.593	0.105	2.58	0.819-8.141
PRDM16_cg04886391_Acute Myeloid Leukemia (AML)_TCGA-LAML_Humanmethylation450_OS	cg04886391	PRDM16	Acute Myeloid Leukemia (AML)	TCGA-LAML	Humanmethylation450	OS	1	F	Unknown	Island	Gender, Age, Race, Ethnicity, Pathologic-Stage	0.429845036	0.863514156	0.6-1.243	0.00218	0.48	0.3-0.768
PRDM16_cg08912155_Acute Myeloid Leukemia (AML)_TCGA-LAML_Humanmethylation450_OS	cg08912155	PRDM16	Acute Myeloid Leukemia (AML)	TCGA-LAML	Humanmethylation450	OS	1	F	Unknown	Unknown	Gender, Age, Race, Ethnicity, Pathologic-Stage	0.516660386	1.128282233	0.783-1.625	0.358	1.43	0.666-3.083
PRDM16_cg20959676_Acute Myeloid Leukemia (AML)_TCGA-LAML_Humanmethylation450_OS	cg20959676	PRDM16	Acute Myeloid Leukemia (AML)	TCGA-LAML	Humanmethylation450	OS	1	F	Unclassified_Cell_type_specific	N_Shelf	Gender, Age, Race, Ethnicity, Pathologic-Stage	0.229664194	1.25194789	0.868-1.806	0.00355	1.74	1.198-2.517
PRDM16_cg09896346_Acute Myeloid Leukemia (AML)_TCGA-LAML_Humanmethylation450_OS	cg09896346	PRDM16	Acute Myeloid Leukemia (AML)	TCGA-LAML	Humanmethylation450	OS	1	F	Unknown	N_Shore	Gender, Age, Race, Ethnicity, Pathologic-Stage	0.583146192	1.107436418	0.769-1.594	0.204	1.5	0.803-2.787
PRDM16_cg07971745_Acute Myeloid Leukemia (AML)_TCGA-LAML_Humanmethylation450_OS	cg07971745	PRDM16	Acute Myeloid Leukemia (AML)	TCGA-LAML	Humanmethylation450	OS	1	F	Unknown	N_Shore	Gender, Age, Race, Ethnicity, Pathologic-Stage	0.322746213	0.831206895	0.576-1.199	0.00241	0.344	0.172-0.685
PRDM16_cg06925975_Acute Myeloid Leukemia (AML)_TCGA-LAML_Humanmethylation450_OS	cg06925975	PRDM16	Acute Myeloid Leukemia (AML)	TCGA-LAML	Humanmethylation450	OS	1	F	Unknown	N_Shore	Gender, Age, Race, Ethnicity, Pathologic-Stage	0.427626157	0.862699633	0.599-1.243	0.00298	0.438	0.254-0.755
PRDM16_cg10961323_Acute Myeloid Leukemia (AML)_TCGA-LAML_Humanmethylation450_OS	cg10961323	PRDM16	Acute Myeloid Leukemia (AML)	TCGA-LAML	Humanmethylation450	OS	1	R	Unknown	Island	Gender, Age, Race, Ethnicity, Pathologic-Stage	0.799546829	0.953775842	0.662-1.374	0.186	1.68	0.778-3.63
PRDM16_cg03603018_Acute Myeloid Leukemia (AML)_TCGA-LAML_Humanmethylation450_OS	cg03603018	PRDM16	Acute Myeloid Leukemia (AML)	TCGA-LAML	Humanmethylation450	OS	1	F	Unknown	S_Shore	Gender, Age, Race, Ethnicity, Pathologic-Stage	0.71422353	1.070544957	0.743-1.542	0.0502	0.537	0.288-1.001
PRDM16_cg17973115_Acute Myeloid Leukemia (AML)_TCGA-LAML_Humanmethylation450_OS	cg17973115	PRDM16	Acute Myeloid Leukemia (AML)	TCGA-LAML	Humanmethylation450	OS	1	F	Unknown	Island	Gender, Age, Race, Ethnicity, Pathologic-Stage	0.446680656	1.152084254	0.8-1.659	0.033	1.59	1.038-2.435
PRDM16_cg07973655_Acute Myeloid Leukemia (AML)_TCGA-LAML_Humanmethylation450_OS	cg07973655	PRDM16	Acute Myeloid Leukemia (AML)	TCGA-LAML	Humanmethylation450	OS	1	F	Unknown	S_Shore	Gender, Age, Race, Ethnicity, Pathologic-Stage	0.184439517	0.779989673	0.54-1.126	0.0619	0.662	0.43-1.021
PRDM16_cg00975854_Acute Myeloid Leukemia (AML)_TCGA-LAML_Humanmethylation450_OS	cg00975854	PRDM16	Acute Myeloid Leukemia (AML)	TCGA-LAML	Humanmethylation450	OS	1	F	Unknown	N_Shore	Gender, Age, Race, Ethnicity, Pathologic-Stage	0.26278868	0.811228957	0.562-1.17	0.0547	0.677	0.454-1.008
PRDM16_cg00576639_Acute Myeloid Leukemia (AML)_TCGA-LAML_Humanmethylation450_OS	cg00576639	PRDM16	Acute Myeloid Leukemia (AML)	TCGA-LAML	Humanmethylation450	OS	1	R	Unknown	S_Shelf	Gender, Age, Race, Ethnicity, Pathologic-Stage	0.35471182	0.841163365	0.583-1.213	0.00176	0.533	0.359-0.791
PRDM16_cg09261020_Acute Myeloid Leukemia (AML)_TCGA-LAML_Humanmethylation450_OS	cg09261020	PRDM16	Acute Myeloid Leukemia (AML)	TCGA-LAML	Humanmethylation450	OS	1	F	Unknown	Unknown	Gender, Age, Race, Ethnicity, Pathologic-Stage	0.15140221	0.765037682	0.531-1.103	0.0266	0.661	0.458-0.953
PRDM16_cg00662489_Acute Myeloid Leukemia (AML)_TCGA-LAML_Humanmethylation450_OS	cg00662489	PRDM16	Acute Myeloid Leukemia (AML)	TCGA-LAML	Humanmethylation450	OS	1	R	Unknown	Unknown	Gender, Age, Race, Ethnicity, Pathologic-Stage	0.189669592	1.276789406	0.886-1.84	0.0273	0.566	0.342-0.938
PRDM16_cg05625889_Acute Myeloid Leukemia (AML)_TCGA-LAML_Humanmethylation450_OS	cg05625889	PRDM16	Acute Myeloid Leukemia (AML)	TCGA-LAML	Humanmethylation450	OS	1	F	Unknown	Island	Gender, Age, Race, Ethnicity, Pathologic-Stage	0.241615421	0.803768751	0.558-1.159	0.000606	0.519	0.357-0.755
PRDM16_cg00418303_Acute Myeloid Leukemia (AML)_TCGA-LAML_Humanmethylation450_OS	cg00418303	PRDM16	Acute Myeloid Leukemia (AML)	TCGA-LAML	Humanmethylation450	OS	1	F	Unknown	N_Shore	Gender, Age, Race, Ethnicity, Pathologic-Stage	0.468305408	1.144870397	0.794-1.65	0.00777	1.91	1.186-3.067
PRDM16_cg11383397_Acute Myeloid Leukemia (AML)_TCGA-LAML_Humanmethylation450_OS	cg11383397	PRDM16	Acute Myeloid Leukemia (AML)	TCGA-LAML	Humanmethylation450	OS	1	F	Unknown	Island	Gender, Age, Race, Ethnicity, Pathologic-Stage	0.216353627	0.794048279	0.551-1.145	0.0896	0.49	0.215-1.116
PRDM16_cg06216620_Acute Myeloid Leukemia (AML)_TCGA-LAML_Humanmethylation450_OS	cg06216620	PRDM16	Acute Myeloid Leukemia (AML)	TCGA-LAML	Humanmethylation450	OS	1	F	Unknown	N_Shore	Gender, Age, Race, Ethnicity, Pathologic-Stage	0.101933165	0.73638826	0.51-1.063	0.00275	0.434	0.252-0.75
PRDM16_cg08247347_Acute Myeloid Leukemia (AML)_TCGA-LAML_Humanmethylation450_OS	cg08247347	PRDM16	Acute Myeloid Leukemia (AML)	TCGA-LAML	Humanmethylation450	OS	1	R	Unknown	Island	Gender, Age, Race, Ethnicity, Pathologic-Stage	0.479925488	0.876323736	0.608-1.264	0.0349	1.87	1.046-3.358
PRDM16_cg02171825_Acute Myeloid Leukemia (AML)_TCGA-LAML_Humanmethylation450_OS	cg02171825	PRDM16	Acute Myeloid Leukemia (AML)	TCGA-LAML	Humanmethylation450	OS	1	F	Unknown	Island	Gender, Age, Race, Ethnicity, Pathologic-Stage	0.32034146	0.830495555	0.576-1.198	5.03E-05	0.279	0.151-0.517
PRDM16_cg23214166_Acute Myeloid Leukemia (AML)_TCGA-LAML_Humanmethylation450_OS	cg23214166	PRDM16	Acute Myeloid Leukemia (AML)	TCGA-LAML	Humanmethylation450	OS	1	R	Unknown	N_Shore	Gender, Age, Race, Ethnicity, Pathologic-Stage	0.95505611	0.989521787	0.686-1.427	0.0257	0.317	0.116-0.87
PRDM16_cg08109646_Acute Myeloid Leukemia (AML)_TCGA-LAML_Humanmethylation450_OS	cg08109646	PRDM16	Acute Myeloid Leukemia (AML)	TCGA-LAML	Humanmethylation450	OS	1	R	Unclassified_Cell_type_specific	N_Shelf	Gender, Age, Race, Ethnicity, Pathologic-Stage	0.3849511	0.850458028	0.59-1.226	0.0564	0.514	0.259-1.018
PRDM16_cg26515186_Acute Myeloid Leukemia (AML)_TCGA-LAML_Humanmethylation450_OS	cg26515186	PRDM16	Acute Myeloid Leukemia (AML)	TCGA-LAML	Humanmethylation450	OS	1	R	Unknown	N_Shore	Gender, Age, Race, Ethnicity, Pathologic-Stage	0.226702903	0.798066627	0.554-1.15	0.00149	0.495	0.321-0.764
PRDM16_cg14649865_Acute Myeloid Leukemia (AML)_TCGA-LAML_Humanmethylation450_OS	cg14649865	PRDM16	Acute Myeloid Leukemia (AML)	TCGA-LAML	Humanmethylation450	OS	1	F	Unknown	S_Shelf	Gender, Age, Race, Ethnicity, Pathologic-Stage	0.696760757	1.075535825	0.746-1.551	0.0418	1.57	1.017-2.418
PRDM16_cg25614889_Acute Myeloid Leukemia (AML)_TCGA-LAML_Humanmethylation450_OS	cg25614889	PRDM16	Acute Myeloid Leukemia (AML)	TCGA-LAML	Humanmethylation450	OS	1	F	Unknown	Island	Gender, Age, Race, Ethnicity, Pathologic-Stage	0.610394676	0.909308049	0.631-1.311	0.0342	0.674	0.468-0.971
PRDM16_cg24943329_Acute Myeloid Leukemia (AML)_TCGA-LAML_Humanmethylation450_OS	cg24943329	PRDM16	Acute Myeloid Leukemia (AML)	TCGA-LAML	Humanmethylation450	OS	1	F	Unknown	Unknown	Gender, Age, Race, Ethnicity, Pathologic-Stage	0.920605657	1.018726636	0.707-1.467	0.115	2.23	0.823-6.056
PRDM16_cg06839953_Acute Myeloid Leukemia (AML)_TCGA-LAML_Humanmethylation450_OS	cg06839953	PRDM16	Acute Myeloid Leukemia (AML)	TCGA-LAML	Humanmethylation450	OS	1	R	Unknown	Island	Gender, Age, Race, Ethnicity, Pathologic-Stage	0.621294434	0.912254612	0.634-1.313	0.0056	0.459	0.265-0.796
PRDM16_cg17215215_Acute Myeloid Leukemia (AML)_TCGA-LAML_Humanmethylation450_OS	cg17215215	PRDM16	Acute Myeloid Leukemia (AML)	TCGA-LAML	Humanmethylation450	OS	1	R	Unknown	Island	Gender, Age, Race, Ethnicity, Pathologic-Stage	0.876991881	0.971528497	0.674-1.401	0.0168	0.523	0.307-0.89
PRDM16_cg06745704_Acute Myeloid Leukemia (AML)_TCGA-LAML_Humanmethylation450_OS	cg06745704	PRDM16	Acute Myeloid Leukemia (AML)	TCGA-LAML	Humanmethylation450	OS	1	R	Unknown	N_Shore	Gender, Age, Race, Ethnicity, Pathologic-Stage	0.361656017	0.843783265	0.586-1.215	0.00283	2.59	1.387-4.851
PRDM16_cg04717320_Acute Myeloid Leukemia (AML)_TCGA-LAML_Humanmethylation450_OS	cg04717320	PRDM16	Acute Myeloid Leukemia (AML)	TCGA-LAML	Humanmethylation450	OS	1	F	Unknown	Island	Gender, Age, Race, Ethnicity, Pathologic-Stage	0.70635751	0.932030374	0.646-1.344	0.297	1.28	0.804-2.042
PRDM16_cg13082816_Acute Myeloid Leukemia (AML)_TCGA-LAML_Humanmethylation450_OS	cg13082816	PRDM16	Acute Myeloid Leukemia (AML)	TCGA-LAML	Humanmethylation450	OS	1	R	Unknown	Unknown	Gender, Age, Race, Ethnicity, Pathologic-Stage	0.366826549	0.844290012	0.585-1.219	0.0803	0.68	0.442-1.048
PRDM16_cg02152399_Acute Myeloid Leukemia (AML)_TCGA-LAML_Humanmethylation450_OS	cg02152399	PRDM16	Acute Myeloid Leukemia (AML)	TCGA-LAML	Humanmethylation450	OS	1	F	Unknown	Unknown	Gender, Age, Race, Ethnicity, Pathologic-Stage	0.424168985	1.160422187	0.806-1.671	0.118	0.727	0.487-1.085
PRDM16_cg07242783_Acute Myeloid Leukemia (AML)_TCGA-LAML_Humanmethylation450_OS	cg07242783	PRDM16	Acute Myeloid Leukemia (AML)	TCGA-LAML	Humanmethylation450	OS	1	F	Unknown	N_Shore	Gender, Age, Race, Ethnicity, Pathologic-Stage	0.010577074	1.617040699	1.119-2.337	0.00281	1.75	1.212-2.524
PRDM16_cg18972349_Acute Myeloid Leukemia (AML)_TCGA-LAML_Humanmethylation450_OS	cg18972349	PRDM16	Acute Myeloid Leukemia (AML)	TCGA-LAML	Humanmethylation450	OS	1	R	Unclassified_Cell_type_specific	Unknown	Gender, Age, Race, Ethnicity, Pathologic-Stage	0.260594864	1.233399278	0.856-1.778	0.0084	1.66	1.139-2.43
PRDM16_cg01789150_Acute Myeloid Leukemia (AML)_TCGA-LAML_Humanmethylation450_OS	cg01789150	PRDM16	Acute Myeloid Leukemia (AML)	TCGA-LAML	Humanmethylation450	OS	1	F	Unknown	Unknown	Gender, Age, Race, Ethnicity, Pathologic-Stage	0.94211262	0.986591687	0.685-1.42	0.173	1.42	0.858-2.347
PRDM16_cg15594905_Acute Myeloid Leukemia (AML)_TCGA-LAML_Humanmethylation450_OS	cg15594905	PRDM16	Acute Myeloid Leukemia (AML)	TCGA-LAML	Humanmethylation450	OS	1	R	Unknown	Unknown	Gender, Age, Race, Ethnicity, Pathologic-Stage	0.142925867	0.760436326	0.527-1.097	0.0606	0.701	0.483-1.016
PRDM16_cg05800014_Acute Myeloid Leukemia (AML)_TCGA-LAML_Humanmethylation450_OS	cg05800014	PRDM16	Acute Myeloid Leukemia (AML)	TCGA-LAML	Humanmethylation450	OS	1	F	Unknown	Unknown	Gender, Age, Race, Ethnicity, Pathologic-Stage	0.653064245	0.919803328	0.639-1.324	0.0308	0.653	0.443-0.961
PRDM16_cg07398558_Acute Myeloid Leukemia (AML)_TCGA-LAML_Humanmethylation450_OS	cg07398558	PRDM16	Acute Myeloid Leukemia (AML)	TCGA-LAML	Humanmethylation450	OS	1	F	Unknown	Island	Gender, Age, Race, Ethnicity, Pathologic-Stage	0.323780554	1.201968507	0.834-1.732	0.0085	0.418	0.218-0.8
PRDM16_cg19712659_Acute Myeloid Leukemia (AML)_TCGA-LAML_Humanmethylation450_OS	cg19712659	PRDM16	Acute Myeloid Leukemia (AML)	TCGA-LAML	Humanmethylation450	OS	1	R	Unclassified_Cell_type_specific	Island	Gender, Age, Race, Ethnicity, Pathologic-Stage	0.191496437	0.783880519	0.544-1.13	0.00103	0.525	0.358-0.772
PRDM16_ch.1.30340112R_Acute Myeloid Leukemia (AML)_TCGA-LAML_Humanmethylation450_OS	ch.1.30340112R	PRDM16	Acute Myeloid Leukemia (AML)	TCGA-LAML	Humanmethylation450	OS	1	F	Unknown	Unknown	Gender, Age, Race, Ethnicity, Pathologic-Stage	0.541836571	1.121024957	0.777-1.618	0.06	1.87	0.974-3.576
PRDM16_cg06992147_Acute Myeloid Leukemia (AML)_TCGA-LAML_Humanmethylation450_OS	cg06992147	PRDM16	Acute Myeloid Leukemia (AML)	TCGA-LAML	Humanmethylation450	OS	1	R	Unknown	S_Shelf	Gender, Age, Race, Ethnicity, Pathologic-Stage	0.032040045	0.669037679	0.463-0.966	0.00424	0.582	0.401-0.843
PRDM16_cg12473000_Acute Myeloid Leukemia (AML)_TCGA-LAML_Humanmethylation450_OS	cg12473000	PRDM16	Acute Myeloid Leukemia (AML)	TCGA-LAML	Humanmethylation450	OS	1	R	Unknown	Island	Gender, Age, Race, Ethnicity, Pathologic-Stage	0.812504403	0.956675227	0.663-1.379	0.0473	1.52	1.005-2.291
PRDM16_cg10709350_Acute Myeloid Leukemia (AML)_TCGA-LAML_Humanmethylation450_OS	cg10709350	PRDM16	Acute Myeloid Leukemia (AML)	TCGA-LAML	Humanmethylation450	OS	1	R	Unknown	S_Shore	Gender, Age, Race, Ethnicity, Pathologic-Stage	0.6195019	1.096795858	0.762-1.579	0.0543	1.5	0.993-2.27
PRDM16_cg08136313_Acute Myeloid Leukemia (AML)_TCGA-LAML_Humanmethylation450_OS	cg08136313	PRDM16	Acute Myeloid Leukemia (AML)	TCGA-LAML	Humanmethylation450	OS	1	R	Unknown	Island	Gender, Age, Race, Ethnicity, Pathologic-Stage	0.053272118	0.695877179	0.482-1.005	0.0152	0.636	0.441-0.916
PRDM16_cg00583861_Acute Myeloid Leukemia (AML)_TCGA-LAML_Humanmethylation450_OS	cg00583861	PRDM16	Acute Myeloid Leukemia (AML)	TCGA-LAML	Humanmethylation450	OS	1	R	Unknown	N_Shore	Gender, Age, Race, Ethnicity, Pathologic-Stage	0.710408295	1.071701409	0.744-1.545	0.000648	2.33	1.432-3.78
PRDM16_cg00565263_Acute Myeloid Leukemia (AML)_TCGA-LAML_Humanmethylation450_OS	cg00565263	PRDM16	Acute Myeloid Leukemia (AML)	TCGA-LAML	Humanmethylation450	OS	1	F	Unclassified_Cell_type_specific	Unknown	Gender, Age, Race, Ethnicity, Pathologic-Stage	0.79260347	1.05020333	0.729-1.513	0.199	1.71	0.753-3.898
PRDM16_cg25094149_Acute Myeloid Leukemia (AML)_TCGA-LAML_Humanmethylation450_OS	cg25094149	PRDM16	Acute Myeloid Leukemia (AML)	TCGA-LAML	Humanmethylation450	OS	1	R	Unknown	S_Shelf	Gender, Age, Race, Ethnicity, Pathologic-Stage	0.840385383	1.038148833	0.721-1.494	0.0207	0.523	0.302-0.906
PRDM16_cg20457180_Acute Myeloid Leukemia (AML)_TCGA-LAML_Humanmethylation450_OS	cg20457180	PRDM16	Acute Myeloid Leukemia (AML)	TCGA-LAML	Humanmethylation450	OS	1	F	Unknown	S_Shelf	Gender, Age, Race, Ethnicity, Pathologic-Stage	0.185613752	0.781045062	0.542-1.126	0.0307	0.648	0.437-0.96
PRDM16_cg03243362_Acute Myeloid Leukemia (AML)_TCGA-LAML_Humanmethylation450_OS	cg03243362	PRDM16	Acute Myeloid Leukemia (AML)	TCGA-LAML	Humanmethylation450	OS	1	R	Unknown	Island	Gender, Age, Race, Ethnicity, Pathologic-Stage	0.200235726	1.27139542	0.88-1.836	0.0294	2	1.072-3.739
PRDM16_cg20002354_Acute Myeloid Leukemia (AML)_TCGA-LAML_Humanmethylation450_OS	cg20002354	PRDM16	Acute Myeloid Leukemia (AML)	TCGA-LAML	Humanmethylation450	OS	1	F	Unknown	Unknown	Gender, Age, Race, Ethnicity, Pathologic-Stage	0.618033692	0.911487323	0.633-1.312	0.0895	0.717	0.489-1.053
PRDM16_cg15061530_Acute Myeloid Leukemia (AML)_TCGA-LAML_Humanmethylation450_OS	cg15061530	PRDM16	Acute Myeloid Leukemia (AML)	TCGA-LAML	Humanmethylation450	OS	1	R	Unknown	N_Shore	Gender, Age, Race, Ethnicity, Pathologic-Stage	0.10410046	1.35502339	0.939-1.955	0.0262	1.53	1.052-2.238
PRDM16_cg05710142_Acute Myeloid Leukemia (AML)_TCGA-LAML_Humanmethylation450_OS	cg05710142	PRDM16	Acute Myeloid Leukemia (AML)	TCGA-LAML	Humanmethylation450	OS	1	R	Unclassified_Cell_type_specific	N_Shelf	Gender, Age, Race, Ethnicity, Pathologic-Stage	0.156137107	0.767303015	0.532-1.106	0.0511	0.687	0.472-1.002
PRDM16_cg15014010_Acute Myeloid Leukemia (AML)_TCGA-LAML_Humanmethylation450_OS	cg15014010	PRDM16	Acute Myeloid Leukemia (AML)	TCGA-LAML	Humanmethylation450	OS	1	R	Unclassified_Cell_type_specific	Island	Gender, Age, Race, Ethnicity, Pathologic-Stage	0.378766623	0.848688771	0.589-1.223	0.0253	1.83	1.078-3.117
PRDM16_cg11524446_Acute Myeloid Leukemia (AML)_TCGA-LAML_Humanmethylation450_OS	cg11524446	PRDM16	Acute Myeloid Leukemia (AML)	TCGA-LAML	Humanmethylation450	OS	1	F	Unknown	N_Shore	Gender, Age, Race, Ethnicity, Pathologic-Stage	0.180866928	1.282582233	0.891-1.847	0.0265	1.71	1.065-2.748
PRDM16_cg16417301_Acute Myeloid Leukemia (AML)_TCGA-LAML_Humanmethylation450_OS	cg16417301	PRDM16	Acute Myeloid Leukemia (AML)	TCGA-LAML	Humanmethylation450	OS	1	F	Unknown	Unknown	Gender, Age, Race, Ethnicity, Pathologic-Stage	0.327720009	0.83235584	0.576-1.202	0.0875	0.68	0.436-1.058
PRDM16_cg21408294_Acute Myeloid Leukemia (AML)_TCGA-LAML_Humanmethylation450_OS	cg21408294	PRDM16	Acute Myeloid Leukemia (AML)	TCGA-LAML	Humanmethylation450	OS	1	F	Unknown	Unknown	Gender, Age, Race, Ethnicity, Pathologic-Stage	0.059878697	0.703413207	0.488-1.015	0.00363	0.576	0.397-0.835
PRDM16_cg21248774_Acute Myeloid Leukemia (AML)_TCGA-LAML_Humanmethylation450_OS	cg21248774	PRDM16	Acute Myeloid Leukemia (AML)	TCGA-LAML	Humanmethylation450	OS	1	F	Unknown	N_Shore	Gender, Age, Race, Ethnicity, Pathologic-Stage	0.534663452	0.890662921	0.618-1.284	0.0965	1.38	0.944-2.006
PRDM16_cg17102089_Acute Myeloid Leukemia (AML)_TCGA-LAML_Humanmethylation450_OS	cg17102089	PRDM16	Acute Myeloid Leukemia (AML)	TCGA-LAML	Humanmethylation450	OS	1	R	Unknown	Island	Gender, Age, Race, Ethnicity, Pathologic-Stage	0.753626612	0.943279206	0.655-1.358	0.0308	0.605	0.383-0.954
PRDM16_cg06100291_Acute Myeloid Leukemia (AML)_TCGA-LAML_Humanmethylation450_OS	cg06100291	PRDM16	Acute Myeloid Leukemia (AML)	TCGA-LAML	Humanmethylation450	OS	1	R	Unknown	Unknown	Gender, Age, Race, Ethnicity, Pathologic-Stage	0.259350083	0.8106011	0.563-1.168	0.0699	0.714	0.495-1.028
PRDM16_cg03397389_Acute Myeloid Leukemia (AML)_TCGA-LAML_Humanmethylation450_OS	cg03397389	PRDM16	Acute Myeloid Leukemia (AML)	TCGA-LAML	Humanmethylation450	OS	1	R	Unclassified_Cell_type_specific	S_Shore	Gender, Age, Race, Ethnicity, Pathologic-Stage	0.791358318	0.951924653	0.661-1.371	0.183	1.63	0.794-3.359
PRDM16_cg09874754_Acute Myeloid Leukemia (AML)_TCGA-LAML_Humanmethylation450_OS	cg09874754	PRDM16	Acute Myeloid Leukemia (AML)	TCGA-LAML	Humanmethylation450	OS	1	R	Unclassified_Cell_type_specific	S_Shore	Gender, Age, Race, Ethnicity, Pathologic-Stage	0.508379197	1.131015192	0.785-1.629	0.0301	1.8	1.058-3.048
PRDM16_cg02975505_Acute Myeloid Leukemia (AML)_TCGA-LAML_Humanmethylation450_OS	cg02975505	PRDM16	Acute Myeloid Leukemia (AML)	TCGA-LAML	Humanmethylation450	OS	1	F	Unclassified_Cell_type_specific	S_Shore	Gender, Age, Race, Ethnicity, Pathologic-Stage	0.337890153	1.195462241	0.83-1.722	0.139	1.34	0.908-1.99
PRDM16_cg17827328_Acute Myeloid Leukemia (AML)_TCGA-LAML_Humanmethylation450_OS	cg17827328	PRDM16	Acute Myeloid Leukemia (AML)	TCGA-LAML	Humanmethylation450	OS	1	F	Unknown	Unknown	Gender, Age, Race, Ethnicity, Pathologic-Stage	0.197824151	1.270916249	0.882-1.831	0.0109	1.75	1.138-2.704
PRDM16_cg07789552_Acute Myeloid Leukemia (AML)_TCGA-LAML_Humanmethylation450_OS	cg07789552	PRDM16	Acute Myeloid Leukemia (AML)	TCGA-LAML	Humanmethylation450	OS	1	F	Unknown	Unknown	Gender, Age, Race, Ethnicity, Pathologic-Stage	0.105211164	1.353764675	0.938-1.953	0.0431	1.46	1.012-2.106
PRDM16_cg10206594_Acute Myeloid Leukemia (AML)_TCGA-LAML_Humanmethylation450_OS	cg10206594	PRDM16	Acute Myeloid Leukemia (AML)	TCGA-LAML	Humanmethylation450	OS	1	R	Unknown	S_Shelf	Gender, Age, Race, Ethnicity, Pathologic-Stage	0.37776034	0.848194091	0.588-1.223	0.011	2.03	1.176-3.505
PRDM16_cg24428600_Acute Myeloid Leukemia (AML)_TCGA-LAML_Humanmethylation450_OS	cg24428600	PRDM16	Acute Myeloid Leukemia (AML)	TCGA-LAML	Humanmethylation450	OS	1	F	Unknown	S_Shelf	Gender, Age, Race, Ethnicity, Pathologic-Stage	0.532255451	1.123463775	0.78-1.619	0.00457	2.58	1.34-4.961
PRDM16_cg07566625_Acute Myeloid Leukemia (AML)_TCGA-LAML_Humanmethylation450_OS	cg07566625	PRDM16	Acute Myeloid Leukemia (AML)	TCGA-LAML	Humanmethylation450	OS	1	F	Unknown	Unknown	Gender, Age, Race, Ethnicity, Pathologic-Stage	0.67022087	0.923824826	0.642-1.33	0.0515	0.319	0.101-1.007
PRDM16_cg12658694_Acute Myeloid Leukemia (AML)_TCGA-LAML_Humanmethylation450_OS	cg12658694	PRDM16	Acute Myeloid Leukemia (AML)	TCGA-LAML	Humanmethylation450	OS	1	R	Unknown	N_Shore	Gender, Age, Race, Ethnicity, Pathologic-Stage	0.43523289	0.86489314	0.601-1.245	0.026	0.107	0.015-0.766
PRDM16_cg17434008_Acute Myeloid Leukemia (AML)_TCGA-LAML_Humanmethylation450_OS	cg17434008	PRDM16	Acute Myeloid Leukemia (AML)	TCGA-LAML	Humanmethylation450	OS	1	F	Unknown	N_Shelf	Gender, Age, Race, Ethnicity, Pathologic-Stage	0.223336656	1.254117946	0.871-1.806	0.0052	0.376	0.19-0.747
PRDM16_cg00521598_Acute Myeloid Leukemia (AML)_TCGA-LAML_Humanmethylation450_OS	cg00521598	PRDM16	Acute Myeloid Leukemia (AML)	TCGA-LAML	Humanmethylation450	OS	1	R	Unknown	Unknown	Gender, Age, Race, Ethnicity, Pathologic-Stage	0.225762133	0.796978905	0.552-1.151	0.00771	0.466	0.265-0.817
PRDM16_cg13688882_Acute Myeloid Leukemia (AML)_TCGA-LAML_Humanmethylation450_OS	cg13688882	PRDM16	Acute Myeloid Leukemia (AML)	TCGA-LAML	Humanmethylation450	OS	1	F	Unclassified_Cell_type_specific	S_Shore	Gender, Age, Race, Ethnicity, Pathologic-Stage	0.176928507	0.777597746	0.54-1.12	0.00071	0.407	0.241-0.685
PRDM16_cg02773041_Acute Myeloid Leukemia (AML)_TCGA-LAML_Humanmethylation450_OS	cg02773041	PRDM16	Acute Myeloid Leukemia (AML)	TCGA-LAML	Humanmethylation450	OS	1	R	Unknown	Unknown	Gender, Age, Race, Ethnicity, Pathologic-Stage	0.471566551	0.874354881	0.607-1.26	0.104	0.551	0.268-1.132
PRDM16_cg27173717_Acute Myeloid Leukemia (AML)_TCGA-LAML_Humanmethylation450_OS	cg27173717	PRDM16	Acute Myeloid Leukemia (AML)	TCGA-LAML	Humanmethylation450	OS	1	F	Unclassified_Cell_type_specific	Island	Gender, Age, Race, Ethnicity, Pathologic-Stage	0.070406464	0.712803968	0.494-1.029	0.0631	0.705	0.488-1.019
PRDM16_cg26776069_Acute Myeloid Leukemia (AML)_TCGA-LAML_Humanmethylation450_OS	cg26776069	PRDM16	Acute Myeloid Leukemia (AML)	TCGA-LAML	Humanmethylation450	OS	1	R	Unknown	Unknown	Gender, Age, Race, Ethnicity, Pathologic-Stage	0.261449841	1.232375713	0.856-1.775	0.0503	1.44	1-2.089
PRDM16_cg26032489_Acute Myeloid Leukemia (AML)_TCGA-LAML_Humanmethylation450_OS	cg26032489	PRDM16	Acute Myeloid Leukemia (AML)	TCGA-LAML	Humanmethylation450	OS	1	F	Unknown	Unknown	Gender, Age, Race, Ethnicity, Pathologic-Stage	0.176588615	1.286761136	0.893-1.855	0.0201	1.68	1.085-2.607
PRDM16_cg00861010_Acute Myeloid Leukemia (AML)_TCGA-LAML_Humanmethylation450_OS	cg00861010	PRDM16	Acute Myeloid Leukemia (AML)	TCGA-LAML	Humanmethylation450	OS	1	F	Unknown	Unknown	Gender, Age, Race, Ethnicity, Pathologic-Stage	0.187869649	1.279343996	0.887-1.846	0.0349	1.55	1.032-2.333
PRDM16_cg05388840_Acute Myeloid Leukemia (AML)_TCGA-LAML_Humanmethylation450_OS	cg05388840	PRDM16	Acute Myeloid Leukemia (AML)	TCGA-LAML	Humanmethylation450	OS	1	F	Unknown	N_Shore	Gender, Age, Race, Ethnicity, Pathologic-Stage	0.149875327	1.310383192	0.907-1.893	0.0459	1.5	1.007-2.235
PRDM16_cg00656728_Acute Myeloid Leukemia (AML)_TCGA-LAML_Humanmethylation450_OS	cg00656728	PRDM16	Acute Myeloid Leukemia (AML)	TCGA-LAML	Humanmethylation450	OS	1	R	Unknown	S_Shelf	Gender, Age, Race, Ethnicity, Pathologic-Stage	0.17926685	0.778155341	0.54-1.122	0.0331	0.649	0.435-0.966
PRDM16_cg24681499_Acute Myeloid Leukemia (AML)_TCGA-LAML_Humanmethylation450_OS	cg24681499	PRDM16	Acute Myeloid Leukemia (AML)	TCGA-LAML	Humanmethylation450	OS	1	F	Unclassified_Cell_type_specific	Island	Gender, Age, Race, Ethnicity, Pathologic-Stage	0.573976359	0.90073768	0.626-1.297	0.00197	2.99	1.494-5.977
PRDM16_cg06802655_Acute Myeloid Leukemia (AML)_TCGA-LAML_Humanmethylation450_OS	cg06802655	PRDM16	Acute Myeloid Leukemia (AML)	TCGA-LAML	Humanmethylation450	OS	1	F	Unknown	Island	Gender, Age, Race, Ethnicity, Pathologic-Stage	0.874338373	0.97098092	0.674-1.399	0.0952	0.695	0.453-1.066
PRDM16_cg04129132_Acute Myeloid Leukemia (AML)_TCGA-LAML_Humanmethylation450_OS	cg04129132	PRDM16	Acute Myeloid Leukemia (AML)	TCGA-LAML	Humanmethylation450	OS	1	F	Unclassified	N_Shelf	Gender, Age, Race, Ethnicity, Pathologic-Stage	0.221909531	1.256173981	0.871-1.811	0.0402	1.74	1.025-2.948
PRDM16_cg00045275_Acute Myeloid Leukemia (AML)_TCGA-LAML_Humanmethylation450_OS	cg00045275	PRDM16	Acute Myeloid Leukemia (AML)	TCGA-LAML	Humanmethylation450	OS	1	R	Unknown	N_Shore	Gender, Age, Race, Ethnicity, Pathologic-Stage	0.849214832	1.036052875	0.719-1.493	0.116	1.57	0.895-2.752
PRDM16_cg06094523_Acute Myeloid Leukemia (AML)_TCGA-LAML_Humanmethylation450_OS	cg06094523	PRDM16	Acute Myeloid Leukemia (AML)	TCGA-LAML	Humanmethylation450	OS	1	R	Unknown	Unknown	Gender, Age, Race, Ethnicity, Pathologic-Stage	0.630975693	1.093939695	0.758-1.578	0.0383	1.47	1.021-2.123
PRDM16_cg05942022_Acute Myeloid Leukemia (AML)_TCGA-LAML_Humanmethylation450_OS	cg05942022	PRDM16	Acute Myeloid Leukemia (AML)	TCGA-LAML	Humanmethylation450	OS	1	F	Unknown	Unknown	Gender, Age, Race, Ethnicity, Pathologic-Stage	0.287233853	0.819340514	0.568-1.183	0.00181	0.494	0.317-0.769
PRDM16_cg02452585_Acute Myeloid Leukemia (AML)_TCGA-LAML_Humanmethylation450_OS	cg02452585	PRDM16	Acute Myeloid Leukemia (AML)	TCGA-LAML	Humanmethylation450	OS	1	R	Unclassified_Cell_type_specific	Island	Gender, Age, Race, Ethnicity, Pathologic-Stage	0.329902396	0.833950559	0.579-1.202	0.0847	0.724	0.502-1.045
PRDM16_cg21869951_Acute Myeloid Leukemia (AML)_TCGA-LAML_Humanmethylation450_OS	cg21869951	PRDM16	Acute Myeloid Leukemia (AML)	TCGA-LAML	Humanmethylation450	OS	1	F	Unknown	S_Shelf	Gender, Age, Race, Ethnicity, Pathologic-Stage	0.777911429	0.948936384	0.659-1.366	0.00419	2.73	1.372-5.414
PRDM16_cg21917351_Acute Myeloid Leukemia (AML)_TCGA-LAML_Humanmethylation450_OS	cg21917351	PRDM16	Acute Myeloid Leukemia (AML)	TCGA-LAML	Humanmethylation450	OS	1	R	Unknown	N_Shore	Gender, Age, Race, Ethnicity, Pathologic-Stage	0.196604594	1.274048766	0.882-1.84	0.0217	1.54	1.065-2.216
PRDM16_cg12750745_Acute Myeloid Leukemia (AML)_TCGA-LAML_Humanmethylation450_OS	cg12750745	PRDM16	Acute Myeloid Leukemia (AML)	TCGA-LAML	Humanmethylation450	OS	1	F	Unknown	S_Shore	Gender, Age, Race, Ethnicity, Pathologic-Stage	0.801816396	0.954347253	0.663-1.375	0.0328	1.81	1.05-3.119
PRDM16_cg25387812_Acute Myeloid Leukemia (AML)_TCGA-LAML_Humanmethylation450_OS	cg25387812	PRDM16	Acute Myeloid Leukemia (AML)	TCGA-LAML	Humanmethylation450	OS	1	F	Unknown	N_Shelf	Gender, Age, Race, Ethnicity, Pathologic-Stage	0.760892942	0.944645343	0.655-1.363	0.00395	2.52	1.344-4.731
PRDM16_cg21437596_Acute Myeloid Leukemia (AML)_TCGA-LAML_Humanmethylation450_OS	cg21437596	PRDM16	Acute Myeloid Leukemia (AML)	TCGA-LAML	Humanmethylation450	OS	1	F	Unknown	N_Shelf	Gender, Age, Race, Ethnicity, Pathologic-Stage	0.290937485	1.218216807	0.845-1.757	0.0294	1.52	1.043-2.202
PRDM16_cg18017761_Acute Myeloid Leukemia (AML)_TCGA-LAML_Humanmethylation450_OS	cg18017761	PRDM16	Acute Myeloid Leukemia (AML)	TCGA-LAML	Humanmethylation450	OS	1	F	Unknown	Unknown	Gender, Age, Race, Ethnicity, Pathologic-Stage	0.029014897	0.6637247	0.459-0.959	0.000735	0.502	0.336-0.749
PRDM16_cg08094291_Acute Myeloid Leukemia (AML)_TCGA-LAML_Humanmethylation450_OS	cg08094291	PRDM16	Acute Myeloid Leukemia (AML)	TCGA-LAML	Humanmethylation450	OS	1	R	Unknown	Unknown	Gender, Age, Race, Ethnicity, Pathologic-Stage	0.223816012	1.255677079	0.87-1.812	0.000926	2.16	1.369-3.406
PRDM16_cg03907454_Acute Myeloid Leukemia (AML)_TCGA-LAML_Humanmethylation450_OS	cg03907454	PRDM16	Acute Myeloid Leukemia (AML)	TCGA-LAML	Humanmethylation450	OS	1	F	Unclassified	N_Shore	Gender, Age, Race, Ethnicity, Pathologic-Stage	0.027648843	1.510244294	1.046-2.18	0.0201	1.57	1.073-2.299
PRDM16_cg25350789_Acute Myeloid Leukemia (AML)_TCGA-LAML_Humanmethylation450_OS	cg25350789	PRDM16	Acute Myeloid Leukemia (AML)	TCGA-LAML	Humanmethylation450	OS	1	R	Unknown	Unknown	Gender, Age, Race, Ethnicity, Pathologic-Stage	0.219941769	0.79534936	0.552-1.147	0.00429	0.578	0.397-0.842
PRDM16_cg00010654_Acute Myeloid Leukemia (AML)_TCGA-LAML_Humanmethylation450_OS	cg00010654	PRDM16	Acute Myeloid Leukemia (AML)	TCGA-LAML	Humanmethylation450	OS	1	F	Unknown	Island	Gender, Age, Race, Ethnicity, Pathologic-Stage	0.092361682	0.730313448	0.506-1.053	0.0282	0.661	0.457-0.957
PRDM16_cg25827112_Acute Myeloid Leukemia (AML)_TCGA-LAML_Humanmethylation450_OS	cg25827112	PRDM16	Acute Myeloid Leukemia (AML)	TCGA-LAML	Humanmethylation450	OS	1	F	Unknown	N_Shore	Gender, Age, Race, Ethnicity, Pathologic-Stage	0.084294667	0.722404738	0.499-1.045	0.000687	0.395	0.231-0.675
PRDM16_cg18577128_Acute Myeloid Leukemia (AML)_TCGA-LAML_Humanmethylation450_OS	cg18577128	PRDM16	Acute Myeloid Leukemia (AML)	TCGA-LAML	Humanmethylation450	OS	1	R	Unknown	N_Shore	Gender, Age, Race, Ethnicity, Pathologic-Stage	0.132952013	0.754926573	0.523-1.089	0.0801	0.719	0.496-1.04
PRDM16_cg15711727_Acute Myeloid Leukemia (AML)_TCGA-LAML_Humanmethylation450_OS	cg15711727	PRDM16	Acute Myeloid Leukemia (AML)	TCGA-LAML	Humanmethylation450	OS	1	F	Unknown	Unknown	Gender, Age, Race, Ethnicity, Pathologic-Stage	0.379071554	0.848451129	0.588-1.224	0.0581	0.698	0.481-1.012
PRDM16_cg00530320_Acute Myeloid Leukemia (AML)_TCGA-LAML_Humanmethylation450_OS	cg00530320	PRDM16	Acute Myeloid Leukemia (AML)	TCGA-LAML	Humanmethylation450	OS	1	R	Unknown	N_Shore	Gender, Age, Race, Ethnicity, Pathologic-Stage	0.038927004	1.477385263	1.02-2.14	0.0229	1.54	1.062-2.238
PRDM16_cg00346985_Acute Myeloid Leukemia (AML)_TCGA-LAML_Humanmethylation450_OS	cg00346985	PRDM16	Acute Myeloid Leukemia (AML)	TCGA-LAML	Humanmethylation450	OS	1	F	Unknown	N_Shelf	Gender, Age, Race, Ethnicity, Pathologic-Stage	0.304720316	1.211510907	0.84-1.748	0.0443	1.46	1.01-2.116
PRDM16_cg20806264_Acute Myeloid Leukemia (AML)_TCGA-LAML_Humanmethylation450_OS	cg20806264	PRDM16	Acute Myeloid Leukemia (AML)	TCGA-LAML	Humanmethylation450	OS	1	F	Unclassified_Cell_type_specific	Unknown	Gender, Age, Race, Ethnicity, Pathologic-Stage	0.068494518	1.406265906	0.974-2.029	0.0164	1.63	1.094-2.423
PRDM16_cg19797376_Acute Myeloid Leukemia (AML)_TCGA-LAML_Humanmethylation450_OS	cg19797376	PRDM16	Acute Myeloid Leukemia (AML)	TCGA-LAML	Humanmethylation450	OS	1	F	Unknown	Island	Gender, Age, Race, Ethnicity, Pathologic-Stage	0.025214391	0.657754273	0.456-0.949	0.00101	0.502	0.333-0.757
PRDM16_cg08466179_Acute Myeloid Leukemia (AML)_TCGA-LAML_Humanmethylation450_OS	cg08466179	PRDM16	Acute Myeloid Leukemia (AML)	TCGA-LAML	Humanmethylation450	OS	1	F	Unknown	N_Shore	Gender, Age, Race, Ethnicity, Pathologic-Stage	0.985333712	1.003427999	0.697-1.445	0.169	1.55	0.83-2.889
PRDM16_cg24525176_Acute Myeloid Leukemia (AML)_TCGA-LAML_Humanmethylation450_OS	cg24525176	PRDM16	Acute Myeloid Leukemia (AML)	TCGA-LAML	Humanmethylation450	OS	1	R	Unknown	S_Shore	Gender, Age, Race, Ethnicity, Pathologic-Stage	0.956909614	0.990005537	0.688-1.425	0.128	0.732	0.49-1.094
PRDM16_cg18017482_Acute Myeloid Leukemia (AML)_TCGA-LAML_Humanmethylation450_OS	cg18017482	PRDM16	Acute Myeloid Leukemia (AML)	TCGA-LAML	Humanmethylation450	OS	1	F	Unclassified_Cell_type_specific	N_Shelf	Gender, Age, Race, Ethnicity, Pathologic-Stage	0.300972482	1.213420515	0.841-1.751	0.00224	0.41	0.231-0.726
PRDM16_cg20428713_Acute Myeloid Leukemia (AML)_TCGA-LAML_Humanmethylation450_OS	cg20428713	PRDM16	Acute Myeloid Leukemia (AML)	TCGA-LAML	Humanmethylation450	OS	1	R	Unknown	Unknown	Gender, Age, Race, Ethnicity, Pathologic-Stage	0.84578439	1.036825466	0.72-1.493	0.0279	1.64	1.055-2.535
PRDM16_cg00788461_Acute Myeloid Leukemia (AML)_TCGA-LAML_Humanmethylation450_OS	cg00788461	PRDM16	Acute Myeloid Leukemia (AML)	TCGA-LAML	Humanmethylation450	OS	1	R	Unknown	Unknown	Gender, Age, Race, Ethnicity, Pathologic-Stage	0.514740579	1.128723062	0.784-1.625	0.00202	0.339	0.171-0.674
PRDM16_cg05759718_Acute Myeloid Leukemia (AML)_TCGA-LAML_Humanmethylation450_OS	cg05759718	PRDM16	Acute Myeloid Leukemia (AML)	TCGA-LAML	Humanmethylation450	OS	1	F	Unknown	Unknown	Gender, Age, Race, Ethnicity, Pathologic-Stage	0.41496116	0.859058627	0.596-1.238	0.0318	0.595	0.371-0.956
PRDM16_cg06645033_Acute Myeloid Leukemia (AML)_TCGA-LAML_Humanmethylation450_OS	cg06645033	PRDM16	Acute Myeloid Leukemia (AML)	TCGA-LAML	Humanmethylation450	OS	1	F	Unknown	N_Shelf	Gender, Age, Race, Ethnicity, Pathologic-Stage	0.486709812	1.138342435	0.79-1.64	0.14	1.37	0.902-2.073
PRDM16_cg14977066_Acute Myeloid Leukemia (AML)_TCGA-LAML_Humanmethylation450_OS	cg14977066	PRDM16	Acute Myeloid Leukemia (AML)	TCGA-LAML	Humanmethylation450	OS	1	R	Unknown	N_Shelf	Gender, Age, Race, Ethnicity, Pathologic-Stage	0.391365606	0.852532387	0.592-1.228	0.00707	0.576	0.386-0.861
PRDM16_cg07013994_Acute Myeloid Leukemia (AML)_TCGA-LAML_Humanmethylation450_OS	cg07013994	PRDM16	Acute Myeloid Leukemia (AML)	TCGA-LAML	Humanmethylation450	OS	1	F	Unknown	Unknown	Gender, Age, Race, Ethnicity, Pathologic-Stage	0.133878889	0.755756847	0.524-1.09	0.0953	0.732	0.508-1.056
PRDM16_cg24482202_Acute Myeloid Leukemia (AML)_TCGA-LAML_Humanmethylation450_OS	cg24482202	PRDM16	Acute Myeloid Leukemia (AML)	TCGA-LAML	Humanmethylation450	OS	1	F	Unknown	Island	Gender, Age, Race, Ethnicity, Pathologic-Stage	0.542139255	0.892544201	0.619-1.286	0.0624	0.632	0.389-1.024
PRDM16_cg15604693_Acute Myeloid Leukemia (AML)_TCGA-LAML_Humanmethylation450_OS	cg15604693	PRDM16	Acute Myeloid Leukemia (AML)	TCGA-LAML	Humanmethylation450	OS	1	R	Unknown	N_Shelf	Gender, Age, Race, Ethnicity, Pathologic-Stage	0.914587492	0.980220004	0.68-1.412	0.00209	0.468	0.288-0.759
PRDM16_cg00579409_Acute Myeloid Leukemia (AML)_TCGA-LAML_Humanmethylation450_OS	cg00579409	PRDM16	Acute Myeloid Leukemia (AML)	TCGA-LAML	Humanmethylation450	OS	1	F	Unknown	N_Shore	Gender, Age, Race, Ethnicity, Pathologic-Stage	0.709965692	1.071652915	0.744-1.543	0.0277	0.326	0.12-0.884
PRDM16_cg00065957_Acute Myeloid Leukemia (AML)_TCGA-LAML_Humanmethylation450_OS	cg00065957	PRDM16	Acute Myeloid Leukemia (AML)	TCGA-LAML	Humanmethylation450	OS	1	F	Unknown	Unknown	Gender, Age, Race, Ethnicity, Pathologic-Stage	0.138764504	1.317675432	0.915-1.899	0.0761	1.39	0.966-2.006
PRDM16_cg14261309_Acute Myeloid Leukemia (AML)_TCGA-LAML_Humanmethylation450_OS	cg14261309	PRDM16	Acute Myeloid Leukemia (AML)	TCGA-LAML	Humanmethylation450	OS	1	F	Unknown	N_Shore	Gender, Age, Race, Ethnicity, Pathologic-Stage	0.630552398	0.914413807	0.635-1.317	0.102	0.606	0.333-1.105
PRDM16_cg05232215_Acute Myeloid Leukemia (AML)_TCGA-LAML_Humanmethylation450_OS	cg05232215	PRDM16	Acute Myeloid Leukemia (AML)	TCGA-LAML	Humanmethylation450	OS	1	F	Unclassified_Cell_type_specific	N_Shore	Gender, Age, Race, Ethnicity, Pathologic-Stage	0.62211306	0.912251446	0.633-1.314	0.115	0.695	0.443-1.092
PRDM16_cg26112661_Acute Myeloid Leukemia (AML)_TCGA-LAML_Humanmethylation450_OS	cg26112661	PRDM16	Acute Myeloid Leukemia (AML)	TCGA-LAML	Humanmethylation450	OS	1	F	Unknown	N_Shore	Gender, Age, Race, Ethnicity, Pathologic-Stage	0.032388683	0.669118368	0.463-0.967	0.0345	0.654	0.441-0.969
PRDM16_cg10379418_Acute Myeloid Leukemia (AML)_TCGA-LAML_Humanmethylation450_OS	cg10379418	PRDM16	Acute Myeloid Leukemia (AML)	TCGA-LAML	Humanmethylation450	OS	1	F	Unclassified_Cell_type_specific	N_Shelf	Gender, Age, Race, Ethnicity, Pathologic-Stage	0.459440975	0.871086209	0.604-1.256	0.055	0.68	0.459-1.008
PRDM16_cg06941093_Acute Myeloid Leukemia (AML)_TCGA-LAML_Humanmethylation450_OS	cg06941093	PRDM16	Acute Myeloid Leukemia (AML)	TCGA-LAML	Humanmethylation450	OS	1	R	Unknown	N_Shore	Gender, Age, Race, Ethnicity, Pathologic-Stage	0.316585841	1.205615537	0.836-1.738	0.0183	0.458	0.239-0.876
PRDM16_cg25637824_Acute Myeloid Leukemia (AML)_TCGA-LAML_Humanmethylation450_OS	cg25637824	PRDM16	Acute Myeloid Leukemia (AML)	TCGA-LAML	Humanmethylation450	OS	1	F	Unclassified_Cell_type_specific	Island	Gender, Age, Race, Ethnicity, Pathologic-Stage	0.957769354	0.990207721	0.688-1.425	0.258	0.731	0.424-1.258
PRDM16_cg18137512_Acute Myeloid Leukemia (AML)_TCGA-LAML_Humanmethylation450_OS	cg18137512	PRDM16	Acute Myeloid Leukemia (AML)	TCGA-LAML	Humanmethylation450	OS	1	F	Unknown	N_Shelf	Gender, Age, Race, Ethnicity, Pathologic-Stage	0.146410671	1.31092106	0.91-1.889	0.0128	1.59	1.104-2.294
PRDM16_cg19088859_Acute Myeloid Leukemia (AML)_TCGA-LAML_Humanmethylation450_OS	cg19088859	PRDM16	Acute Myeloid Leukemia (AML)	TCGA-LAML	Humanmethylation450	OS	1	R	Unknown	Island	Gender, Age, Race, Ethnicity, Pathologic-Stage	0.531602564	1.123430523	0.78-1.618	0.026	0.461	0.233-0.912
PRDM16_cg10336722_Acute Myeloid Leukemia (AML)_TCGA-LAML_Humanmethylation450_OS	cg10336722	PRDM16	Acute Myeloid Leukemia (AML)	TCGA-LAML	Humanmethylation450	OS	1	F	Unknown	N_Shelf	Gender, Age, Race, Ethnicity, Pathologic-Stage	0.326659473	0.83304586	0.578-1.2	0.00152	2.75	1.472-5.149
PRDM16_cg24327307_Acute Myeloid Leukemia (AML)_TCGA-LAML_Humanmethylation450_OS	cg24327307	PRDM16	Acute Myeloid Leukemia (AML)	TCGA-LAML	Humanmethylation450	OS	1	F	Unknown	N_Shore	Gender, Age, Race, Ethnicity, Pathologic-Stage	0.767511158	0.946401555	0.657-1.364	0.25	1.34	0.816-2.184
PRDM16_cg15393022_Acute Myeloid Leukemia (AML)_TCGA-LAML_Humanmethylation450_OS	cg15393022	PRDM16	Acute Myeloid Leukemia (AML)	TCGA-LAML	Humanmethylation450	OS	1	R	Unknown	Unknown	Gender, Age, Race, Ethnicity, Pathologic-Stage	0.484226151	0.877853769	0.609-1.265	0.056	3.07	0.972-9.714
PRDM16_cg08106066_Acute Myeloid Leukemia (AML)_TCGA-LAML_Humanmethylation450_OS	cg08106066	PRDM16	Acute Myeloid Leukemia (AML)	TCGA-LAML	Humanmethylation450	OS	1	F	Unknown	N_Shore	Gender, Age, Race, Ethnicity, Pathologic-Stage	0.017815257	1.56336798	1.08-2.262	0.0107	1.61	1.117-2.327
PRDM16_cg12179353_Acute Myeloid Leukemia (AML)_TCGA-LAML_Humanmethylation450_OS	cg12179353	PRDM16	Acute Myeloid Leukemia (AML)	TCGA-LAML	Humanmethylation450	OS	1	R	Unknown	Unknown	Gender, Age, Race, Ethnicity, Pathologic-Stage	0.103827289	1.355754354	0.94-1.956	0.0383	1.48	1.021-2.148
PRDM16_cg21569892_Acute Myeloid Leukemia (AML)_TCGA-LAML_Humanmethylation450_OS	cg21569892	PRDM16	Acute Myeloid Leukemia (AML)	TCGA-LAML	Humanmethylation450	OS	1	R	Unknown	Unknown	Gender, Age, Race, Ethnicity, Pathologic-Stage	0.237031772	1.247417321	0.865-1.8	0.0064	2.08	1.228-3.511
PRDM16_cg08937380_Acute Myeloid Leukemia (AML)_TCGA-LAML_Humanmethylation450_OS	cg08937380	PRDM16	Acute Myeloid Leukemia (AML)	TCGA-LAML	Humanmethylation450	OS	1	F	Unknown	Island	Gender, Age, Race, Ethnicity, Pathologic-Stage	0.244753855	0.805093898	0.559-1.16	0.132	0.641	0.36-1.143
PRDM16_cg03598074_Acute Myeloid Leukemia (AML)_TCGA-LAML_Humanmethylation450_OS	cg03598074	PRDM16	Acute Myeloid Leukemia (AML)	TCGA-LAML	Humanmethylation450	OS	1	R	Unknown	Unknown	Gender, Age, Race, Ethnicity, Pathologic-Stage	0.973572684	0.993848028	0.69-1.432	0.0039	1.73	1.192-2.509
PRDM16_cg05948575_Acute Myeloid Leukemia (AML)_TCGA-LAML_Humanmethylation450_OS	cg05948575	PRDM16	Acute Myeloid Leukemia (AML)	TCGA-LAML	Humanmethylation450	OS	1	F	Unknown	Unknown	Gender, Age, Race, Ethnicity, Pathologic-Stage	0.041280888	1.470987172	1.015-2.131	0.00392	1.95	1.239-3.079
PRDM16_cg11959316_Acute Myeloid Leukemia (AML)_TCGA-LAML_Humanmethylation450_OS	cg11959316	PRDM16	Acute Myeloid Leukemia (AML)	TCGA-LAML	Humanmethylation450	OS	1	F	Unknown	Unknown	Gender, Age, Race, Ethnicity, Pathologic-Stage	0.835406804	1.039380096	0.722-1.496	0.00982	0.556	0.356-0.868
PRDM16_cg09684245_Acute Myeloid Leukemia (AML)_TCGA-LAML_Humanmethylation450_OS	cg09684245	PRDM16	Acute Myeloid Leukemia (AML)	TCGA-LAML	Humanmethylation450	OS	1	R	Unknown	Unknown	Gender, Age, Race, Ethnicity, Pathologic-Stage	0.204953763	1.268311379	0.878-1.832	0.00212	0.355	0.183-0.687
PRDM16_cg00944580_Acute Myeloid Leukemia (AML)_TCGA-LAML_Humanmethylation450_OS	cg00944580	PRDM16	Acute Myeloid Leukemia (AML)	TCGA-LAML	Humanmethylation450	OS	1	F	Unclassified_Cell_type_specific	S_Shore	Gender, Age, Race, Ethnicity, Pathologic-Stage	0.24673886	1.240587024	0.861-1.787	0.0917	1.39	0.948-2.037
PRDM16_cg15684811_Acute Myeloid Leukemia (AML)_TCGA-LAML_Humanmethylation450_OS	cg15684811	PRDM16	Acute Myeloid Leukemia (AML)	TCGA-LAML	Humanmethylation450	OS	1	R	Unknown	N_Shore	Gender, Age, Race, Ethnicity, Pathologic-Stage	0.987961623	1.00281357	0.696-1.445	0.267	0.735	0.426-1.267
PRDM16_cg03677161_Acute Myeloid Leukemia (AML)_TCGA-LAML_Humanmethylation450_OS	cg03677161	PRDM16	Acute Myeloid Leukemia (AML)	TCGA-LAML	Humanmethylation450	OS	1	F	Unknown	Unknown	Gender, Age, Race, Ethnicity, Pathologic-Stage	0.359718721	0.842858182	0.585-1.215	0.0266	0.479	0.25-0.918
PRDM16_cg14836335_Acute Myeloid Leukemia (AML)_TCGA-LAML_Humanmethylation450_OS	cg14836335	PRDM16	Acute Myeloid Leukemia (AML)	TCGA-LAML	Humanmethylation450	OS	1	R	Unknown	N_Shelf	Gender, Age, Race, Ethnicity, Pathologic-Stage	0.006695925	1.671912784	1.153-2.424	0.00196	1.79	1.238-2.587
PRDM16_cg14990478_Acute Myeloid Leukemia (AML)_TCGA-LAML_Humanmethylation450_OS	cg14990478	PRDM16	Acute Myeloid Leukemia (AML)	TCGA-LAML	Humanmethylation450	OS	1	F	Unknown	S_Shore	Gender, Age, Race, Ethnicity, Pathologic-Stage	0.955665278	1.010390516	0.702-1.455	0.0867	2.05	0.901-4.681
PRDM16_cg25023752_Acute Myeloid Leukemia (AML)_TCGA-LAML_Humanmethylation450_OS	cg25023752	PRDM16	Acute Myeloid Leukemia (AML)	TCGA-LAML	Humanmethylation450	OS	1	F	Unknown	Unknown	Gender, Age, Race, Ethnicity, Pathologic-Stage	0.201344036	0.78679995	0.545-1.137	0.0347	0.555	0.322-0.959
PRDM16_cg14109335_Acute Myeloid Leukemia (AML)_TCGA-LAML_Humanmethylation450_OS	cg14109335	PRDM16	Acute Myeloid Leukemia (AML)	TCGA-LAML	Humanmethylation450	OS	1	F	Unclassified_Cell_type_specific	N_Shelf	Gender, Age, Race, Ethnicity, Pathologic-Stage	0.096990818	0.733659791	0.509-1.058	0.051	0.695	0.482-1.002
PRDM16_cg22624827_Acute Myeloid Leukemia (AML)_TCGA-LAML_Humanmethylation450_OS	cg22624827	PRDM16	Acute Myeloid Leukemia (AML)	TCGA-LAML	Humanmethylation450	OS	1	R	Unknown	Unknown	Gender, Age, Race, Ethnicity, Pathologic-Stage	0.03627502	1.485104668	1.026-2.15	0.00888	1.63	1.131-2.361
PRDM16_cg26304237_Acute Myeloid Leukemia (AML)_TCGA-LAML_Humanmethylation450_OS	cg26304237	PRDM16	Acute Myeloid Leukemia (AML)	TCGA-LAML	Humanmethylation450	OS	1	F	Unclassified	Island	Gender, Age, Race, Ethnicity, Pathologic-Stage	0.134036866	1.322411731	0.918-1.906	0.00487	3	1.397-6.461
PRDM16_cg04994405_Acute Myeloid Leukemia (AML)_TCGA-LAML_Humanmethylation450_OS	cg04994405	PRDM16	Acute Myeloid Leukemia (AML)	TCGA-LAML	Humanmethylation450	OS	1	R	Unknown	Unknown	Gender, Age, Race, Ethnicity, Pathologic-Stage	0.93888382	1.014372899	0.704-1.461	0.278	0.813	0.559-1.182
PRDM16_cg11518657_Acute Myeloid Leukemia (AML)_TCGA-LAML_Humanmethylation450_OS	cg11518657	PRDM16	Acute Myeloid Leukemia (AML)	TCGA-LAML	Humanmethylation450	OS	1	R	Unknown	N_Shore	Gender, Age, Race, Ethnicity, Pathologic-Stage	0.463624042	0.872502303	0.606-1.257	0.0806	0.65	0.401-1.054
PRDM16_cg03641225_Acute Myeloid Leukemia (AML)_TCGA-LAML_Humanmethylation450_OS	cg03641225	PRDM16	Acute Myeloid Leukemia (AML)	TCGA-LAML	Humanmethylation450	OS	1	R	Unknown	N_Shelf	Gender, Age, Race, Ethnicity, Pathologic-Stage	0.984596387	1.003606147	0.696-1.446	0.0151	1.88	1.129-3.117
PRDM16_cg02317907_Acute Myeloid Leukemia (AML)_TCGA-LAML_Humanmethylation450_OS	cg02317907	PRDM16	Acute Myeloid Leukemia (AML)	TCGA-LAML	Humanmethylation450	OS	1	R	Unclassified_Cell_type_specific	S_Shelf	Gender, Age, Race, Ethnicity, Pathologic-Stage	0.42788555	1.15985368	0.804-1.673	0.0728	0.471	0.206-1.072
PRDM16_cg02917772_Acute Myeloid Leukemia (AML)_TCGA-LAML_Humanmethylation450_OS	cg02917772	PRDM16	Acute Myeloid Leukemia (AML)	TCGA-LAML	Humanmethylation450	OS	1	R	Unknown	Unknown	Gender, Age, Race, Ethnicity, Pathologic-Stage	0.941376577	1.013767769	0.704-1.46	0.0155	0.499	0.284-0.876
PRDM16_cg16581928_Acute Myeloid Leukemia (AML)_TCGA-LAML_Humanmethylation450_OS	cg16581928	PRDM16	Acute Myeloid Leukemia (AML)	TCGA-LAML	Humanmethylation450	OS	1	R	Unclassified_Cell_type_specific	Island	Gender, Age, Race, Ethnicity, Pathologic-Stage	0.590545934	1.105779557	0.767-1.595	0.00822	2.15	1.218-3.785
PRDM16_cg25939869_Acute Myeloid Leukemia (AML)_TCGA-LAML_Humanmethylation450_OS	cg25939869	PRDM16	Acute Myeloid Leukemia (AML)	TCGA-LAML	Humanmethylation450	OS	1	R	Unknown	Island	Gender, Age, Race, Ethnicity, Pathologic-Stage	0.110111273	0.74038576	0.512-1.071	0.0193	0.523	0.304-0.9
PRDM16_cg09256413_Acute Myeloid Leukemia (AML)_TCGA-LAML_Humanmethylation450_OS	cg09256413	PRDM16	Acute Myeloid Leukemia (AML)	TCGA-LAML	Humanmethylation450	OS	1	R	Unknown	Island	Gender, Age, Race, Ethnicity, Pathologic-Stage	0.172893908	1.289678941	0.895-1.859	0.0395	1.5	1.02-2.196
PRDM16_cg04645342_Acute Myeloid Leukemia (AML)_TCGA-LAML_Humanmethylation450_OS	cg04645342	PRDM16	Acute Myeloid Leukemia (AML)	TCGA-LAML	Humanmethylation450	OS	1	F	Unknown	S_Shelf	Gender, Age, Race, Ethnicity, Pathologic-Stage	0.496616232	1.134817575	0.788-1.634	0.227	1.26	0.866-1.83
PRDM16_cg04985396_Acute Myeloid Leukemia (AML)_TCGA-LAML_Humanmethylation450_OS	cg04985396	PRDM16	Acute Myeloid Leukemia (AML)	TCGA-LAML	Humanmethylation450	OS	1	F	Unclassified_Cell_type_specific	N_Shelf	Gender, Age, Race, Ethnicity, Pathologic-Stage	0.007646267	1.654611612	1.143-2.396	0.00161	1.87	1.268-2.766
PRDM16_cg17028301_Acute Myeloid Leukemia (AML)_TCGA-LAML_Humanmethylation450_OS	cg17028301	PRDM16	Acute Myeloid Leukemia (AML)	TCGA-LAML	Humanmethylation450	OS	1	F	Unknown	S_Shore	Gender, Age, Race, Ethnicity, Pathologic-Stage	0.286290879	0.81900378	0.567-1.182	0.0194	0.556	0.339-0.91
PRDM16_cg17891928_Acute Myeloid Leukemia (AML)_TCGA-LAML_Humanmethylation450_OS	cg17891928	PRDM16	Acute Myeloid Leukemia (AML)	TCGA-LAML	Humanmethylation450	OS	1	F	Unknown	Island	Gender, Age, Race, Ethnicity, Pathologic-Stage	0.396426024	0.853643722	0.592-1.231	0.0096	0.54	0.339-0.861
PRDM16_cg25199254_Acute Myeloid Leukemia (AML)_TCGA-LAML_Humanmethylation450_OS	cg25199254	PRDM16	Acute Myeloid Leukemia (AML)	TCGA-LAML	Humanmethylation450	OS	1	R	Unknown	Unknown	Gender, Age, Race, Ethnicity, Pathologic-Stage	0.813622917	0.957038743	0.664-1.379	0.109	1.56	0.905-2.689
PRDM16_cg24762437_Acute Myeloid Leukemia (AML)_TCGA-LAML_Humanmethylation450_OS	cg24762437	PRDM16	Acute Myeloid Leukemia (AML)	TCGA-LAML	Humanmethylation450	OS	1	R	Unknown	Unknown	Gender, Age, Race, Ethnicity, Pathologic-Stage	0.842348665	0.963699742	0.669-1.387	0.152	1.53	0.856-2.719
PRDM16_cg04912843_Acute Myeloid Leukemia (AML)_TCGA-LAML_Humanmethylation450_OS	cg04912843	PRDM16	Acute Myeloid Leukemia (AML)	TCGA-LAML	Humanmethylation450	OS	1	R	Unknown	Island	Gender, Age, Race, Ethnicity, Pathologic-Stage	0.366252937	0.845226266	0.587-1.217	0.0679	0.702	0.48-1.026
PRDM16_cg26422458_Acute Myeloid Leukemia (AML)_TCGA-LAML_Humanmethylation450_OS	cg26422458	PRDM16	Acute Myeloid Leukemia (AML)	TCGA-LAML	Humanmethylation450	OS	1	F	Unknown	N_Shore	Gender, Age, Race, Ethnicity, Pathologic-Stage	0.887799469	1.026576615	0.713-1.478	0.0343	2.09	1.056-4.122
PRDM16_cg00779393_Acute Myeloid Leukemia (AML)_TCGA-LAML_Humanmethylation450_OS	cg00779393	PRDM16	Acute Myeloid Leukemia (AML)	TCGA-LAML	Humanmethylation450	OS	1	R	Unknown	N_Shore	Gender, Age, Race, Ethnicity, Pathologic-Stage	0.573499617	1.110372355	0.771-1.599	0.0602	1.46	0.984-2.178
PRDM16_cg01413809_Acute Myeloid Leukemia (AML)_TCGA-LAML_Humanmethylation450_OS	cg01413809	PRDM16	Acute Myeloid Leukemia (AML)	TCGA-LAML	Humanmethylation450	OS	1	R	Unknown	S_Shore	Gender, Age, Race, Ethnicity, Pathologic-Stage	0.501535378	1.133670266	0.786-1.635	0.0271	0.632	0.421-0.949
PRDM16_cg18027683_Acute Myeloid Leukemia (AML)_TCGA-LAML_Humanmethylation450_OS	cg18027683	PRDM16	Acute Myeloid Leukemia (AML)	TCGA-LAML	Humanmethylation450	OS	1	R	Unknown	N_Shore	Gender, Age, Race, Ethnicity, Pathologic-Stage	0.210519675	0.789454614	0.545-1.143	0.0488	0.692	0.48-0.998
PRDM16_cg24700222_Acute Myeloid Leukemia (AML)_TCGA-LAML_Humanmethylation450_OS	cg24700222	PRDM16	Acute Myeloid Leukemia (AML)	TCGA-LAML	Humanmethylation450	OS	1	F	Unknown	Island	Gender, Age, Race, Ethnicity, Pathologic-Stage	0.74729768	0.941790258	0.654-1.356	0.0855	0.719	0.494-1.047
PRDM16_cg23588844_Acute Myeloid Leukemia (AML)_TCGA-LAML_Humanmethylation450_OS	cg23588844	PRDM16	Acute Myeloid Leukemia (AML)	TCGA-LAML	Humanmethylation450	OS	1	F	Unknown	S_Shelf	Gender, Age, Race, Ethnicity, Pathologic-Stage	0.268210835	1.231565135	0.852-1.781	0.11	1.35	0.934-1.95
PRDM16_cg11582018_Acute Myeloid Leukemia (AML)_TCGA-LAML_Humanmethylation450_OS	cg11582018	PRDM16	Acute Myeloid Leukemia (AML)	TCGA-LAML	Humanmethylation450	OS	1	R	Unclassified_Cell_type_specific	Island	Gender, Age, Race, Ethnicity, Pathologic-Stage	0.998410407	1.000370424	0.695-1.44	0.0068	0.384	0.192-0.768
PRDM16_cg24046927_Acute Myeloid Leukemia (AML)_TCGA-LAML_Humanmethylation450_OS	cg24046927	PRDM16	Acute Myeloid Leukemia (AML)	TCGA-LAML	Humanmethylation450	OS	1	F	Unknown	Island	Gender, Age, Race, Ethnicity, Pathologic-Stage	0.162539688	0.769235677	0.532-1.112	0.119	0.746	0.516-1.078
PRDM16_cg25140444_Acute Myeloid Leukemia (AML)_TCGA-LAML_Humanmethylation450_OS	cg25140444	PRDM16	Acute Myeloid Leukemia (AML)	TCGA-LAML	Humanmethylation450	OS	1	F	Unknown	S_Shore	Gender, Age, Race, Ethnicity, Pathologic-Stage	0.612606928	1.09899998	0.763-1.584	0.0288	0.422	0.195-0.915
PRDM16_cg08479976_Acute Myeloid Leukemia (AML)_TCGA-LAML_Humanmethylation450_OS	cg08479976	PRDM16	Acute Myeloid Leukemia (AML)	TCGA-LAML	Humanmethylation450	OS	1	F	Unknown	Island	Gender, Age, Race, Ethnicity, Pathologic-Stage	0.67528864	0.924935192	0.642-1.333	0.0598	0.694	0.474-1.015
PRDM16_cg20463526_Acute Myeloid Leukemia (AML)_TCGA-LAML_Humanmethylation450_OS	cg20463526	PRDM16	Acute Myeloid Leukemia (AML)	TCGA-LAML	Humanmethylation450	OS	1	F	Unknown	Unknown	Gender, Age, Race, Ethnicity, Pathologic-Stage	0.524785196	1.125648103	0.782-1.621	0.0675	0.488	0.226-1.053
PRDM16_cg20387429_Acute Myeloid Leukemia (AML)_TCGA-LAML_Humanmethylation450_OS	cg20387429	PRDM16	Acute Myeloid Leukemia (AML)	TCGA-LAML	Humanmethylation450	OS	1	R	Unknown	N_Shore	Gender, Age, Race, Ethnicity, Pathologic-Stage	0.807412246	0.955665263	0.664-1.376	0.029	0.576	0.351-0.945
PRDM16_cg09327714_Acute Myeloid Leukemia (AML)_TCGA-LAML_Humanmethylation450_OS	cg09327714	PRDM16	Acute Myeloid Leukemia (AML)	TCGA-LAML	Humanmethylation450	OS	1	R	Unknown	Unknown	Gender, Age, Race, Ethnicity, Pathologic-Stage	0.246397352	0.804850296	0.558-1.162	0.0536	0.374	0.137-1.015
PRDM16_cg00791905_Acute Myeloid Leukemia (AML)_TCGA-LAML_Humanmethylation450_OS	cg00791905	PRDM16	Acute Myeloid Leukemia (AML)	TCGA-LAML	Humanmethylation450	OS	1	R	Unclassified_Cell_type_specific	Island	Gender, Age, Race, Ethnicity, Pathologic-Stage	0.971840736	0.993445352	0.69-1.431	0.00246	0.509	0.329-0.788
PRDM16_cg11954479_Acute Myeloid Leukemia (AML)_TCGA-LAML_Humanmethylation450_OS	cg11954479	PRDM16	Acute Myeloid Leukemia (AML)	TCGA-LAML	Humanmethylation450	OS	1	R	Unclassified_Cell_type_specific	Island	Gender, Age, Race, Ethnicity, Pathologic-Stage	0.267799075	0.813220522	0.564-1.172	0.0124	0.477	0.267-0.852
PRDM16_cg15062711_Acute Myeloid Leukemia (AML)_TCGA-LAML_Humanmethylation450_OS	cg15062711	PRDM16	Acute Myeloid Leukemia (AML)	TCGA-LAML	Humanmethylation450	OS	1	R	Unclassified_Cell_type_specific	N_Shelf	Gender, Age, Race, Ethnicity, Pathologic-Stage	0.038659484	0.676958955	0.468-0.98	0.00871	0.595	0.404-0.877
PRDM16_cg10319137_Acute Myeloid Leukemia (AML)_TCGA-LAML_Humanmethylation450_OS	cg10319137	PRDM16	Acute Myeloid Leukemia (AML)	TCGA-LAML	Humanmethylation450	OS	1	R	Unknown	Unknown	Gender, Age, Race, Ethnicity, Pathologic-Stage	0.705254637	1.073012304	0.745-1.546	0.0215	0.613	0.404-0.931
PRDM16_cg12599850_Acute Myeloid Leukemia (AML)_TCGA-LAML_Humanmethylation450_OS	cg12599850	PRDM16	Acute Myeloid Leukemia (AML)	TCGA-LAML	Humanmethylation450	OS	1	R	Unknown	Unknown	Gender, Age, Race, Ethnicity, Pathologic-Stage	0.165174374	1.296516054	0.898-1.871	0.00561	1.69	1.166-2.458
PRDM16_cg10712476_Acute Myeloid Leukemia (AML)_TCGA-LAML_Humanmethylation450_OS	cg10712476	PRDM16	Acute Myeloid Leukemia (AML)	TCGA-LAML	Humanmethylation450	OS	1	F	Unknown	Unknown	Gender, Age, Race, Ethnicity, Pathologic-Stage	0.205209788	1.269462375	0.878-1.836	0.00435	2.72	1.368-5.427
PRDM16_cg07217151_Acute Myeloid Leukemia (AML)_TCGA-LAML_Humanmethylation450_OS	cg07217151	PRDM16	Acute Myeloid Leukemia (AML)	TCGA-LAML	Humanmethylation450	OS	1	R	Unknown	S_Shore	Gender, Age, Race, Ethnicity, Pathologic-Stage	0.019988712	0.645373372	0.446-0.933	0.000916	0.509	0.341-0.759
PRDM16_cg16611895_Acute Myeloid Leukemia (AML)_TCGA-LAML_Humanmethylation450_OS	cg16611895	PRDM16	Acute Myeloid Leukemia (AML)	TCGA-LAML	Humanmethylation450	OS	1	F	Unknown	Island	Gender, Age, Race, Ethnicity, Pathologic-Stage	0.078345427	0.719071351	0.498-1.038	0.000466	0.484	0.322-0.726
PRDM16_cg02898122_Acute Myeloid Leukemia (AML)_TCGA-LAML_Humanmethylation450_OS	cg02898122	PRDM16	Acute Myeloid Leukemia (AML)	TCGA-LAML	Humanmethylation450	OS	1	F	Unknown	Unknown	Gender, Age, Race, Ethnicity, Pathologic-Stage	0.622718684	1.095946135	0.761-1.579	0.0534	1.77	0.992-3.149
PRDM16_cg04102586_Acute Myeloid Leukemia (AML)_TCGA-LAML_Humanmethylation450_OS	cg04102586	PRDM16	Acute Myeloid Leukemia (AML)	TCGA-LAML	Humanmethylation450	OS	1	F	Unclassified_Cell_type_specific	Island	Gender, Age, Race, Ethnicity, Pathologic-Stage	0.051581695	0.694023942	0.48-1.003	0.00136	0.523	0.351-0.777
PRDM16_cg02304824_Acute Myeloid Leukemia (AML)_TCGA-LAML_Humanmethylation450_OS	cg02304824	PRDM16	Acute Myeloid Leukemia (AML)	TCGA-LAML	Humanmethylation450	OS	1	F	Unclassified_Cell_type_specific	Island	Gender, Age, Race, Ethnicity, Pathologic-Stage	0.864812496	1.032386004	0.715-1.49	0.0137	0.422	0.213-0.838
PRDM16_cg07400091_Acute Myeloid Leukemia (AML)_TCGA-LAML_Humanmethylation450_OS	cg07400091	PRDM16	Acute Myeloid Leukemia (AML)	TCGA-LAML	Humanmethylation450	OS	1	F	Unknown	Unknown	Gender, Age, Race, Ethnicity, Pathologic-Stage	0.476936656	0.875572298	0.607-1.263	1.09E-07	0.253	0.152-0.42
PRDM16_cg00325149_Acute Myeloid Leukemia (AML)_TCGA-LAML_Humanmethylation450_OS	cg00325149	PRDM16	Acute Myeloid Leukemia (AML)	TCGA-LAML	Humanmethylation450	OS	1	F	Unknown	Unknown	Gender, Age, Race, Ethnicity, Pathologic-Stage	0.986314095	1.00319488	0.697-1.444	0.159	0.669	0.382-1.17
PRDM16_cg14019947_Acute Myeloid Leukemia (AML)_TCGA-LAML_Humanmethylation450_OS	cg14019947	PRDM16	Acute Myeloid Leukemia (AML)	TCGA-LAML	Humanmethylation450	OS	1	F	Unknown	S_Shore	Gender, Age, Race, Ethnicity, Pathologic-Stage	0.863888394	0.968632913	0.673-1.394	0.0195	0.589	0.378-0.918
PRDM16_cg17530411_Acute Myeloid Leukemia (AML)_TCGA-LAML_Humanmethylation450_OS	cg17530411	PRDM16	Acute Myeloid Leukemia (AML)	TCGA-LAML	Humanmethylation450	OS	1	R	Unknown	S_Shore	Gender, Age, Race, Ethnicity, Pathologic-Stage	0.812583221	1.045296425	0.725-1.508	0.0552	0.47	0.218-1.017
PRDM16_cg08872703_Acute Myeloid Leukemia (AML)_TCGA-LAML_Humanmethylation450_OS	cg08872703	PRDM16	Acute Myeloid Leukemia (AML)	TCGA-LAML	Humanmethylation450	OS	1	R	Unclassified_Cell_type_specific	Island	Gender, Age, Race, Ethnicity, Pathologic-Stage	0.808880224	1.046199354	0.726-1.509	0.0357	0.461	0.223-0.95
PRDM16_cg20825588_Acute Myeloid Leukemia (AML)_TCGA-LAML_Humanmethylation450_OS	cg20825588	PRDM16	Acute Myeloid Leukemia (AML)	TCGA-LAML	Humanmethylation450	OS	1	F	Unknown	Island	Gender, Age, Race, Ethnicity, Pathologic-Stage	0.883245195	1.027778104	0.713-1.482	0.168	2.24	0.712-7.061
PRDM16_cg04920632_Acute Myeloid Leukemia (AML)_TCGA-LAML_Humanmethylation450_OS	cg04920632	PRDM16	Acute Myeloid Leukemia (AML)	TCGA-LAML	Humanmethylation450	OS	1	F	Unknown	Unknown	Gender, Age, Race, Ethnicity, Pathologic-Stage	0.573985431	1.110429668	0.771-1.6	0.00374	2.03	1.257-3.264
PRDM16_cg07314983_Acute Myeloid Leukemia (AML)_TCGA-LAML_Humanmethylation450_OS	cg07314983	PRDM16	Acute Myeloid Leukemia (AML)	TCGA-LAML	Humanmethylation450	OS	1	R	Unclassified_Cell_type_specific	S_Shore	Gender, Age, Race, Ethnicity, Pathologic-Stage	0.278594332	0.81685986	0.567-1.178	0.0384	0.625	0.401-0.975
PRDM16_cg07833779_Acute Myeloid Leukemia (AML)_TCGA-LAML_Humanmethylation450_OS	cg07833779	PRDM16	Acute Myeloid Leukemia (AML)	TCGA-LAML	Humanmethylation450	OS	1	F	Unclassified_Cell_type_specific	Unknown	Gender, Age, Race, Ethnicity, Pathologic-Stage	0.181941779	0.779518458	0.541-1.124	0.0765	0.669	0.429-1.044
PRDM16_cg21303655_Acute Myeloid Leukemia (AML)_TCGA-LAML_Humanmethylation450_OS	cg21303655	PRDM16	Acute Myeloid Leukemia (AML)	TCGA-LAML	Humanmethylation450	OS	1	F	Unclassified_Cell_type_specific	Island	Gender, Age, Race, Ethnicity, Pathologic-Stage	0.048088376	1.449613495	1.003-2.095	0.0241	1.53	1.057-2.216
PRDM16_cg13560259_Acute Myeloid Leukemia (AML)_TCGA-LAML_Humanmethylation450_OS	cg13560259	PRDM16	Acute Myeloid Leukemia (AML)	TCGA-LAML	Humanmethylation450	OS	1	R	Unknown	S_Shore	Gender, Age, Race, Ethnicity, Pathologic-Stage	0.212567389	0.792449586	0.55-1.142	0.0762	0.71	0.486-1.037
PRDM16_cg12134716_Acute Myeloid Leukemia (AML)_TCGA-LAML_Humanmethylation450_OS	cg12134716	PRDM16	Acute Myeloid Leukemia (AML)	TCGA-LAML	Humanmethylation450	OS	1	F	Unknown	Island	Gender, Age, Race, Ethnicity, Pathologic-Stage	0.773864926	0.947510052	0.656-1.369	0.177	1.76	0.774-4.009
PRDM16_cg13897947_Acute Myeloid Leukemia (AML)_TCGA-LAML_Humanmethylation450_OS	cg13897947	PRDM16	Acute Myeloid Leukemia (AML)	TCGA-LAML	Humanmethylation450	OS	1	R	Unknown	S_Shore	Gender, Age, Race, Ethnicity, Pathologic-Stage	0.373094791	1.18045297	0.819-1.701	0.151	1.34	0.899-1.997
PRDM16_cg16599770_Acute Myeloid Leukemia (AML)_TCGA-LAML_Humanmethylation450_OS	cg16599770	PRDM16	Acute Myeloid Leukemia (AML)	TCGA-LAML	Humanmethylation450	OS	1	F	Unknown	N_Shelf	Gender, Age, Race, Ethnicity, Pathologic-Stage	0.715718931	0.934369914	0.648-1.346	0.117	0.737	0.503-1.08
PRDM16_cg11717557_Acute Myeloid Leukemia (AML)_TCGA-LAML_Humanmethylation450_OS	cg11717557	PRDM16	Acute Myeloid Leukemia (AML)	TCGA-LAML	Humanmethylation450	OS	1	F	Unclassified_Cell_type_specific	Unknown	Gender, Age, Race, Ethnicity, Pathologic-Stage	0.3978892	0.853836929	0.592-1.232	0.0316	0.637	0.422-0.961
PRDM16_cg11518509_Acute Myeloid Leukemia (AML)_TCGA-LAML_Humanmethylation450_OS	cg11518509	PRDM16	Acute Myeloid Leukemia (AML)	TCGA-LAML	Humanmethylation450	OS	1	F	Unknown	S_Shelf	Gender, Age, Race, Ethnicity, Pathologic-Stage	0.954610045	0.989448363	0.687-1.426	0.0182	1.82	1.107-2.978
PRDM16_cg22646710_Acute Myeloid Leukemia (AML)_TCGA-LAML_Humanmethylation450_OS	cg22646710	PRDM16	Acute Myeloid Leukemia (AML)	TCGA-LAML	Humanmethylation450	OS	1	F	Unknown	Unknown	Gender, Age, Race, Ethnicity, Pathologic-Stage	0.984530551	0.996395105	0.692-1.435	0.0831	2.76	0.876-8.683
PRDM16_cg17645130_Acute Myeloid Leukemia (AML)_TCGA-LAML_Humanmethylation450_OS	cg17645130	PRDM16	Acute Myeloid Leukemia (AML)	TCGA-LAML	Humanmethylation450	OS	1	R	Unknown	S_Shelf	Gender, Age, Race, Ethnicity, Pathologic-Stage	0.582232096	0.902129991	0.625-1.302	0.0475	1.99	1.008-3.942
PRDM16_cg00296501_Acute Myeloid Leukemia (AML)_TCGA-LAML_Humanmethylation450_OS	cg00296501	PRDM16	Acute Myeloid Leukemia (AML)	TCGA-LAML	Humanmethylation450	OS	1	F	Unknown	N_Shore	Gender, Age, Race, Ethnicity, Pathologic-Stage	0.420466701	0.860802646	0.598-1.24	0.033	0.628	0.409-0.963
PRDM16_cg24660670_Acute Myeloid Leukemia (AML)_TCGA-LAML_Humanmethylation450_OS	cg24660670	PRDM16	Acute Myeloid Leukemia (AML)	TCGA-LAML	Humanmethylation450	OS	1	R	Unclassified_Cell_type_specific	N_Shelf	Gender, Age, Race, Ethnicity, Pathologic-Stage	0.15532139	0.767615273	0.533-1.106	0.145	1.4	0.89-2.195
PRDM16_cg18786643_Acute Myeloid Leukemia (AML)_TCGA-LAML_Humanmethylation450_OS	cg18786643	PRDM16	Acute Myeloid Leukemia (AML)	TCGA-LAML	Humanmethylation450	OS	1	F	Unknown	S_Shore	Gender, Age, Race, Ethnicity, Pathologic-Stage	0.591812293	0.904700091	0.627-1.305	0.00373	0.421	0.235-0.755
PRDM16_cg15891991_Acute Myeloid Leukemia (AML)_TCGA-LAML_Humanmethylation450_OS	cg15891991	PRDM16	Acute Myeloid Leukemia (AML)	TCGA-LAML	Humanmethylation450	OS	1	F	Unclassified_Cell_type_specific	Unknown	Gender, Age, Race, Ethnicity, Pathologic-Stage	0.66822731	0.923354775	0.641-1.33	0.0155	0.535	0.322-0.888
PRDM16_cg11221228_Acute Myeloid Leukemia (AML)_TCGA-LAML_Humanmethylation450_OS	cg11221228	PRDM16	Acute Myeloid Leukemia (AML)	TCGA-LAML	Humanmethylation450	OS	1	F	Unknown	S_Shelf	Gender, Age, Race, Ethnicity, Pathologic-Stage	0.256576388	0.809605532	0.562-1.166	0.0502	0.535	0.286-1.001
PRDM16_cg08058560_Acute Myeloid Leukemia (AML)_TCGA-LAML_Humanmethylation450_OS	cg08058560	PRDM16	Acute Myeloid Leukemia (AML)	TCGA-LAML	Humanmethylation450	OS	1	R	Unknown	S_Shore	Gender, Age, Race, Ethnicity, Pathologic-Stage	0.964205874	0.991692327	0.689-1.428	0.207	0.611	0.284-1.314
PRDM16_cg19582647_Acute Myeloid Leukemia (AML)_TCGA-LAML_Humanmethylation450_OS	cg19582647	PRDM16	Acute Myeloid Leukemia (AML)	TCGA-LAML	Humanmethylation450	OS	1	R	Unknown	Unknown	Gender, Age, Race, Ethnicity, Pathologic-Stage	0.1358746	0.755961846	0.523-1.092	0.065	0.703	0.484-1.022
PRDM16_cg03140827_Acute Myeloid Leukemia (AML)_TCGA-LAML_Humanmethylation450_OS	cg03140827	PRDM16	Acute Myeloid Leukemia (AML)	TCGA-LAML	Humanmethylation450	OS	1	R	Unclassified_Cell_type_specific	Island	Gender, Age, Race, Ethnicity, Pathologic-Stage	0.972321249	0.993569982	0.69-1.43	0.0945	0.575	0.3-1.1
PRDM16_cg12719233_Acute Myeloid Leukemia (AML)_TCGA-LAML_Humanmethylation450_OS	cg12719233	PRDM16	Acute Myeloid Leukemia (AML)	TCGA-LAML	Humanmethylation450	OS	1	F	Unclassified_Cell_type_specific	S_Shelf	Gender, Age, Race, Ethnicity, Pathologic-Stage	0.598183253	1.103078551	0.766-1.589	0.0591	0.533	0.278-1.024
PRDM16_cg07209821_Acute Myeloid Leukemia (AML)_TCGA-LAML_Humanmethylation450_OS	cg07209821	PRDM16	Acute Myeloid Leukemia (AML)	TCGA-LAML	Humanmethylation450	OS	1	R	Unclassified_Cell_type_specific	Unknown	Gender, Age, Race, Ethnicity, Pathologic-Stage	0.422853984	0.861365775	0.598-1.241	0.035	0.609	0.384-0.966
PRDM16_cg24842086_Acute Myeloid Leukemia (AML)_TCGA-LAML_Humanmethylation450_OS	cg24842086	PRDM16	Acute Myeloid Leukemia (AML)	TCGA-LAML	Humanmethylation450	OS	1	F	Unknown	Unknown	Gender, Age, Race, Ethnicity, Pathologic-Stage	0.441527032	0.866307266	0.601-1.249	0.079	0.503	0.234-1.083
PRDM16_cg05940231_Acute Myeloid Leukemia (AML)_TCGA-LAML_Humanmethylation450_OS	cg05940231	PRDM16	Acute Myeloid Leukemia (AML)	TCGA-LAML	Humanmethylation450	OS	1	F	Unknown	N_Shore	Gender, Age, Race, Ethnicity, Pathologic-Stage	0.275814717	1.225306424	0.85-1.766	0.103	0.549	0.267-1.128
PRDM16_cg08942939_Acute Myeloid Leukemia (AML)_TCGA-LAML_Humanmethylation450_OS	cg08942939	PRDM16	Acute Myeloid Leukemia (AML)	TCGA-LAML	Humanmethylation450	OS	1	F	Unknown	N_Shore	Gender, Age, Race, Ethnicity, Pathologic-Stage	0.35284479	0.840343402	0.582-1.213	0.266	0.812	0.562-1.173
PRDM16_cg24306982_Acute Myeloid Leukemia (AML)_TCGA-LAML_Humanmethylation450_OS	cg24306982	PRDM16	Acute Myeloid Leukemia (AML)	TCGA-LAML	Humanmethylation450	OS	1	F	Unclassified_Cell_type_specific	Island	Gender, Age, Race, Ethnicity, Pathologic-Stage	0.369583223	0.846124412	0.587-1.219	0.105	0.729	0.498-1.068
PRDM16_cg27431596_Acute Myeloid Leukemia (AML)_TCGA-LAML_Humanmethylation450_OS	cg27431596	PRDM16	Acute Myeloid Leukemia (AML)	TCGA-LAML	Humanmethylation450	OS	1	F	Unclassified	Island	Gender, Age, Race, Ethnicity, Pathologic-Stage	0.150437812	1.307354624	0.907-1.884	0.0244	1.54	1.057-2.241
PRDM16_cg07090813_Acute Myeloid Leukemia (AML)_TCGA-LAML_Humanmethylation450_OS	cg07090813	PRDM16	Acute Myeloid Leukemia (AML)	TCGA-LAML	Humanmethylation450	OS	1	R	Unknown	N_Shore	Gender, Age, Race, Ethnicity, Pathologic-Stage	0.481057691	0.876932977	0.609-1.264	0.144	0.584	0.284-1.201
PRDM16_cg14278893_Acute Myeloid Leukemia (AML)_TCGA-LAML_Humanmethylation450_OS	cg14278893	PRDM16	Acute Myeloid Leukemia (AML)	TCGA-LAML	Humanmethylation450	OS	1	F	Unknown	S_Shore	Gender, Age, Race, Ethnicity, Pathologic-Stage	0.589786544	1.105651025	0.767-1.593	0.0571	1.44	0.989-2.091
PRDM16_cg01561271_Acute Myeloid Leukemia (AML)_TCGA-LAML_Humanmethylation450_OS	cg01561271	PRDM16	Acute Myeloid Leukemia (AML)	TCGA-LAML	Humanmethylation450	OS	1	F	Unknown	Unknown	Gender, Age, Race, Ethnicity, Pathologic-Stage	0.564020905	1.113172456	0.773-1.602	0.0998	1.41	0.937-2.12
PRDM16_cg03401580_Acute Myeloid Leukemia (AML)_TCGA-LAML_Humanmethylation450_OS	cg03401580	PRDM16	Acute Myeloid Leukemia (AML)	TCGA-LAML	Humanmethylation450	OS	1	R	Unknown	N_Shore	Gender, Age, Race, Ethnicity, Pathologic-Stage	0.017013727	0.635815435	0.438-0.922	0.00177	0.544	0.371-0.797
PRDM16_cg08894131_Acute Myeloid Leukemia (AML)_TCGA-LAML_Humanmethylation450_OS	cg08894131	PRDM16	Acute Myeloid Leukemia (AML)	TCGA-LAML	Humanmethylation450	OS	1	F	Unknown	N_Shore	Gender, Age, Race, Ethnicity, Pathologic-Stage	0.922869128	1.018266055	0.706-1.469	0.223	1.27	0.866-1.857
PRDM16_cg15620207_Acute Myeloid Leukemia (AML)_TCGA-LAML_Humanmethylation450_OS	cg15620207	PRDM16	Acute Myeloid Leukemia (AML)	TCGA-LAML	Humanmethylation450	OS	1	R	Unknown	Island	Gender, Age, Race, Ethnicity, Pathologic-Stage	0.644798672	0.917858244	0.638-1.321	5.09E-05	0.24	0.12-0.479
PRDM16_cg01819745_Acute Myeloid Leukemia (AML)_TCGA-LAML_Humanmethylation450_OS	cg01819745	PRDM16	Acute Myeloid Leukemia (AML)	TCGA-LAML	Humanmethylation450	OS	1	R	Unknown	Unknown	Gender, Age, Race, Ethnicity, Pathologic-Stage	0.712699553	1.071037954	0.743-1.543	0.0327	2.19	1.067-4.515
PRDM16_cg24928183_Acute Myeloid Leukemia (AML)_TCGA-LAML_Humanmethylation450_OS	cg24928183	PRDM16	Acute Myeloid Leukemia (AML)	TCGA-LAML	Humanmethylation450	OS	1	R	Unclassified	N_Shelf	Gender, Age, Race, Ethnicity, Pathologic-Stage	0.683263062	1.078904389	0.749-1.554	0.177	1.44	0.848-2.453
PRDM16_cg10444928_Acute Myeloid Leukemia (AML)_TCGA-LAML_Humanmethylation450_OS	cg10444928	PRDM16	Acute Myeloid Leukemia (AML)	TCGA-LAML	Humanmethylation450	OS	1	R	Unclassified_Cell_type_specific	N_Shore	Gender, Age, Race, Ethnicity, Pathologic-Stage	0.372689565	0.847156369	0.588-1.22	0.000816	3.31	1.642-6.663
PRDM16_cg06180099_Acute Myeloid Leukemia (AML)_TCGA-LAML_Humanmethylation450_OS	cg06180099	PRDM16	Acute Myeloid Leukemia (AML)	TCGA-LAML	Humanmethylation450	OS	1	R	Unknown	Island	Gender, Age, Race, Ethnicity, Pathologic-Stage	0.258149361	1.235672823	0.856-1.783	0.0403	1.61	1.021-2.525
PRDM16_cg13232357_Acute Myeloid Leukemia (AML)_TCGA-LAML_Humanmethylation450_OS	cg13232357	PRDM16	Acute Myeloid Leukemia (AML)	TCGA-LAML	Humanmethylation450	OS	1	F	Unknown	S_Shelf	Gender, Age, Race, Ethnicity, Pathologic-Stage	0.631404347	0.914603018	0.635-1.317	0.122	0.455	0.168-1.234
PRDM16_cg19693494_Acute Myeloid Leukemia (AML)_TCGA-LAML_Humanmethylation450_OS	cg19693494	PRDM16	Acute Myeloid Leukemia (AML)	TCGA-LAML	Humanmethylation450	OS	1	R	Unknown	N_Shelf	Gender, Age, Race, Ethnicity, Pathologic-Stage	0.386405982	0.850805994	0.59-1.226	0.0559	0.691	0.473-1.009
PRDM16_cg04981152_Acute Myeloid Leukemia (AML)_TCGA-LAML_Humanmethylation450_OS	cg04981152	PRDM16	Acute Myeloid Leukemia (AML)	TCGA-LAML	Humanmethylation450	OS	1	F	Unknown	N_Shore	Gender, Age, Race, Ethnicity, Pathologic-Stage	0.514839293	1.128753922	0.784-1.625	0.0973	0.577	0.301-1.106
PRDM16_cg26797661_Acute Myeloid Leukemia (AML)_TCGA-LAML_Humanmethylation450_OS	cg26797661	PRDM16	Acute Myeloid Leukemia (AML)	TCGA-LAML	Humanmethylation450	OS	1	R	Unknown	Unknown	Gender, Age, Race, Ethnicity, Pathologic-Stage	0.816316251	1.044189658	0.725-1.504	0.094	0.573	0.298-1.1
PRDM16_cg08008299_Acute Myeloid Leukemia (AML)_TCGA-LAML_Humanmethylation450_OS	cg08008299	PRDM16	Acute Myeloid Leukemia (AML)	TCGA-LAML	Humanmethylation450	OS	1	F	Unknown	N_Shelf	Gender, Age, Race, Ethnicity, Pathologic-Stage	0.528965742	0.888641903	0.615-1.283	0.177	0.589	0.273-1.27
PRDM16_cg06891074_Acute Myeloid Leukemia (AML)_TCGA-LAML_Humanmethylation450_OS	cg06891074	PRDM16	Acute Myeloid Leukemia (AML)	TCGA-LAML	Humanmethylation450	OS	1	F	Unknown	N_Shore	Gender, Age, Race, Ethnicity, Pathologic-Stage	0.837511545	1.038941471	0.721-1.497	0.0447	2.34	1.02-5.351
PRDM16_cg23106844_Acute Myeloid Leukemia (AML)_TCGA-LAML_Humanmethylation450_OS	cg23106844	PRDM16	Acute Myeloid Leukemia (AML)	TCGA-LAML	Humanmethylation450	OS	1	R	Unknown	Island	Gender, Age, Race, Ethnicity, Pathologic-Stage	0.843916083	0.963929205	0.669-1.39	0.0764	0.669	0.429-1.044
PRDM16_cg20823091_Acute Myeloid Leukemia (AML)_TCGA-LAML_Humanmethylation450_OS	cg20823091	PRDM16	Acute Myeloid Leukemia (AML)	TCGA-LAML	Humanmethylation450	OS	1	R	Unknown	Island	Gender, Age, Race, Ethnicity, Pathologic-Stage	0.006893099	0.598630198	0.413-0.869	0.00175	0.546	0.374-0.798
PRDM16_cg16265542_Acute Myeloid Leukemia (AML)_TCGA-LAML_Humanmethylation450_OS	cg16265542	PRDM16	Acute Myeloid Leukemia (AML)	TCGA-LAML	Humanmethylation450	OS	1	R	Unknown	S_Shelf	Gender, Age, Race, Ethnicity, Pathologic-Stage	0.2460259	1.241335612	0.862-1.789	0.0592	1.49	0.985-2.245
PRDM16_cg21936464_Acute Myeloid Leukemia (AML)_TCGA-LAML_Humanmethylation450_OS	cg21936464	PRDM16	Acute Myeloid Leukemia (AML)	TCGA-LAML	Humanmethylation450	OS	1	F	Unknown	Unknown	Gender, Age, Race, Ethnicity, Pathologic-Stage	0.642724092	0.917227438	0.637-1.321	0.0113	0.445	0.238-0.833
PRDM16_cg06970571_Acute Myeloid Leukemia (AML)_TCGA-LAML_Humanmethylation450_OS	cg06970571	PRDM16	Acute Myeloid Leukemia (AML)	TCGA-LAML	Humanmethylation450	OS	1	F	Unknown	Unknown	Gender, Age, Race, Ethnicity, Pathologic-Stage	0.487310532	1.13867667	0.789-1.643	0.017	0.449	0.232-0.866
PRDM16_cg20070090_Acute Myeloid Leukemia (AML)_TCGA-LAML_Humanmethylation450_OS	cg20070090	PRDM16	Acute Myeloid Leukemia (AML)	TCGA-LAML	Humanmethylation450	OS	1	R	Unknown	N_Shore	Gender, Age, Race, Ethnicity, Pathologic-Stage	0.193635906	1.275458336	0.884-1.841	0.00901	1.63	1.13-2.354
PRDM16_cg10489353_Acute Myeloid Leukemia (AML)_TCGA-LAML_Humanmethylation450_OS	cg10489353	PRDM16	Acute Myeloid Leukemia (AML)	TCGA-LAML	Humanmethylation450	OS	1	F	Unknown	S_Shore	Gender, Age, Race, Ethnicity, Pathologic-Stage	0.809277716	1.045984927	0.726-1.507	0.058	2.22	0.973-5.043
PRDM16_cg07346836_Acute Myeloid Leukemia (AML)_TCGA-LAML_Humanmethylation450_OS	cg07346836	PRDM16	Acute Myeloid Leukemia (AML)	TCGA-LAML	Humanmethylation450	OS	1	R	Unknown	S_Shore	Gender, Age, Race, Ethnicity, Pathologic-Stage	0.732428772	0.938400463	0.652-1.351	0.218	0.753	0.48-1.182
PRDM16_cg19757176_Acute Myeloid Leukemia (AML)_TCGA-LAML_Humanmethylation450_OS	cg19757176	PRDM16	Acute Myeloid Leukemia (AML)	TCGA-LAML	Humanmethylation450	OS	1	R	Unclassified_Cell_type_specific	Unknown	Gender, Age, Race, Ethnicity, Pathologic-Stage	0.61063539	1.099248571	0.764-1.582	0.243	1.54	0.748-3.154
PRDM16_cg18081940_Acute Myeloid Leukemia (AML)_TCGA-LAML_Humanmethylation450_OS	cg18081940	PRDM16	Acute Myeloid Leukemia (AML)	TCGA-LAML	Humanmethylation450	OS	1	R	Unknown	N_Shelf	Gender, Age, Race, Ethnicity, Pathologic-Stage	0.191537222	0.784105916	0.544-1.129	0.0217	0.607	0.396-0.929
PRDM16_cg23803022_Acute Myeloid Leukemia (AML)_TCGA-LAML_Humanmethylation450_OS	cg23803022	PRDM16	Acute Myeloid Leukemia (AML)	TCGA-LAML	Humanmethylation450	OS	1	F	Unknown	Island	Gender, Age, Race, Ethnicity, Pathologic-Stage	0.120194329	1.336341645	0.927-1.926	0.0377	1.47	1.022-2.123
PRDM16_cg24441022_Acute Myeloid Leukemia (AML)_TCGA-LAML_Humanmethylation450_OS	cg24441022	PRDM16	Acute Myeloid Leukemia (AML)	TCGA-LAML	Humanmethylation450	OS	1	R	Unknown	S_Shore	Gender, Age, Race, Ethnicity, Pathologic-Stage	0.495342001	1.136072458	0.787-1.639	0.0897	1.41	0.948-2.088
PRDM16_cg25412453_Acute Myeloid Leukemia (AML)_TCGA-LAML_Humanmethylation450_OS	cg25412453	PRDM16	Acute Myeloid Leukemia (AML)	TCGA-LAML	Humanmethylation450	OS	1	F	Unknown	Unknown	Gender, Age, Race, Ethnicity, Pathologic-Stage	0.322979479	1.202891931	0.834-1.735	0.00769	1.86	1.179-2.939
PRDM16_cg08185345_Acute Myeloid Leukemia (AML)_TCGA-LAML_Humanmethylation450_OS	cg08185345	PRDM16	Acute Myeloid Leukemia (AML)	TCGA-LAML	Humanmethylation450	OS	1	R	Unclassified_Cell_type_specific	Island	Gender, Age, Race, Ethnicity, Pathologic-Stage	0.723995972	0.936446984	0.65-1.348	0.162	0.528	0.215-1.294
PRDM16_cg10516701_Acute Myeloid Leukemia (AML)_TCGA-LAML_Humanmethylation450_OS	cg10516701	PRDM16	Acute Myeloid Leukemia (AML)	TCGA-LAML	Humanmethylation450	OS	1	F	Unclassified_Cell_type_specific	Island	Gender, Age, Race, Ethnicity, Pathologic-Stage	0.271025107	0.814414636	0.565-1.174	0.0891	0.645	0.389-1.069
PRDM16_cg17257175_Acute Myeloid Leukemia (AML)_TCGA-LAML_Humanmethylation450_OS	cg17257175	PRDM16	Acute Myeloid Leukemia (AML)	TCGA-LAML	Humanmethylation450	OS	1	R	Unknown	Unknown	Gender, Age, Race, Ethnicity, Pathologic-Stage	0.228645239	1.251433554	0.869-1.803	0.02	0.423	0.205-0.873
PRDM16_cg14375345_Acute Myeloid Leukemia (AML)_TCGA-LAML_Humanmethylation450_OS	cg14375345	PRDM16	Acute Myeloid Leukemia (AML)	TCGA-LAML	Humanmethylation450	OS	1	R	Unknown	Unknown	Gender, Age, Race, Ethnicity, Pathologic-Stage	0.038680693	0.678118293	0.469-0.98	0.000624	0.313	0.161-0.609
PRDM16_cg26556395_Acute Myeloid Leukemia (AML)_TCGA-LAML_Humanmethylation450_OS	cg26556395	PRDM16	Acute Myeloid Leukemia (AML)	TCGA-LAML	Humanmethylation450	OS	1	R	Unclassified	N_Shelf	Gender, Age, Race, Ethnicity, Pathologic-Stage	0.697718134	1.074867586	0.747-1.547	0.0157	4.13	1.307-13.076
PRDM16_cg08095278_Acute Myeloid Leukemia (AML)_TCGA-LAML_Humanmethylation450_OS	cg08095278	PRDM16	Acute Myeloid Leukemia (AML)	TCGA-LAML	Humanmethylation450	OS	1	F	Unclassified_Cell_type_specific	N_Shore	Gender, Age, Race, Ethnicity, Pathologic-Stage	0.47844034	0.875710076	0.607-1.264	0.0817	0.449	0.182-1.106
PRDM16_cg08403419_Acute Myeloid Leukemia (AML)_TCGA-LAML_Humanmethylation450_OS	cg08403419	PRDM16	Acute Myeloid Leukemia (AML)	TCGA-LAML	Humanmethylation450	OS	1	R	Unknown	S_Shore	Gender, Age, Race, Ethnicity, Pathologic-Stage	0.579141499	1.108676712	0.77-1.596	0.00295	1.77	1.214-2.567
PRDM16_cg06251129_Acute Myeloid Leukemia (AML)_TCGA-LAML_Humanmethylation450_OS	cg06251129	PRDM16	Acute Myeloid Leukemia (AML)	TCGA-LAML	Humanmethylation450	OS	1	R	Unknown	S_Shore	Gender, Age, Race, Ethnicity, Pathologic-Stage	0.587235426	1.10611756	0.769-1.592	0.000514	0.289	0.144-0.582
PRDM16_cg24502084_Acute Myeloid Leukemia (AML)_TCGA-LAML_Humanmethylation450_OS	cg24502084	PRDM16	Acute Myeloid Leukemia (AML)	TCGA-LAML	Humanmethylation450	OS	1	R	Unknown	Unknown	Gender, Age, Race, Ethnicity, Pathologic-Stage	0.198139725	1.270542427	0.882-1.83	0.0327	1.59	1.039-2.435
PRDM16_cg11075509_Acute Myeloid Leukemia (AML)_TCGA-LAML_Humanmethylation450_OS	cg11075509	PRDM16	Acute Myeloid Leukemia (AML)	TCGA-LAML	Humanmethylation450	OS	1	R	Unknown	Island	Gender, Age, Race, Ethnicity, Pathologic-Stage	0.155018671	0.76568727	0.53-1.106	0.0233	0.654	0.453-0.944
PRDM16_cg16925900_Acute Myeloid Leukemia (AML)_TCGA-LAML_Humanmethylation450_OS	cg16925900	PRDM16	Acute Myeloid Leukemia (AML)	TCGA-LAML	Humanmethylation450	OS	1	R	Unknown	N_Shore	Gender, Age, Race, Ethnicity, Pathologic-Stage	0.106265689	0.739243492	0.512-1.067	0.00931	0.557	0.359-0.866
PRDM16_cg09996284_Acute Myeloid Leukemia (AML)_TCGA-LAML_Humanmethylation450_OS	cg09996284	PRDM16	Acute Myeloid Leukemia (AML)	TCGA-LAML	Humanmethylation450	OS	1	R	Unknown	Unknown	Gender, Age, Race, Ethnicity, Pathologic-Stage	0.041819509	1.466527116	1.014-2.12	0.0381	1.48	1.022-2.131
PRDM16_cg06267636_Acute Myeloid Leukemia (AML)_TCGA-LAML_Humanmethylation450_OS	cg06267636	PRDM16	Acute Myeloid Leukemia (AML)	TCGA-LAML	Humanmethylation450	OS	1	R	Unknown	N_Shelf	Gender, Age, Race, Ethnicity, Pathologic-Stage	0.665694763	0.922714556	0.641-1.329	0.0749	1.81	0.942-3.481
PRDM16_cg09793584_Acute Myeloid Leukemia (AML)_TCGA-LAML_Humanmethylation450_OS	cg09793584	PRDM16	Acute Myeloid Leukemia (AML)	TCGA-LAML	Humanmethylation450	OS	1	R	Unknown	S_Shelf	Gender, Age, Race, Ethnicity, Pathologic-Stage	0.396749278	0.853752045	0.592-1.231	0.00116	0.332	0.171-0.646
PRDM16_cg15820574_Acute Myeloid Leukemia (AML)_TCGA-LAML_Humanmethylation450_OS	cg15820574	PRDM16	Acute Myeloid Leukemia (AML)	TCGA-LAML	Humanmethylation450	OS	1	F	Unknown	Unknown	Gender, Age, Race, Ethnicity, Pathologic-Stage	0.81755078	0.958006612	0.665-1.379	0.128	1.47	0.896-2.399
PRDM16_cg04843111_Acute Myeloid Leukemia (AML)_TCGA-LAML_Humanmethylation450_OS	cg04843111	PRDM16	Acute Myeloid Leukemia (AML)	TCGA-LAML	Humanmethylation450	OS	1	R	Unknown	N_Shore	Gender, Age, Race, Ethnicity, Pathologic-Stage	0.752590356	0.942832108	0.654-1.36	0.101	0.635	0.369-1.093
PRDM16_cg15109730_Acute Myeloid Leukemia (AML)_TCGA-LAML_Humanmethylation450_OS	cg15109730	PRDM16	Acute Myeloid Leukemia (AML)	TCGA-LAML	Humanmethylation450	OS	1	F	Unknown	N_Shore	Gender, Age, Race, Ethnicity, Pathologic-Stage	0.418440217	0.86011434	0.597-1.239	0.0385	0.585	0.352-0.972
PRDM16_cg08426354_Acute Myeloid Leukemia (AML)_TCGA-LAML_Humanmethylation450_OS	cg08426354	PRDM16	Acute Myeloid Leukemia (AML)	TCGA-LAML	Humanmethylation450	OS	1	R	Unknown	N_Shore	Gender, Age, Race, Ethnicity, Pathologic-Stage	0.016679155	1.57167383	1.085-2.276	0.00254	1.77	1.221-2.554
PRDM16_cg25630380_Acute Myeloid Leukemia (AML)_TCGA-LAML_Humanmethylation450_OS	cg25630380	PRDM16	Acute Myeloid Leukemia (AML)	TCGA-LAML	Humanmethylation450	OS	1	R	Unknown	S_Shore	Gender, Age, Race, Ethnicity, Pathologic-Stage	0.01751884	0.640818265	0.444-0.925	0.0144	0.547	0.338-0.887
PRDM16_cg17281600_Acute Myeloid Leukemia (AML)_TCGA-LAML_Humanmethylation450_OS	cg17281600	PRDM16	Acute Myeloid Leukemia (AML)	TCGA-LAML	Humanmethylation450	OS	1	F	Unknown	S_Shore	Gender, Age, Race, Ethnicity, Pathologic-Stage	0.278932792	1.225196407	0.848-1.77	0.0379	1.69	1.03-2.779
PRDM16_cg26928603_Acute Myeloid Leukemia (AML)_TCGA-LAML_Humanmethylation450_OS	cg26928603	PRDM16	Acute Myeloid Leukemia (AML)	TCGA-LAML	Humanmethylation450	OS	1	R	Unknown	N_Shore	Gender, Age, Race, Ethnicity, Pathologic-Stage	0.579860597	1.10853578	0.77-1.597	0.195	0.782	0.54-1.134
PRDM16_cg09149672_Acute Myeloid Leukemia (AML)_TCGA-LAML_Humanmethylation450_OS	cg09149672	PRDM16	Acute Myeloid Leukemia (AML)	TCGA-LAML	Humanmethylation450	OS	1	R	Unknown	N_Shelf	Gender, Age, Race, Ethnicity, Pathologic-Stage	0.361091606	0.843897242	0.586-1.215	0.0365	0.666	0.455-0.975
PRDM16_cg00119186_Acute Myeloid Leukemia (AML)_TCGA-LAML_Humanmethylation450_OS	cg00119186	PRDM16	Acute Myeloid Leukemia (AML)	TCGA-LAML	Humanmethylation450	OS	1	F	Unknown	S_Shore	Gender, Age, Race, Ethnicity, Pathologic-Stage	0.249739173	0.806435237	0.559-1.163	0.0479	0.518	0.269-0.994
PRDM16_cg23774016_Acute Myeloid Leukemia (AML)_TCGA-LAML_Humanmethylation450_OS	cg23774016	PRDM16	Acute Myeloid Leukemia (AML)	TCGA-LAML	Humanmethylation450	OS	1	R	Unknown	N_Shelf	Gender, Age, Race, Ethnicity, Pathologic-Stage	0.332001722	0.833940475	0.578-1.204	0.0544	0.637	0.402-1.008
PRDM16_cg07961479_Acute Myeloid Leukemia (AML)_TCGA-LAML_Humanmethylation450_OS	cg07961479	PRDM16	Acute Myeloid Leukemia (AML)	TCGA-LAML	Humanmethylation450	OS	1	F	Unclassified_Cell_type_specific	S_Shore	Gender, Age, Race, Ethnicity, Pathologic-Stage	0.348391251	0.839700484	0.583-1.21	0.000255	0.494	0.339-0.721
PRDM16_cg14086160_Acute Myeloid Leukemia (AML)_TCGA-LAML_Humanmethylation450_OS	cg14086160	PRDM16	Acute Myeloid Leukemia (AML)	TCGA-LAML	Humanmethylation450	OS	1	F	Unclassified	N_Shore	Gender, Age, Race, Ethnicity, Pathologic-Stage	0.386722	0.851298848	0.591-1.226	0.0246	2.8	1.141-6.886
PRDM16_cg07566050_Acute Myeloid Leukemia (AML)_TCGA-LAML_Humanmethylation450_OS	cg07566050	PRDM16	Acute Myeloid Leukemia (AML)	TCGA-LAML	Humanmethylation450	OS	1	F	Unknown	Island	Gender, Age, Race, Ethnicity, Pathologic-Stage	0.740974946	1.063463565	0.738-1.532	0.0202	0.462	0.24-0.886
PRDM16_cg23051412_Acute Myeloid Leukemia (AML)_TCGA-LAML_Humanmethylation450_OS	cg23051412	PRDM16	Acute Myeloid Leukemia (AML)	TCGA-LAML	Humanmethylation450	OS	1	R	Unknown	S_Shore	Gender, Age, Race, Ethnicity, Pathologic-Stage	0.596030563	0.905799411	0.628-1.306	0.174	1.31	0.887-1.943
PRDM16_cg08284180_Acute Myeloid Leukemia (AML)_TCGA-LAML_Humanmethylation450_OS	cg08284180	PRDM16	Acute Myeloid Leukemia (AML)	TCGA-LAML	Humanmethylation450	OS	1	R	Unclassified_Cell_type_specific	N_Shelf	Gender, Age, Race, Ethnicity, Pathologic-Stage	0.326489395	0.833062501	0.578-1.2	0.117	0.73	0.492-1.082
PRDM16_cg12662929_Acute Myeloid Leukemia (AML)_TCGA-LAML_Humanmethylation450_OS	cg12662929	PRDM16	Acute Myeloid Leukemia (AML)	TCGA-LAML	Humanmethylation450	OS	1	F	Unknown	N_Shore	Gender, Age, Race, Ethnicity, Pathologic-Stage	0.221019563	0.794738381	0.55-1.148	0.0956	0.73	0.504-1.057
PRDM16_cg02951880_Acute Myeloid Leukemia (AML)_TCGA-LAML_Humanmethylation450_OS	cg02951880	PRDM16	Acute Myeloid Leukemia (AML)	TCGA-LAML	Humanmethylation450	OS	1	F	Unknown	Unknown	Gender, Age, Race, Ethnicity, Pathologic-Stage	0.319758326	0.829966619	0.575-1.198	0.0872	0.727	0.505-1.048
PRDM16_cg23055938_Acute Myeloid Leukemia (AML)_TCGA-LAML_Humanmethylation450_OS	cg23055938	PRDM16	Acute Myeloid Leukemia (AML)	TCGA-LAML	Humanmethylation450	OS	1	F	Unknown	S_Shelf	Gender, Age, Race, Ethnicity, Pathologic-Stage	0.817557647	0.957953314	0.665-1.38	0.0974	1.5	0.928-2.437
PRDM16_cg25320115_Acute Myeloid Leukemia (AML)_TCGA-LAML_Humanmethylation450_OS	cg25320115	PRDM16	Acute Myeloid Leukemia (AML)	TCGA-LAML	Humanmethylation450	OS	1	R	Unknown	S_Shelf	Gender, Age, Race, Ethnicity, Pathologic-Stage	0.894486737	0.975607719	0.677-1.405	0.00367	0.377	0.195-0.728
PRDM16_cg11141696_Acute Myeloid Leukemia (AML)_TCGA-LAML_Humanmethylation450_OS	cg11141696	PRDM16	Acute Myeloid Leukemia (AML)	TCGA-LAML	Humanmethylation450	OS	1	F	Unknown	S_Shelf	Gender, Age, Race, Ethnicity, Pathologic-Stage	0.900016151	0.976894834	0.678-1.407	0.0507	1.86	0.998-3.466
PRDM16_cg16142265_Acute Myeloid Leukemia (AML)_TCGA-LAML_Humanmethylation450_OS	cg16142265	PRDM16	Acute Myeloid Leukemia (AML)	TCGA-LAML	Humanmethylation450	OS	1	R	Unknown	N_Shore	Gender, Age, Race, Ethnicity, Pathologic-Stage	0.984181433	1.003706954	0.696-1.447	0.0694	2.14	0.941-4.876
PRDM16_cg15524381_Acute Myeloid Leukemia (AML)_TCGA-LAML_Humanmethylation450_OS	cg15524381	PRDM16	Acute Myeloid Leukemia (AML)	TCGA-LAML	Humanmethylation450	OS	1	R	Unknown	Island	Gender, Age, Race, Ethnicity, Pathologic-Stage	0.533375077	0.890158893	0.617-1.284	0.117	0.579	0.293-1.146
PRDM16_cg05524246_Acute Myeloid Leukemia (AML)_TCGA-LAML_Humanmethylation450_OS	cg05524246	PRDM16	Acute Myeloid Leukemia (AML)	TCGA-LAML	Humanmethylation450	OS	1	R	Unknown	Island	Gender, Age, Race, Ethnicity, Pathologic-Stage	0.931175026	0.984025463	0.683-1.418	0.0582	1.56	0.985-2.47
PRDM16_cg04915463_Acute Myeloid Leukemia (AML)_TCGA-LAML_Humanmethylation450_OS	cg04915463	PRDM16	Acute Myeloid Leukemia (AML)	TCGA-LAML	Humanmethylation450	OS	1	F	Unknown	Island	Gender, Age, Race, Ethnicity, Pathologic-Stage	0.019645532	1.554051636	1.073-2.251	0.0364	2.9	1.07-7.884
PRDM16_cg26663636_Acute Myeloid Leukemia (AML)_TCGA-LAML_Humanmethylation450_OS	cg26663636	PRDM16	Acute Myeloid Leukemia (AML)	TCGA-LAML	Humanmethylation450	OS	1	R	Unknown	S_Shore	Gender, Age, Race, Ethnicity, Pathologic-Stage	0.726524259	1.067472621	0.74-1.539	0.00817	2.43	1.259-4.699
PRDM16_cg06524213_Acute Myeloid Leukemia (AML)_TCGA-LAML_Humanmethylation450_OS	cg06524213	PRDM16	Acute Myeloid Leukemia (AML)	TCGA-LAML	Humanmethylation450	OS	1	R	Unknown	Unknown	Gender, Age, Race, Ethnicity, Pathologic-Stage	0.650361252	0.919159454	0.638-1.323	0.00113	2.72	1.49-4.973
PRDM16_cg16604136_Acute Myeloid Leukemia (AML)_TCGA-LAML_Humanmethylation450_OS	cg16604136	PRDM16	Acute Myeloid Leukemia (AML)	TCGA-LAML	Humanmethylation450	OS	1	R	Unknown	S_Shore	Gender, Age, Race, Ethnicity, Pathologic-Stage	0.211699776	0.792518999	0.55-1.142	0.0587	0.421	0.171-1.032
PRDM16_cg09409356_Acute Myeloid Leukemia (AML)_TCGA-LAML_Humanmethylation450_OS	cg09409356	PRDM16	Acute Myeloid Leukemia (AML)	TCGA-LAML	Humanmethylation450	OS	1	R	Unclassified	N_Shelf	Gender, Age, Race, Ethnicity, Pathologic-Stage	0.692343178	1.076535546	0.747-1.551	0.18	1.33	0.877-2.006
PRDM16_cg24719489_Acute Myeloid Leukemia (AML)_TCGA-LAML_Humanmethylation450_OS	cg24719489	PRDM16	Acute Myeloid Leukemia (AML)	TCGA-LAML	Humanmethylation450	OS	1	R	Unknown	N_Shore	Gender, Age, Race, Ethnicity, Pathologic-Stage	0.864821982	1.032167953	0.717-1.486	0.235	1.3	0.844-1.997
PRDM16_cg10721030_Acute Myeloid Leukemia (AML)_TCGA-LAML_Humanmethylation450_OS	cg10721030	PRDM16	Acute Myeloid Leukemia (AML)	TCGA-LAML	Humanmethylation450	OS	1	R	Unknown	S_Shelf	Gender, Age, Race, Ethnicity, Pathologic-Stage	0.20753931	0.790457833	0.548-1.139	0.0603	0.689	0.467-1.016
PRDM16_cg19864490_Acute Myeloid Leukemia (AML)_TCGA-LAML_Humanmethylation450_OS	cg19864490	PRDM16	Acute Myeloid Leukemia (AML)	TCGA-LAML	Humanmethylation450	OS	1	R	Unclassified_Cell_type_specific	N_Shore	Gender, Age, Race, Ethnicity, Pathologic-Stage	0.039763057	0.679126608	0.47-0.982	0.000306	0.506	0.349-0.732
PRDM16_cg08902940_Acute Myeloid Leukemia (AML)_TCGA-LAML_Humanmethylation450_OS	cg08902940	PRDM16	Acute Myeloid Leukemia (AML)	TCGA-LAML	Humanmethylation450	OS	1	R	Unknown	S_Shore	Gender, Age, Race, Ethnicity, Pathologic-Stage	0.241739883	0.804004782	0.558-1.158	0.0958	2.34	0.861-6.346
PRDM16_cg24644113_Acute Myeloid Leukemia (AML)_TCGA-LAML_Humanmethylation450_OS	cg24644113	PRDM16	Acute Myeloid Leukemia (AML)	TCGA-LAML	Humanmethylation450	OS	1	F	Unknown	N_Shelf	Gender, Age, Race, Ethnicity, Pathologic-Stage	0.539290598	1.121292482	0.778-1.616	0.274	1.23	0.851-1.763
PRDM16_cg06899530_Acute Myeloid Leukemia (AML)_TCGA-LAML_Humanmethylation450_OS	cg06899530	PRDM16	Acute Myeloid Leukemia (AML)	TCGA-LAML	Humanmethylation450	OS	1	F	Unclassified_Cell_type_specific	S_Shore	Gender, Age, Race, Ethnicity, Pathologic-Stage	0.305344949	1.210303749	0.84-1.743	0.0283	1.52	1.045-2.198
PRDM16_cg05308895_Acute Myeloid Leukemia (AML)_TCGA-LAML_Humanmethylation450_OS	cg05308895	PRDM16	Acute Myeloid Leukemia (AML)	TCGA-LAML	Humanmethylation450	OS	1	F	Unknown	Island	Gender, Age, Race, Ethnicity, Pathologic-Stage	0.578448764	0.901763337	0.626-1.299	0.0385	0.649	0.431-0.977
PRDM16_cg21940308_Acute Myeloid Leukemia (AML)_TCGA-LAML_Humanmethylation450_OS	cg21940308	PRDM16	Acute Myeloid Leukemia (AML)	TCGA-LAML	Humanmethylation450	OS	1	R	Unclassified_Cell_type_specific	Island	Gender, Age, Race, Ethnicity, Pathologic-Stage	0.849121191	1.036128351	0.719-1.494	0.0355	0.439	0.204-0.946
PRDM16_cg11157034_Acute Myeloid Leukemia (AML)_TCGA-LAML_Humanmethylation450_OS	cg11157034	PRDM16	Acute Myeloid Leukemia (AML)	TCGA-LAML	Humanmethylation450	OS	1	F	Unknown	Unknown	Gender, Age, Race, Ethnicity, Pathologic-Stage	0.688640475	1.077549504	0.748-1.553	0.037	2.15	1.048-4.432
PRDM16_cg10555800_Acute Myeloid Leukemia (AML)_TCGA-LAML_Humanmethylation450_OS	cg10555800	PRDM16	Acute Myeloid Leukemia (AML)	TCGA-LAML	Humanmethylation450	OS	1	R	Unknown	Unknown	Gender, Age, Race, Ethnicity, Pathologic-Stage	0.359102626	0.843089822	0.585-1.214	0.0188	0.546	0.33-0.905
PRDM16_cg08738890_Acute Myeloid Leukemia (AML)_TCGA-LAML_Humanmethylation450_OS	cg08738890	PRDM16	Acute Myeloid Leukemia (AML)	TCGA-LAML	Humanmethylation450	OS	1	F	Unknown	S_Shelf	Gender, Age, Race, Ethnicity, Pathologic-Stage	0.107708543	1.351541932	0.936-1.951	0.0471	1.47	1.005-2.158
PRDM16_cg13963738_Acute Myeloid Leukemia (AML)_TCGA-LAML_Humanmethylation450_OS	cg13963738	PRDM16	Acute Myeloid Leukemia (AML)	TCGA-LAML	Humanmethylation450	OS	1	F	Unknown	Island	Gender, Age, Race, Ethnicity, Pathologic-Stage	0.529208212	1.124358204	0.78-1.62	0.0952	0.706	0.47-1.063
PRDM16_cg00540353_Acute Myeloid Leukemia (AML)_TCGA-LAML_Humanmethylation450_OS	cg00540353	PRDM16	Acute Myeloid Leukemia (AML)	TCGA-LAML	Humanmethylation450	OS	1	R	Unclassified	N_Shore	Gender, Age, Race, Ethnicity, Pathologic-Stage	0.442142391	1.153697645	0.801-1.661	0.0449	1.59	1.011-2.501
PRDM16_cg23590302_Acute Myeloid Leukemia (AML)_TCGA-LAML_Humanmethylation450_OS	cg23590302	PRDM16	Acute Myeloid Leukemia (AML)	TCGA-LAML	Humanmethylation450	OS	1	F	Unknown	Unknown	Gender, Age, Race, Ethnicity, Pathologic-Stage	0.071231547	1.404602817	0.971-2.032	0.0168	1.6	1.089-2.362
PRDM16_cg06191357_Acute Myeloid Leukemia (AML)_TCGA-LAML_Humanmethylation450_OS	cg06191357	PRDM16	Acute Myeloid Leukemia (AML)	TCGA-LAML	Humanmethylation450	OS	1	F	Unknown	Unknown	Gender, Age, Race, Ethnicity, Pathologic-Stage	0.187919018	0.781652949	0.542-1.128	0.031	0.332	0.122-0.904
PRDM16_cg13990746_Acute Myeloid Leukemia (AML)_TCGA-LAML_Humanmethylation450_OS	cg13990746	PRDM16	Acute Myeloid Leukemia (AML)	TCGA-LAML	Humanmethylation450	OS	1	R	Unclassified_Cell_type_specific	Unknown	Gender, Age, Race, Ethnicity, Pathologic-Stage	0.19919741	0.787193626	0.546-1.134	0.0327	2.19	1.067-4.496
PRDM16_cg27539247_Acute Myeloid Leukemia (AML)_TCGA-LAML_Humanmethylation450_OS	cg27539247	PRDM16	Acute Myeloid Leukemia (AML)	TCGA-LAML	Humanmethylation450	OS	1	F	Unknown	Island	Gender, Age, Race, Ethnicity, Pathologic-Stage	0.714962517	0.9341978	0.648-1.346	0.0179	0.627	0.426-0.923
PRDM16_cg19371121_Acute Myeloid Leukemia (AML)_TCGA-LAML_Humanmethylation450_OS	cg19371121	PRDM16	Acute Myeloid Leukemia (AML)	TCGA-LAML	Humanmethylation450	OS	1	R	Unclassified_Cell_type_specific	Island	Gender, Age, Race, Ethnicity, Pathologic-Stage	0.196671031	0.785518372	0.544-1.133	0.000122	0.359	0.212-0.605
PRDM16_cg01787798_Acute Myeloid Leukemia (AML)_TCGA-LAML_Humanmethylation450_OS	cg01787798	PRDM16	Acute Myeloid Leukemia (AML)	TCGA-LAML	Humanmethylation450	OS	1	F	Unknown	Unknown	Gender, Age, Race, Ethnicity, Pathologic-Stage	0.421578474	1.161143783	0.807-1.672	0.0938	1.41	0.943-2.106
PRDM16_cg25104727_Acute Myeloid Leukemia (AML)_TCGA-LAML_Humanmethylation450_OS	cg25104727	PRDM16	Acute Myeloid Leukemia (AML)	TCGA-LAML	Humanmethylation450	OS	1	R	Unknown	N_Shelf	Gender, Age, Race, Ethnicity, Pathologic-Stage	0.694197576	1.075923709	0.747-1.55	0.131	1.36	0.913-2.021
PRDM16_cg06650419_Acute Myeloid Leukemia (AML)_TCGA-LAML_Humanmethylation450_OS	cg06650419	PRDM16	Acute Myeloid Leukemia (AML)	TCGA-LAML	Humanmethylation450	OS	1	F	Unknown	S_Shore	Gender, Age, Race, Ethnicity, Pathologic-Stage	0.325442121	0.832545173	0.578-1.2	0.0351	0.666	0.456-0.972
PRDM16_cg06208651_Acute Myeloid Leukemia (AML)_TCGA-LAML_Humanmethylation450_OS	cg06208651	PRDM16	Acute Myeloid Leukemia (AML)	TCGA-LAML	Humanmethylation450	OS	1	R	Unclassified_Cell_type_specific	N_Shore	Gender, Age, Race, Ethnicity, Pathologic-Stage	0.380214546	0.849151618	0.589-1.223	0.0169	0.604	0.4-0.913
PRDM16_cg01426743_Acute Myeloid Leukemia (AML)_TCGA-LAML_Humanmethylation450_OS	cg01426743	PRDM16	Acute Myeloid Leukemia (AML)	TCGA-LAML	Humanmethylation450	OS	1	R	Unknown	S_Shore	Gender, Age, Race, Ethnicity, Pathologic-Stage	0.479703503	0.87667799	0.609-1.263	0.0646	0.669	0.437-1.025
PRDM16_cg18941211_Acute Myeloid Leukemia (AML)_TCGA-LAML_Humanmethylation450_OS	cg18941211	PRDM16	Acute Myeloid Leukemia (AML)	TCGA-LAML	Humanmethylation450	OS	1	R	Unclassified_Cell_type_specific	N_Shelf	Gender, Age, Race, Ethnicity, Pathologic-Stage	0.914502204	1.020168727	0.709-1.469	0.095	1.52	0.93-2.491
PRDM16_cg27297088_Acute Myeloid Leukemia (AML)_TCGA-LAML_Humanmethylation450_OS	cg27297088	PRDM16	Acute Myeloid Leukemia (AML)	TCGA-LAML	Humanmethylation450	OS	1	R	Unknown	N_Shore	Gender, Age, Race, Ethnicity, Pathologic-Stage	0.096011736	0.732521951	0.508-1.057	0.0421	0.664	0.448-0.986
PRDM16_cg08895981_Acute Myeloid Leukemia (AML)_TCGA-LAML_Humanmethylation450_OS	cg08895981	PRDM16	Acute Myeloid Leukemia (AML)	TCGA-LAML	Humanmethylation450	OS	1	F	Unknown	N_Shelf	Gender, Age, Race, Ethnicity, Pathologic-Stage	0.483011503	0.877186978	0.608-1.265	0.038	0.387	0.158-0.949
PRDM16_cg04108706_Acute Myeloid Leukemia (AML)_TCGA-LAML_Humanmethylation450_OS	cg04108706	PRDM16	Acute Myeloid Leukemia (AML)	TCGA-LAML	Humanmethylation450	OS	1	F	Unknown	Unknown	Gender, Age, Race, Ethnicity, Pathologic-Stage	0.07953973	0.719071793	0.497-1.04	0.026	0.629	0.418-0.946
PRDM16_cg18114294_Acute Myeloid Leukemia (AML)_TCGA-LAML_Humanmethylation450_OS	cg18114294	PRDM16	Acute Myeloid Leukemia (AML)	TCGA-LAML	Humanmethylation450	OS	1	R	Unknown	N_Shelf	Gender, Age, Race, Ethnicity, Pathologic-Stage	0.168841821	0.773467053	0.536-1.115	0.0859	0.704	0.472-1.051
PRDM16_cg01441127_Acute Myeloid Leukemia (AML)_TCGA-LAML_Humanmethylation450_OS	cg01441127	PRDM16	Acute Myeloid Leukemia (AML)	TCGA-LAML	Humanmethylation450	OS	1	F	Unknown	N_Shelf	Gender, Age, Race, Ethnicity, Pathologic-Stage	0.37314441	1.181669276	0.818-1.706	0.0107	1.97	1.17-3.307
PRDM16_cg07969646_Acute Myeloid Leukemia (AML)_TCGA-LAML_Humanmethylation450_OS	cg07969646	PRDM16	Acute Myeloid Leukemia (AML)	TCGA-LAML	Humanmethylation450	OS	1	F	Unknown	N_Shore	Gender, Age, Race, Ethnicity, Pathologic-Stage	0.071926791	0.713985825	0.495-1.03	0.00274	0.547	0.368-0.812
PRDM16_cg10500218_Acute Myeloid Leukemia (AML)_TCGA-LAML_Humanmethylation450_OS	cg10500218	PRDM16	Acute Myeloid Leukemia (AML)	TCGA-LAML	Humanmethylation450	OS	1	R	Unclassified_Cell_type_specific	Island	Gender, Age, Race, Ethnicity, Pathologic-Stage	0.303786554	1.210867897	0.841-1.744	0.108	1.67	0.893-3.129
PRDM16_cg03897866_Acute Myeloid Leukemia (AML)_TCGA-LAML_Humanmethylation450_OS	cg03897866	PRDM16	Acute Myeloid Leukemia (AML)	TCGA-LAML	Humanmethylation450	OS	1	R	Unknown	S_Shore	Gender, Age, Race, Ethnicity, Pathologic-Stage	0.91124755	0.979476507	0.68-1.41	0.0101	0.516	0.311-0.854
PRDM16_cg01419479_Acute Myeloid Leukemia (AML)_TCGA-LAML_Humanmethylation450_OS	cg01419479	PRDM16	Acute Myeloid Leukemia (AML)	TCGA-LAML	Humanmethylation450	OS	1	F	Unknown	Unknown	Gender, Age, Race, Ethnicity, Pathologic-Stage	0.261170842	1.232561391	0.856-1.775	0.0517	1.47	0.997-2.17
PRDM16_cg25591868_Acute Myeloid Leukemia (AML)_TCGA-LAML_Humanmethylation450_OS	cg25591868	PRDM16	Acute Myeloid Leukemia (AML)	TCGA-LAML	Humanmethylation450	OS	1	F	Unknown	S_Shelf	Gender, Age, Race, Ethnicity, Pathologic-Stage	0.144635253	0.761642672	0.528-1.098	0.0105	0.531	0.327-0.862
PRDM16_cg16555505_Acute Myeloid Leukemia (AML)_TCGA-LAML_Humanmethylation450_OS	cg16555505	PRDM16	Acute Myeloid Leukemia (AML)	TCGA-LAML	Humanmethylation450	OS	1	F	Unclassified_Cell_type_specific	Unknown	Gender, Age, Race, Ethnicity, Pathologic-Stage	0.577777718	0.901495669	0.626-1.299	0.18	0.734	0.468-1.153
PRDM16_cg06379531_Acute Myeloid Leukemia (AML)_TCGA-LAML_Humanmethylation450_OS	cg06379531	PRDM16	Acute Myeloid Leukemia (AML)	TCGA-LAML	Humanmethylation450	OS	1	F	Unclassified_Cell_type_specific	Unknown	Gender, Age, Race, Ethnicity, Pathologic-Stage	0.342121695	0.838045507	0.582-1.207	0.207	0.737	0.459-1.184
PRDM16_cg22449297_Acute Myeloid Leukemia (AML)_TCGA-LAML_Humanmethylation450_OS	cg22449297	PRDM16	Acute Myeloid Leukemia (AML)	TCGA-LAML	Humanmethylation450	OS	1	R	Unknown	Unknown	Gender, Age, Race, Ethnicity, Pathologic-Stage	0.097256138	1.362092062	0.945-1.963	0.0105	1.63	1.121-2.37
PRDM16_cg09875087_Acute Myeloid Leukemia (AML)_TCGA-LAML_Humanmethylation450_OS	cg09875087	PRDM16	Acute Myeloid Leukemia (AML)	TCGA-LAML	Humanmethylation450	OS	1	R	Unknown	N_Shelf	Gender, Age, Race, Ethnicity, Pathologic-Stage	0.50575357	0.883465187	0.613-1.273	0.125	0.745	0.512-1.085
PRDM16_cg20975532_Acute Myeloid Leukemia (AML)_TCGA-LAML_Humanmethylation450_OS	cg20975532	PRDM16	Acute Myeloid Leukemia (AML)	TCGA-LAML	Humanmethylation450	OS	1	R	Unclassified_Cell_type_specific	S_Shore	Gender, Age, Race, Ethnicity, Pathologic-Stage	0.010447104	1.627180846	1.121-2.362	0.00424	1.73	1.188-2.511
PRDM16_cg08913815_Acute Myeloid Leukemia (AML)_TCGA-LAML_Humanmethylation450_OS	cg08913815	PRDM16	Acute Myeloid Leukemia (AML)	TCGA-LAML	Humanmethylation450	OS	1	F	Unknown	Unknown	Gender, Age, Race, Ethnicity, Pathologic-Stage	0.838100131	0.9627139	0.669-1.386	0.0277	0.522	0.292-0.931
PRDM16_cg21155063_Acute Myeloid Leukemia (AML)_TCGA-LAML_Humanmethylation450_OS	cg21155063	PRDM16	Acute Myeloid Leukemia (AML)	TCGA-LAML	Humanmethylation450	OS	1	R	Unknown	S_Shelf	Gender, Age, Race, Ethnicity, Pathologic-Stage	0.936208257	1.015102975	0.703-1.465	0.000776	0.364	0.202-0.656
PRDM16_cg24461171_Acute Myeloid Leukemia (AML)_TCGA-LAML_Humanmethylation450_OS	cg24461171	PRDM16	Acute Myeloid Leukemia (AML)	TCGA-LAML	Humanmethylation450	OS	1	F	Unclassified	Island	Gender, Age, Race, Ethnicity, Pathologic-Stage	0.342308587	1.193862316	0.828-1.721	0.178	0.746	0.487-1.143
PRDM16_cg24157531_Acute Myeloid Leukemia (AML)_TCGA-LAML_Humanmethylation450_OS	cg24157531	PRDM16	Acute Myeloid Leukemia (AML)	TCGA-LAML	Humanmethylation450	OS	1	R	Unknown	Unknown	Gender, Age, Race, Ethnicity, Pathologic-Stage	0.260913024	0.810710279	0.562-1.169	0.0674	1.79	0.959-3.331
PRDM16_cg00940433_Acute Myeloid Leukemia (AML)_TCGA-LAML_Humanmethylation450_OS	cg00940433	PRDM16	Acute Myeloid Leukemia (AML)	TCGA-LAML	Humanmethylation450	OS	1	F	Unknown	Unknown	Gender, Age, Race, Ethnicity, Pathologic-Stage	0.464743064	1.146295896	0.795-1.653	0.000222	2.59	1.564-4.303
PRDM16_cg21406113_Acute Myeloid Leukemia (AML)_TCGA-LAML_Humanmethylation450_OS	cg21406113	PRDM16	Acute Myeloid Leukemia (AML)	TCGA-LAML	Humanmethylation450	OS	1	F	Unclassified_Cell_type_specific	Unknown	Gender, Age, Race, Ethnicity, Pathologic-Stage	0.91904266	1.019107416	0.707-1.468	0.00259	1.97	1.267-3.057
PRDM16_cg00165631_Acute Myeloid Leukemia (AML)_TCGA-LAML_Humanmethylation450_OS	cg00165631	PRDM16	Acute Myeloid Leukemia (AML)	TCGA-LAML	Humanmethylation450	OS	1	F	Unknown	Unknown	Gender, Age, Race, Ethnicity, Pathologic-Stage	0.717687221	0.934935762	0.649-1.346	0.075	0.552	0.287-1.062
PRDM16_cg24155190_Acute Myeloid Leukemia (AML)_TCGA-LAML_Humanmethylation450_OS	cg24155190	PRDM16	Acute Myeloid Leukemia (AML)	TCGA-LAML	Humanmethylation450	OS	1	F	Unknown	Unknown	Gender, Age, Race, Ethnicity, Pathologic-Stage	0.000222049	0.492350648	0.338-0.717	2.13E-05	0.441	0.302-0.643
PRDM16_cg17180631_Acute Myeloid Leukemia (AML)_TCGA-LAML_Humanmethylation450_OS	cg17180631	PRDM16	Acute Myeloid Leukemia (AML)	TCGA-LAML	Humanmethylation450	OS	1	R	Unknown	S_Shelf	Gender, Age, Race, Ethnicity, Pathologic-Stage	0.364863145	0.844636487	0.586-1.217	0.00732	0.587	0.398-0.866
PRDM16_cg14377596_Acute Myeloid Leukemia (AML)_TCGA-LAML_Humanmethylation450_OS	cg14377596	PRDM16	Acute Myeloid Leukemia (AML)	TCGA-LAML	Humanmethylation450	OS	1	R	Unknown	N_Shore	Gender, Age, Race, Ethnicity, Pathologic-Stage	0.093251298	0.731311941	0.507-1.054	0.0497	0.656	0.43-0.999
PRDM16_cg10987004_Acute Myeloid Leukemia (AML)_TCGA-LAML_Humanmethylation450_OS	cg10987004	PRDM16	Acute Myeloid Leukemia (AML)	TCGA-LAML	Humanmethylation450	OS	1	R	Unknown	N_Shelf	Gender, Age, Race, Ethnicity, Pathologic-Stage	0.326858279	0.832465646	0.577-1.201	0.0412	0.681	0.472-0.985
PRDM16_cg16903217_Acute Myeloid Leukemia (AML)_TCGA-LAML_Humanmethylation450_OS	cg16903217	PRDM16	Acute Myeloid Leukemia (AML)	TCGA-LAML	Humanmethylation450	OS	1	R	Unknown	N_Shore	Gender, Age, Race, Ethnicity, Pathologic-Stage	0.607656902	1.100438422	0.764-1.586	0.0713	1.82	0.95-3.482
PRDM16_cg04364194_Acute Myeloid Leukemia (AML)_TCGA-LAML_Humanmethylation450_OS	cg04364194	PRDM16	Acute Myeloid Leukemia (AML)	TCGA-LAML	Humanmethylation450	OS	1	R	Unknown	N_Shore	Gender, Age, Race, Ethnicity, Pathologic-Stage	0.887315239	0.973940027	0.676-1.403	0.0273	0.597	0.378-0.944
PRDM16_cg10091705_Acute Myeloid Leukemia (AML)_TCGA-LAML_Humanmethylation450_OS	cg10091705	PRDM16	Acute Myeloid Leukemia (AML)	TCGA-LAML	Humanmethylation450	OS	1	F	Unclassified_Cell_type_specific	S_Shore	Gender, Age, Race, Ethnicity, Pathologic-Stage	0.05773198	1.427437868	0.988-2.061	0.000143	2.15	1.451-3.2
PRDM16_cg09889216_Acute Myeloid Leukemia (AML)_TCGA-LAML_Humanmethylation450_OS	cg09889216	PRDM16	Acute Myeloid Leukemia (AML)	TCGA-LAML	Humanmethylation450	OS	1	R	Unknown	Unknown	Gender, Age, Race, Ethnicity, Pathologic-Stage	0.11569149	0.745719788	0.517-1.075	0.0563	0.678	0.455-1.01
PRDM16_cg11171004_Acute Myeloid Leukemia (AML)_TCGA-LAML_Humanmethylation450_OS	cg11171004	PRDM16	Acute Myeloid Leukemia (AML)	TCGA-LAML	Humanmethylation450	OS	1	F	Unclassified_Cell_type_specific	Unknown	Gender, Age, Race, Ethnicity, Pathologic-Stage	0.303270866	1.212212255	0.84-1.749	0.00739	1.7	1.154-2.516
PRDM16_cg18183701_Acute Myeloid Leukemia (AML)_TCGA-LAML_Humanmethylation450_OS	cg18183701	PRDM16	Acute Myeloid Leukemia (AML)	TCGA-LAML	Humanmethylation450	OS	1	F	Unknown	Unknown	Gender, Age, Race, Ethnicity, Pathologic-Stage	0.655814656	0.920382893	0.639-1.326	0.11	0.656	0.39-1.101
PRDM16_cg11852149_Acute Myeloid Leukemia (AML)_TCGA-LAML_Humanmethylation450_OS	cg11852149	PRDM16	Acute Myeloid Leukemia (AML)	TCGA-LAML	Humanmethylation450	OS	1	F	Unknown	Unknown	Gender, Age, Race, Ethnicity, Pathologic-Stage	0.872963471	1.030294663	0.715-1.485	0.00909	2.61	1.27-5.37
PRDM16_cg25512657_Acute Myeloid Leukemia (AML)_TCGA-LAML_Humanmethylation450_OS	cg25512657	PRDM16	Acute Myeloid Leukemia (AML)	TCGA-LAML	Humanmethylation450	OS	1	R	Unknown	Unknown	Gender, Age, Race, Ethnicity, Pathologic-Stage	0.557609454	1.115605799	0.774-1.608	0.0505	1.47	0.999-2.163
PRDM16_cg13065121_Acute Myeloid Leukemia (AML)_TCGA-LAML_Humanmethylation450_OS	cg13065121	PRDM16	Acute Myeloid Leukemia (AML)	TCGA-LAML	Humanmethylation450	OS	1	R	Unknown	N_Shore	Gender, Age, Race, Ethnicity, Pathologic-Stage	0.460594304	1.147600689	0.796-1.654	0.00336	2.94	1.43-6.036
PRDM16_cg13674411_Acute Myeloid Leukemia (AML)_TCGA-LAML_Humanmethylation450_OS	cg13674411	PRDM16	Acute Myeloid Leukemia (AML)	TCGA-LAML	Humanmethylation450	OS	1	F	Unknown	N_Shore	Gender, Age, Race, Ethnicity, Pathologic-Stage	0.049663642	1.443068428	1.001-2.081	0.00931	2.76	1.284-5.928
PRDM16_cg14514130_Acute Myeloid Leukemia (AML)_TCGA-LAML_Humanmethylation450_OS	cg14514130	PRDM16	Acute Myeloid Leukemia (AML)	TCGA-LAML	Humanmethylation450	OS	1	F	Unknown	Unknown	Gender, Age, Race, Ethnicity, Pathologic-Stage	0.028229699	0.659972864	0.455-0.957	0.0213	0.643	0.441-0.936
PRDM16_cg25603742_Acute Myeloid Leukemia (AML)_TCGA-LAML_Humanmethylation450_OS	cg25603742	PRDM16	Acute Myeloid Leukemia (AML)	TCGA-LAML	Humanmethylation450	OS	1	R	Unclassified_Cell_type_specific	Unknown	Gender, Age, Race, Ethnicity, Pathologic-Stage	0.740403	0.940089042	0.652-1.355	0.0479	1.99	1.006-3.947
PRDM16_cg00142815_Acute Myeloid Leukemia (AML)_TCGA-LAML_Humanmethylation450_OS	cg00142815	PRDM16	Acute Myeloid Leukemia (AML)	TCGA-LAML	Humanmethylation450	OS	1	F	Unclassified_Cell_type_specific	Island	Gender, Age, Race, Ethnicity, Pathologic-Stage	0.184576087	1.281209113	0.888-1.848	0.0218	1.93	1.1-3.38
PRDM16_cg06948937_Acute Myeloid Leukemia (AML)_TCGA-LAML_Humanmethylation450_OS	cg06948937	PRDM16	Acute Myeloid Leukemia (AML)	TCGA-LAML	Humanmethylation450	OS	1	R	Unknown	Island	Gender, Age, Race, Ethnicity, Pathologic-Stage	0.015300749	0.633472137	0.438-0.916	0.0153	0.633	0.438-0.916
PRDM16_cg03595243_Acute Myeloid Leukemia (AML)_TCGA-LAML_Humanmethylation450_OS	cg03595243	PRDM16	Acute Myeloid Leukemia (AML)	TCGA-LAML	Humanmethylation450	OS	1	F	Unknown	N_Shore	Gender, Age, Race, Ethnicity, Pathologic-Stage	0.233929642	0.800783696	0.555-1.154	0.023	0.65	0.448-0.942
PRDM16_cg17591741_Acute Myeloid Leukemia (AML)_TCGA-LAML_Humanmethylation450_OS	cg17591741	PRDM16	Acute Myeloid Leukemia (AML)	TCGA-LAML	Humanmethylation450	OS	1	F	Unclassified_Cell_type_specific	Island	Gender, Age, Race, Ethnicity, Pathologic-Stage	0.202087631	1.269074431	0.88-1.83	0.0308	1.52	1.039-2.214
PRDM16_cg17811913_Acute Myeloid Leukemia (AML)_TCGA-LAML_Humanmethylation450_OS	cg17811913	PRDM16	Acute Myeloid Leukemia (AML)	TCGA-LAML	Humanmethylation450	OS	1	R	Unknown	Island	Gender, Age, Race, Ethnicity, Pathologic-Stage	0.014923987	1.578941011	1.093-2.281	0.00886	1.67	1.137-2.44
PRDM16_cg16729555_Acute Myeloid Leukemia (AML)_TCGA-LAML_Humanmethylation450_OS	cg16729555	PRDM16	Acute Myeloid Leukemia (AML)	TCGA-LAML	Humanmethylation450	OS	1	F	Unknown	Island	Gender, Age, Race, Ethnicity, Pathologic-Stage	0.197703395	0.786190382	0.545-1.134	0.0921	0.729	0.504-1.053
PRDM16_cg05508558_Acute Myeloid Leukemia (AML)_TCGA-LAML_Humanmethylation450_OS	cg05508558	PRDM16	Acute Myeloid Leukemia (AML)	TCGA-LAML	Humanmethylation450	OS	1	R	Unknown	Unknown	Gender, Age, Race, Ethnicity, Pathologic-Stage	0.317985304	0.830298782	0.576-1.196	0.0157	0.549	0.337-0.893
PRDM16_cg24536146_Acute Myeloid Leukemia (AML)_TCGA-LAML_Humanmethylation450_OS	cg24536146	PRDM16	Acute Myeloid Leukemia (AML)	TCGA-LAML	Humanmethylation450	OS	1	F	Unclassified	N_Shore	Gender, Age, Race, Ethnicity, Pathologic-Stage	0.024219212	0.653694081	0.452-0.946	0.00135	0.546	0.377-0.79
PRDM16_cg16549711_Acute Myeloid Leukemia (AML)_TCGA-LAML_Humanmethylation450_OS	cg16549711	PRDM16	Acute Myeloid Leukemia (AML)	TCGA-LAML	Humanmethylation450	OS	1	R	Unclassified_Cell_type_specific	S_Shore	Gender, Age, Race, Ethnicity, Pathologic-Stage	0.0447647	0.685293287	0.474-0.991	1.95E-06	0.233	0.128-0.425
PRDM16_cg26266618_Acute Myeloid Leukemia (AML)_TCGA-LAML_Humanmethylation450_OS	cg26266618	PRDM16	Acute Myeloid Leukemia (AML)	TCGA-LAML	Humanmethylation450	OS	1	F	Unknown	N_Shore	Gender, Age, Race, Ethnicity, Pathologic-Stage	0.728679162	0.937491474	0.651-1.35	0.0304	0.636	0.422-0.958
PRDM16_cg00823095_Acute Myeloid Leukemia (AML)_TCGA-LAML_Humanmethylation450_OS	cg00823095	PRDM16	Acute Myeloid Leukemia (AML)	TCGA-LAML	Humanmethylation450	OS	1	R	Unknown	Unknown	Gender, Age, Race, Ethnicity, Pathologic-Stage	0.342772834	1.194369578	0.828-1.724	0.0236	1.59	1.064-2.369
PRDM16_cg16900349_Acute Myeloid Leukemia (AML)_TCGA-LAML_Humanmethylation450_OS	cg16900349	PRDM16	Acute Myeloid Leukemia (AML)	TCGA-LAML	Humanmethylation450	OS	1	R	Unknown	N_Shore	Gender, Age, Race, Ethnicity, Pathologic-Stage	0.161201134	1.298365363	0.901-1.871	0.0258	1.57	1.056-2.323
PRDM16_ch.1.207058233R_Acute Myeloid Leukemia (AML)_TCGA-LAML_Humanmethylation450_OS	ch.1.207058233R	PRDM16	Acute Myeloid Leukemia (AML)	TCGA-LAML	Humanmethylation450	OS	1	R	Unknown	Unknown	Gender, Age, Race, Ethnicity, Pathologic-Stage	0.731386031	1.065892449	0.74-1.534	0.104	0.608	0.334-1.107
PRDM16_cg06155620_Acute Myeloid Leukemia (AML)_TCGA-LAML_Humanmethylation450_OS	cg06155620	PRDM16	Acute Myeloid Leukemia (AML)	TCGA-LAML	Humanmethylation450	OS	1	R	Unknown	Island	Gender, Age, Race, Ethnicity, Pathologic-Stage	0.98279564	0.995987087	0.691-1.435	0.00896	0.445	0.243-0.817
PRDM16_cg01530981_Acute Myeloid Leukemia (AML)_TCGA-LAML_Humanmethylation450_OS	cg01530981	PRDM16	Acute Myeloid Leukemia (AML)	TCGA-LAML	Humanmethylation450	OS	1	R	Unknown	N_Shore	Gender, Age, Race, Ethnicity, Pathologic-Stage	0.745889759	1.062321699	0.737-1.531	0.135	0.622	0.334-1.159
PRDM16_cg27167413_Acute Myeloid Leukemia (AML)_TCGA-LAML_Humanmethylation450_OS	cg27167413	PRDM16	Acute Myeloid Leukemia (AML)	TCGA-LAML	Humanmethylation450	OS	1	F	Unknown	Unknown	Gender, Age, Race, Ethnicity, Pathologic-Stage	0.207071778	0.790228841	0.548-1.139	0.0522	0.678	0.458-1.004
PRDM16_cg11570233_Acute Myeloid Leukemia (AML)_TCGA-LAML_Humanmethylation450_OS	cg11570233	PRDM16	Acute Myeloid Leukemia (AML)	TCGA-LAML	Humanmethylation450	OS	1	F	Unknown	N_Shore	Gender, Age, Race, Ethnicity, Pathologic-Stage	0.103870954	1.357364942	0.939-1.962	0.0147	1.77	1.118-2.794
PRDM16_cg05723989_Acute Myeloid Leukemia (AML)_TCGA-LAML_Humanmethylation450_OS	cg05723989	PRDM16	Acute Myeloid Leukemia (AML)	TCGA-LAML	Humanmethylation450	OS	1	F	Unknown	N_Shore	Gender, Age, Race, Ethnicity, Pathologic-Stage	0.042960842	1.460730577	1.012-2.108	0.0335	1.49	1.032-2.151
PRDM16_cg26187123_Acute Myeloid Leukemia (AML)_TCGA-LAML_Humanmethylation450_OS	cg26187123	PRDM16	Acute Myeloid Leukemia (AML)	TCGA-LAML	Humanmethylation450	OS	1	R	Unknown	N_Shelf	Gender, Age, Race, Ethnicity, Pathologic-Stage	0.084662881	0.72472709	0.503-1.045	0.0405	0.68	0.47-0.984
PRDM16_cg18755581_Acute Myeloid Leukemia (AML)_TCGA-LAML_Humanmethylation450_OS	cg18755581	PRDM16	Acute Myeloid Leukemia (AML)	TCGA-LAML	Humanmethylation450	OS	1	F	Unknown	Unknown	Gender, Age, Race, Ethnicity, Pathologic-Stage	0.242385903	0.803675613	0.557-1.159	0.117	0.705	0.455-1.091
PRDM16_cg17240499_Acute Myeloid Leukemia (AML)_TCGA-LAML_Humanmethylation450_OS	cg17240499	PRDM16	Acute Myeloid Leukemia (AML)	TCGA-LAML	Humanmethylation450	OS	1	F	Unknown	N_Shore	Gender, Age, Race, Ethnicity, Pathologic-Stage	0.049107473	0.69116972	0.478-0.999	0.00431	0.479	0.289-0.794
PRDM16_cg06268921_Acute Myeloid Leukemia (AML)_TCGA-LAML_Humanmethylation450_OS	cg06268921	PRDM16	Acute Myeloid Leukemia (AML)	TCGA-LAML	Humanmethylation450	OS	1	F	Unknown	N_Shelf	Gender, Age, Race, Ethnicity, Pathologic-Stage	0.428414244	0.862633103	0.598-1.244	0.0685	0.672	0.439-1.031
PRDM16_cg07502168_Acute Myeloid Leukemia (AML)_TCGA-LAML_Humanmethylation450_OS	cg07502168	PRDM16	Acute Myeloid Leukemia (AML)	TCGA-LAML	Humanmethylation450	OS	1	R	Unknown	N_Shelf	Gender, Age, Race, Ethnicity, Pathologic-Stage	0.574334607	1.110165028	0.771-1.599	0.0644	1.43	0.979-2.089
PRDM16_cg24396691_Acute Myeloid Leukemia (AML)_TCGA-LAML_Humanmethylation450_OS	cg24396691	PRDM16	Acute Myeloid Leukemia (AML)	TCGA-LAML	Humanmethylation450	OS	1	F	Unknown	N_Shore	Gender, Age, Race, Ethnicity, Pathologic-Stage	0.093299484	0.730208581	0.506-1.054	0.00614	0.568	0.379-0.851
PRDM16_cg24003560_Acute Myeloid Leukemia (AML)_TCGA-LAML_Humanmethylation450_OS	cg24003560	PRDM16	Acute Myeloid Leukemia (AML)	TCGA-LAML	Humanmethylation450	OS	1	R	Unknown	Unknown	Gender, Age, Race, Ethnicity, Pathologic-Stage	0.609010409	1.099880683	0.764-1.584	0.000711	0.41	0.245-0.687
PRDM16_cg04222084_Acute Myeloid Leukemia (AML)_TCGA-LAML_Humanmethylation450_OS	cg04222084	PRDM16	Acute Myeloid Leukemia (AML)	TCGA-LAML	Humanmethylation450	OS	1	F	Unknown	Island	Gender, Age, Race, Ethnicity, Pathologic-Stage	0.141909439	1.314448287	0.913-1.893	0.142	1.31	0.913-1.893
PRDM16_cg04219417_Acute Myeloid Leukemia (AML)_TCGA-LAML_Humanmethylation450_OS	cg04219417	PRDM16	Acute Myeloid Leukemia (AML)	TCGA-LAML	Humanmethylation450	OS	1	R	Unknown	Island	Gender, Age, Race, Ethnicity, Pathologic-Stage	0.135859828	0.756202993	0.524-1.092	0.0232	0.521	0.297-0.915
PRDM16_cg00172597_Acute Myeloid Leukemia (AML)_TCGA-LAML_Humanmethylation450_OS	cg00172597	PRDM16	Acute Myeloid Leukemia (AML)	TCGA-LAML	Humanmethylation450	OS	1	R	Unclassified_Cell_type_specific	Island	Gender, Age, Race, Ethnicity, Pathologic-Stage	0.410525602	0.857740806	0.595-1.236	0.11	0.443	0.163-1.203
PRDM16_cg00339319_Acute Myeloid Leukemia (AML)_TCGA-LAML_Humanmethylation450_OS	cg00339319	PRDM16	Acute Myeloid Leukemia (AML)	TCGA-LAML	Humanmethylation450	OS	1	F	Unclassified_Cell_type_specific	S_Shore	Gender, Age, Race, Ethnicity, Pathologic-Stage	0.720429603	1.068887593	0.742-1.539	0.0936	1.42	0.943-2.132
PRDM16_cg16028934_Acute Myeloid Leukemia (AML)_TCGA-LAML_Humanmethylation450_OS	cg16028934	PRDM16	Acute Myeloid Leukemia (AML)	TCGA-LAML	Humanmethylation450	OS	1	F	Unknown	Island	Gender, Age, Race, Ethnicity, Pathologic-Stage	0.307461067	1.208964222	0.84-1.741	0.0698	0.492	0.229-1.059
PRDM16_cg01777643_Acute Myeloid Leukemia (AML)_TCGA-LAML_Humanmethylation450_OS	cg01777643	PRDM16	Acute Myeloid Leukemia (AML)	TCGA-LAML	Humanmethylation450	OS	1	F	Unknown	N_Shelf	Gender, Age, Race, Ethnicity, Pathologic-Stage	0.956668598	0.989897433	0.686-1.428	0.205	0.696	0.398-1.219
PRDM16_cg24928150_Acute Myeloid Leukemia (AML)_TCGA-LAML_Humanmethylation450_OS	cg24928150	PRDM16	Acute Myeloid Leukemia (AML)	TCGA-LAML	Humanmethylation450	OS	1	F	Unclassified_Cell_type_specific	Island	Gender, Age, Race, Ethnicity, Pathologic-Stage	0.101565769	1.358410371	0.941-1.96	0.0139	1.59	1.098-2.288
PRDM16_cg21417192_Acute Myeloid Leukemia (AML)_TCGA-LAML_Humanmethylation450_OS	cg21417192	PRDM16	Acute Myeloid Leukemia (AML)	TCGA-LAML	Humanmethylation450	OS	1	R	Unclassified	Unknown	Gender, Age, Race, Ethnicity, Pathologic-Stage	0.463183164	0.872266127	0.605-1.257	0.0938	0.609	0.341-1.088
PRDM16_cg23173402_Acute Myeloid Leukemia (AML)_TCGA-LAML_Humanmethylation450_OS	cg23173402	PRDM16	Acute Myeloid Leukemia (AML)	TCGA-LAML	Humanmethylation450	OS	1	R	Unclassified_Cell_type_specific	N_Shore	Gender, Age, Race, Ethnicity, Pathologic-Stage	0.927404585	1.017255407	0.704-1.47	0.133	1.45	0.893-2.35
PRDM16_cg23019286_Acute Myeloid Leukemia (AML)_TCGA-LAML_Humanmethylation450_OS	cg23019286	PRDM16	Acute Myeloid Leukemia (AML)	TCGA-LAML	Humanmethylation450	OS	1	R	Unknown	Unknown	Gender, Age, Race, Ethnicity, Pathologic-Stage	0.527758095	1.124780917	0.781-1.62	0.109	1.39	0.929-2.084
PRDM16_cg03142741_Acute Myeloid Leukemia (AML)_TCGA-LAML_Humanmethylation450_OS	cg03142741	PRDM16	Acute Myeloid Leukemia (AML)	TCGA-LAML	Humanmethylation450	OS	1	R	Unknown	N_Shelf	Gender, Age, Race, Ethnicity, Pathologic-Stage	0.222421422	0.796148472	0.552-1.148	0.00338	0.551	0.37-0.821
PRDM16_cg07204739_Acute Myeloid Leukemia (AML)_TCGA-LAML_Humanmethylation450_OS	cg07204739	PRDM16	Acute Myeloid Leukemia (AML)	TCGA-LAML	Humanmethylation450	OS	1	R	Unknown	N_Shore	Gender, Age, Race, Ethnicity, Pathologic-Stage	0.425556235	0.862323606	0.599-1.241	0.00502	0.353	0.17-0.73
PRDM16_cg07838098_Acute Myeloid Leukemia (AML)_TCGA-LAML_Humanmethylation450_OS	cg07838098	PRDM16	Acute Myeloid Leukemia (AML)	TCGA-LAML	Humanmethylation450	OS	1	R	Unknown	N_Shore	Gender, Age, Race, Ethnicity, Pathologic-Stage	0.47310421	1.142671391	0.794-1.645	0.168	0.751	0.499-1.128
PRDM16_cg23012917_Acute Myeloid Leukemia (AML)_TCGA-LAML_Humanmethylation450_OS	cg23012917	PRDM16	Acute Myeloid Leukemia (AML)	TCGA-LAML	Humanmethylation450	OS	1	R	Unknown	Unknown	Gender, Age, Race, Ethnicity, Pathologic-Stage	0.952279833	0.988913609	0.686-1.425	0.133	1.65	0.859-3.157
PRDM16_cg11176853_Acute Myeloid Leukemia (AML)_TCGA-LAML_Humanmethylation450_OS	cg11176853	PRDM16	Acute Myeloid Leukemia (AML)	TCGA-LAML	Humanmethylation450	OS	1	R	Unknown	N_Shore	Gender, Age, Race, Ethnicity, Pathologic-Stage	0.209184433	0.790998114	0.549-1.14	0.119	0.739	0.505-1.081
PRDM16_cg01083716_Acute Myeloid Leukemia (AML)_TCGA-LAML_Humanmethylation450_OS	cg01083716	PRDM16	Acute Myeloid Leukemia (AML)	TCGA-LAML	Humanmethylation450	OS	1	F	Unknown	N_Shore	Gender, Age, Race, Ethnicity, Pathologic-Stage	0.024378075	1.538714555	1.057-2.239	0.000149	2.05	1.414-2.969
PRDM16_cg13457651_Acute Myeloid Leukemia (AML)_TCGA-LAML_Humanmethylation450_OS	cg13457651	PRDM16	Acute Myeloid Leukemia (AML)	TCGA-LAML	Humanmethylation450	OS	1	F	Unknown	Island	Gender, Age, Race, Ethnicity, Pathologic-Stage	0.338574999	1.194940915	0.83-1.721	0.0342	1.68	1.04-2.728
PRDM16_cg01805856_Acute Myeloid Leukemia (AML)_TCGA-LAML_Humanmethylation450_OS	cg01805856	PRDM16	Acute Myeloid Leukemia (AML)	TCGA-LAML	Humanmethylation450	OS	1	F	Unknown	S_Shelf	Gender, Age, Race, Ethnicity, Pathologic-Stage	0.514572813	1.129491786	0.783-1.629	0.25	1.28	0.839-1.965
PRDM16_cg26032238_Acute Myeloid Leukemia (AML)_TCGA-LAML_Humanmethylation450_OS	cg26032238	PRDM16	Acute Myeloid Leukemia (AML)	TCGA-LAML	Humanmethylation450	OS	1	R	Unknown	S_Shore	Gender, Age, Race, Ethnicity, Pathologic-Stage	0.502288617	0.882638557	0.613-1.271	0.0159	0.635	0.439-0.919
PRDM16_cg09548403_Acute Myeloid Leukemia (AML)_TCGA-LAML_Humanmethylation450_OS	cg09548403	PRDM16	Acute Myeloid Leukemia (AML)	TCGA-LAML	Humanmethylation450	OS	1	R	Unknown	Unknown	Gender, Age, Race, Ethnicity, Pathologic-Stage	0.993455564	1.001526888	0.696-1.442	0.0571	0.694	0.476-1.011
PRDM16_cg01555036_Acute Myeloid Leukemia (AML)_TCGA-LAML_Humanmethylation450_OS	cg01555036	PRDM16	Acute Myeloid Leukemia (AML)	TCGA-LAML	Humanmethylation450	OS	1	F	Unknown	S_Shore	Gender, Age, Race, Ethnicity, Pathologic-Stage	0.051136886	0.690985076	0.477-1.002	0.0113	0.521	0.315-0.863
PRDM16_cg00697486_Acute Myeloid Leukemia (AML)_TCGA-LAML_Humanmethylation450_OS	cg00697486	PRDM16	Acute Myeloid Leukemia (AML)	TCGA-LAML	Humanmethylation450	OS	1	F	Unknown	Island	Gender, Age, Race, Ethnicity, Pathologic-Stage	0.639125906	1.091284434	0.757-1.572	0.0384	1.47	1.021-2.12
PRDM16_cg09347582_Acute Myeloid Leukemia (AML)_TCGA-LAML_Humanmethylation450_OS	cg09347582	PRDM16	Acute Myeloid Leukemia (AML)	TCGA-LAML	Humanmethylation450	OS	1	F	Unknown	S_Shelf	Gender, Age, Race, Ethnicity, Pathologic-Stage	0.157686316	1.301860419	0.903-1.877	0.0226	1.56	1.065-2.297
PRDM16_cg01047268_Acute Myeloid Leukemia (AML)_TCGA-LAML_Humanmethylation450_OS	cg01047268	PRDM16	Acute Myeloid Leukemia (AML)	TCGA-LAML	Humanmethylation450	OS	1	R	Unclassified	Island	Gender, Age, Race, Ethnicity, Pathologic-Stage	0.649023039	0.918249117	0.636-1.326	0.0905	0.583	0.313-1.089
PRDM16_cg13365620_Acute Myeloid Leukemia (AML)_TCGA-LAML_Humanmethylation450_OS	cg13365620	PRDM16	Acute Myeloid Leukemia (AML)	TCGA-LAML	Humanmethylation450	OS	1	R	Unknown	Unknown	Gender, Age, Race, Ethnicity, Pathologic-Stage	0.676711745	1.08073679	0.75-1.557	0.0186	2.11	1.133-3.946
PRDM16_cg06714284_Acute Myeloid Leukemia (AML)_TCGA-LAML_Humanmethylation450_OS	cg06714284	PRDM16	Acute Myeloid Leukemia (AML)	TCGA-LAML	Humanmethylation450	OS	1	F	Unknown	Unknown	Gender, Age, Race, Ethnicity, Pathologic-Stage	0.94249331	0.986627056	0.684-1.422	0.0923	2.17	0.881-5.333
PRDM16_cg09334514_Acute Myeloid Leukemia (AML)_TCGA-LAML_Humanmethylation450_OS	cg09334514	PRDM16	Acute Myeloid Leukemia (AML)	TCGA-LAML	Humanmethylation450	OS	1	F	Unknown	S_Shore	Gender, Age, Race, Ethnicity, Pathologic-Stage	0.680763682	0.92635005	0.643-1.334	0.00032	0.4	0.243-0.659
PRDM16_cg01796143_Acute Myeloid Leukemia (AML)_TCGA-LAML_Humanmethylation450_OS	cg01796143	PRDM16	Acute Myeloid Leukemia (AML)	TCGA-LAML	Humanmethylation450	OS	1	F	Unclassified_Cell_type_specific	S_Shelf	Gender, Age, Race, Ethnicity, Pathologic-Stage	0.383578534	1.176072933	0.817-1.694	0.0112	2.02	1.174-3.487
PRDM16_cg11384512_Acute Myeloid Leukemia (AML)_TCGA-LAML_Humanmethylation450_OS	cg11384512	PRDM16	Acute Myeloid Leukemia (AML)	TCGA-LAML	Humanmethylation450	OS	1	R	Unknown	N_Shore	Gender, Age, Race, Ethnicity, Pathologic-Stage	0.702443229	1.073622205	0.746-1.546	0.0582	0.625	0.384-1.016
PRDM16_cg22700220_Acute Myeloid Leukemia (AML)_TCGA-LAML_Humanmethylation450_OS	cg22700220	PRDM16	Acute Myeloid Leukemia (AML)	TCGA-LAML	Humanmethylation450	OS	1	F	Unknown	Unknown	Gender, Age, Race, Ethnicity, Pathologic-Stage	0.247323548	0.805346543	0.558-1.162	0.0197	0.569	0.354-0.914
PRDM16_cg04406200_Acute Myeloid Leukemia (AML)_TCGA-LAML_Humanmethylation450_OS	cg04406200	PRDM16	Acute Myeloid Leukemia (AML)	TCGA-LAML	Humanmethylation450	OS	1	R	Unknown	Unknown	Gender, Age, Race, Ethnicity, Pathologic-Stage	0.459508963	1.148223545	0.796-1.656	0.164	1.51	0.845-2.699
PRDM16_cg00155397_Acute Myeloid Leukemia (AML)_TCGA-LAML_Humanmethylation450_OS	cg00155397	PRDM16	Acute Myeloid Leukemia (AML)	TCGA-LAML	Humanmethylation450	OS	1	R	Unclassified	N_Shelf	Gender, Age, Race, Ethnicity, Pathologic-Stage	0.028709011	0.663893193	0.46-0.958	0.0142	0.237	0.075-0.749
PRDM16_cg21164741_Acute Myeloid Leukemia (AML)_TCGA-LAML_Humanmethylation450_OS	cg21164741	PRDM16	Acute Myeloid Leukemia (AML)	TCGA-LAML	Humanmethylation450	OS	1	R	Unknown	N_Shelf	Gender, Age, Race, Ethnicity, Pathologic-Stage	0.655211826	0.92032881	0.639-1.325	0.0892	1.57	0.934-2.626
PRDM16_cg15160742_Acute Myeloid Leukemia (AML)_TCGA-LAML_Humanmethylation450_OS	cg15160742	PRDM16	Acute Myeloid Leukemia (AML)	TCGA-LAML	Humanmethylation450	OS	1	R	Unknown	S_Shore	Gender, Age, Race, Ethnicity, Pathologic-Stage	0.260227726	0.809776664	0.561-1.169	0.0633	0.484	0.225-1.041
PRDM16_cg00914462_Acute Myeloid Leukemia (AML)_TCGA-LAML_Humanmethylation450_OS	cg00914462	PRDM16	Acute Myeloid Leukemia (AML)	TCGA-LAML	Humanmethylation450	OS	1	R	Unknown	Unknown	Gender, Age, Race, Ethnicity, Pathologic-Stage	0.803475336	0.954716763	0.663-1.375	0.0949	0.542	0.264-1.112
PRDM16_cg03889876_Acute Myeloid Leukemia (AML)_TCGA-LAML_Humanmethylation450_OS	cg03889876	PRDM16	Acute Myeloid Leukemia (AML)	TCGA-LAML	Humanmethylation450	OS	1	R	Unknown	Unknown	Gender, Age, Race, Ethnicity, Pathologic-Stage	0.264664126	0.812449274	0.564-1.17	0.121	0.743	0.51-1.082
PRDM16_cg03320441_Acute Myeloid Leukemia (AML)_TCGA-LAML_Humanmethylation450_OS	cg03320441	PRDM16	Acute Myeloid Leukemia (AML)	TCGA-LAML	Humanmethylation450	OS	1	R	Unknown	S_Shelf	Gender, Age, Race, Ethnicity, Pathologic-Stage	0.152609235	1.305309039	0.906-1.88	0.0113	2.17	1.192-3.952
PRDM16_cg04992425_Acute Myeloid Leukemia (AML)_TCGA-LAML_Humanmethylation450_OS	cg04992425	PRDM16	Acute Myeloid Leukemia (AML)	TCGA-LAML	Humanmethylation450	OS	1	F	Unknown	Unknown	Gender, Age, Race, Ethnicity, Pathologic-Stage	0.8483463	0.965023035	0.67-1.39	0.242	0.612	0.269-1.394
PRDM16_cg12274113_Acute Myeloid Leukemia (AML)_TCGA-LAML_Humanmethylation450_OS	cg12274113	PRDM16	Acute Myeloid Leukemia (AML)	TCGA-LAML	Humanmethylation450	OS	1	F	Unknown	N_Shelf	Gender, Age, Race, Ethnicity, Pathologic-Stage	0.887233897	1.026713221	0.713-1.478	0.00513	0.493	0.3-0.809
PRDM16_cg09475815_Acute Myeloid Leukemia (AML)_TCGA-LAML_Humanmethylation450_OS	cg09475815	PRDM16	Acute Myeloid Leukemia (AML)	TCGA-LAML	Humanmethylation450	OS	1	F	Unknown	N_Shore	Gender, Age, Race, Ethnicity, Pathologic-Stage	0.259906305	1.233972185	0.856-1.779	0.0519	1.44	0.997-2.094
PRDM16_cg20478514_Acute Myeloid Leukemia (AML)_TCGA-LAML_Humanmethylation450_OS	cg20478514	PRDM16	Acute Myeloid Leukemia (AML)	TCGA-LAML	Humanmethylation450	OS	1	R	Unknown	Unknown	Gender, Age, Race, Ethnicity, Pathologic-Stage	0.766795435	1.056729184	0.734-1.522	0.102	1.45	0.929-2.26
PRDM16_cg18866281_Acute Myeloid Leukemia (AML)_TCGA-LAML_Humanmethylation450_OS	cg18866281	PRDM16	Acute Myeloid Leukemia (AML)	TCGA-LAML	Humanmethylation450	OS	1	F	Unknown	N_Shore	Gender, Age, Race, Ethnicity, Pathologic-Stage	0.988530737	0.997325859	0.692-1.437	0.146	0.739	0.492-1.111
PRDM16_cg25832598_Acute Myeloid Leukemia (AML)_TCGA-LAML_Humanmethylation450_OS	cg25832598	PRDM16	Acute Myeloid Leukemia (AML)	TCGA-LAML	Humanmethylation450	OS	1	F	Unknown	N_Shelf	Gender, Age, Race, Ethnicity, Pathologic-Stage	0.932644159	1.015855561	0.705-1.463	0.00922	0.462	0.259-0.826
PRDM16_cg24894838_Acute Myeloid Leukemia (AML)_TCGA-LAML_Humanmethylation450_OS	cg24894838	PRDM16	Acute Myeloid Leukemia (AML)	TCGA-LAML	Humanmethylation450	OS	1	F	Unclassified_Cell_type_specific	N_Shore	Gender, Age, Race, Ethnicity, Pathologic-Stage	0.0597536	1.425098742	0.986-2.061	0.00182	1.83	1.253-2.683
PRDM16_cg05639522_Acute Myeloid Leukemia (AML)_TCGA-LAML_Humanmethylation450_OS	cg05639522	PRDM16	Acute Myeloid Leukemia (AML)	TCGA-LAML	Humanmethylation450	OS	1	F	Unknown	Island	Gender, Age, Race, Ethnicity, Pathologic-Stage	0.130237901	0.754236133	0.523-1.087	8.63E-05	3.39	1.843-6.239
PRDM16_cg17759806_Acute Myeloid Leukemia (AML)_TCGA-LAML_Humanmethylation450_OS	cg17759806	PRDM16	Acute Myeloid Leukemia (AML)	TCGA-LAML	Humanmethylation450	OS	1	R	Unknown	N_Shore	Gender, Age, Race, Ethnicity, Pathologic-Stage	0.223295705	1.255893469	0.87-1.812	0.0624	2.35	0.957-5.769
PRDM16_cg26828131_Acute Myeloid Leukemia (AML)_TCGA-LAML_Humanmethylation450_OS	cg26828131	PRDM16	Acute Myeloid Leukemia (AML)	TCGA-LAML	Humanmethylation450	OS	1	R	Unknown	Island	Gender, Age, Race, Ethnicity, Pathologic-Stage	0.961297454	0.991014018	0.688-1.427	0.00155	2.49	1.414-4.368
PRDM16_cg11070531_Acute Myeloid Leukemia (AML)_TCGA-LAML_Humanmethylation450_OS	cg11070531	PRDM16	Acute Myeloid Leukemia (AML)	TCGA-LAML	Humanmethylation450	OS	1	R	Unknown	Unknown	Gender, Age, Race, Ethnicity, Pathologic-Stage	0.49615084	0.880103382	0.609-1.271	0.0478	2.75	1.01-7.48
PRDM16_cg03289576_Acute Myeloid Leukemia (AML)_TCGA-LAML_Humanmethylation450_OS	cg03289576	PRDM16	Acute Myeloid Leukemia (AML)	TCGA-LAML	Humanmethylation450	OS	1	R	Unknown	S_Shelf	Gender, Age, Race, Ethnicity, Pathologic-Stage	0.608475785	1.100046932	0.764-1.584	0.0356	1.51	1.028-2.207
PRDM16_cg15574509_Acute Myeloid Leukemia (AML)_TCGA-LAML_Humanmethylation450_OS	cg15574509	PRDM16	Acute Myeloid Leukemia (AML)	TCGA-LAML	Humanmethylation450	OS	1	F	Unknown	Unknown	Gender, Age, Race, Ethnicity, Pathologic-Stage	0.7777899	0.948750661	0.658-1.367	0.238	0.548	0.202-1.487
PRDM16_cg18642499_Acute Myeloid Leukemia (AML)_TCGA-LAML_Humanmethylation450_OS	cg18642499	PRDM16	Acute Myeloid Leukemia (AML)	TCGA-LAML	Humanmethylation450	OS	1	F	Unknown	Unknown	Gender, Age, Race, Ethnicity, Pathologic-Stage	0.674000365	0.924731899	0.642-1.332	0.00551	0.537	0.346-0.833
PRDM16_cg12652502_Acute Myeloid Leukemia (AML)_TCGA-LAML_Humanmethylation450_OS	cg12652502	PRDM16	Acute Myeloid Leukemia (AML)	TCGA-LAML	Humanmethylation450	OS	1	R	Unclassified_Cell_type_specific	Unknown	Gender, Age, Race, Ethnicity, Pathologic-Stage	0.677594377	1.08040054	0.75-1.556	0.0871	0.512	0.238-1.102
PRDM16_cg26123029_Acute Myeloid Leukemia (AML)_TCGA-LAML_Humanmethylation450_OS	cg26123029	PRDM16	Acute Myeloid Leukemia (AML)	TCGA-LAML	Humanmethylation450	OS	1	F	Unclassified_Cell_type_specific	Unknown	Gender, Age, Race, Ethnicity, Pathologic-Stage	0.849633122	1.035906474	0.719-1.492	0.117	1.41	0.918-2.157
PRDM16_cg09581060_Acute Myeloid Leukemia (AML)_TCGA-LAML_Humanmethylation450_OS	cg09581060	PRDM16	Acute Myeloid Leukemia (AML)	TCGA-LAML	Humanmethylation450	OS	1	R	Unknown	Island	Gender, Age, Race, Ethnicity, Pathologic-Stage	0.348587479	0.839034382	0.581-1.211	0.171	1.43	0.856-2.404
PRDM16_cg27425331_Acute Myeloid Leukemia (AML)_TCGA-LAML_Humanmethylation450_OS	cg27425331	PRDM16	Acute Myeloid Leukemia (AML)	TCGA-LAML	Humanmethylation450	OS	1	F	Unclassified_Cell_type_specific	N_Shelf	Gender, Age, Race, Ethnicity, Pathologic-Stage	0.594740626	0.905794282	0.629-1.304	0.00533	0.375	0.188-0.747
PRDM16_cg02794788_Acute Myeloid Leukemia (AML)_TCGA-LAML_Humanmethylation450_OS	cg02794788	PRDM16	Acute Myeloid Leukemia (AML)	TCGA-LAML	Humanmethylation450	OS	1	R	Unclassified_Cell_type_specific	N_Shelf	Gender, Age, Race, Ethnicity, Pathologic-Stage	0.847581897	1.036395246	0.72-1.492	0.00034	2.29	1.457-3.614
PRDM16_cg00040862_Acute Myeloid Leukemia (AML)_TCGA-LAML_Humanmethylation450_OS	cg00040862	PRDM16	Acute Myeloid Leukemia (AML)	TCGA-LAML	Humanmethylation450	OS	1	R	Unknown	Unknown	Gender, Age, Race, Ethnicity, Pathologic-Stage	0.643890311	0.917182517	0.636-1.323	0.0142	0.426	0.215-0.842
PRDM16_cg18639238_Acute Myeloid Leukemia (AML)_TCGA-LAML_Humanmethylation450_OS	cg18639238	PRDM16	Acute Myeloid Leukemia (AML)	TCGA-LAML	Humanmethylation450	OS	1	R	Unknown	Island	Gender, Age, Race, Ethnicity, Pathologic-Stage	0.286901937	1.220418698	0.846-1.761	0.000913	0.345	0.184-0.647
PRDM16_cg03095607_Acute Myeloid Leukemia (AML)_TCGA-LAML_Humanmethylation450_OS	cg03095607	PRDM16	Acute Myeloid Leukemia (AML)	TCGA-LAML	Humanmethylation450	OS	1	R	Unknown	Unknown	Gender, Age, Race, Ethnicity, Pathologic-Stage	0.29979344	0.824153247	0.572-1.188	0.144	0.719	0.461-1.119
PRDM16_cg02761944_Acute Myeloid Leukemia (AML)_TCGA-LAML_Humanmethylation450_OS	cg02761944	PRDM16	Acute Myeloid Leukemia (AML)	TCGA-LAML	Humanmethylation450	OS	1	F	Unknown	Island	Gender, Age, Race, Ethnicity, Pathologic-Stage	0.917413535	1.019529197	0.707-1.469	0.059	0.608	0.363-1.019
PRDM16_cg25799361_Acute Myeloid Leukemia (AML)_TCGA-LAML_Humanmethylation450_OS	cg25799361	PRDM16	Acute Myeloid Leukemia (AML)	TCGA-LAML	Humanmethylation450	OS	1	R	Unknown	N_Shore	Gender, Age, Race, Ethnicity, Pathologic-Stage	0.403269531	1.168689763	0.811-1.684	0.0115	3.65	1.337-9.973
PRDM16_cg03646994_Acute Myeloid Leukemia (AML)_TCGA-LAML_Humanmethylation450_OS	cg03646994	PRDM16	Acute Myeloid Leukemia (AML)	TCGA-LAML	Humanmethylation450	OS	1	R	Unknown	Island	Gender, Age, Race, Ethnicity, Pathologic-Stage	0.540843646	0.892131147	0.619-1.286	0.0545	1.95	0.987-3.865
PRDM16_cg22182287_Acute Myeloid Leukemia (AML)_TCGA-LAML_Humanmethylation450_OS	cg22182287	PRDM16	Acute Myeloid Leukemia (AML)	TCGA-LAML	Humanmethylation450	OS	1	F	Unknown	Unknown	Gender, Age, Race, Ethnicity, Pathologic-Stage	0.252532943	1.238926407	0.858-1.788	0.00468	1.83	1.204-2.785
PRDM16_cg08050967_Acute Myeloid Leukemia (AML)_TCGA-LAML_Humanmethylation450_OS	cg08050967	PRDM16	Acute Myeloid Leukemia (AML)	TCGA-LAML	Humanmethylation450	OS	1	R	Unknown	N_Shore	Gender, Age, Race, Ethnicity, Pathologic-Stage	0.946861371	1.01249525	0.703-1.459	0.124	1.35	0.92-1.984
PRDM16_cg06529996_Acute Myeloid Leukemia (AML)_TCGA-LAML_Humanmethylation450_OS	cg06529996	PRDM16	Acute Myeloid Leukemia (AML)	TCGA-LAML	Humanmethylation450	OS	1	F	Unknown	N_Shore	Gender, Age, Race, Ethnicity, Pathologic-Stage	0.832850494	1.040147876	0.722-1.499	0.0791	1.43	0.959-2.133
PRDM16_cg01370334_Acute Myeloid Leukemia (AML)_TCGA-LAML_Humanmethylation450_OS	cg01370334	PRDM16	Acute Myeloid Leukemia (AML)	TCGA-LAML	Humanmethylation450	OS	1	F	Unknown	Unknown	Gender, Age, Race, Ethnicity, Pathologic-Stage	0.572489089	1.111910573	0.769-1.607	0.0148	3.48	1.277-9.509
PRDM16_cg00835279_Acute Myeloid Leukemia (AML)_TCGA-LAML_Humanmethylation450_OS	cg00835279	PRDM16	Acute Myeloid Leukemia (AML)	TCGA-LAML	Humanmethylation450	OS	1	R	Unknown	N_Shelf	Gender, Age, Race, Ethnicity, Pathologic-Stage	0.530156633	0.88959416	0.617-1.282	0.0231	0.471	0.246-0.902
PRDM16_cg08235183_Acute Myeloid Leukemia (AML)_TCGA-LAML_Humanmethylation450_OS	cg08235183	PRDM16	Acute Myeloid Leukemia (AML)	TCGA-LAML	Humanmethylation450	OS	1	R	Unknown	N_Shore	Gender, Age, Race, Ethnicity, Pathologic-Stage	0.093606517	1.369676193	0.948-1.978	0.00773	1.69	1.148-2.478
PRDM16_cg14926093_Acute Myeloid Leukemia (AML)_TCGA-LAML_Humanmethylation450_OS	cg14926093	PRDM16	Acute Myeloid Leukemia (AML)	TCGA-LAML	Humanmethylation450	OS	1	R	Unclassified_Cell_type_specific	Unknown	Gender, Age, Race, Ethnicity, Pathologic-Stage	0.587051978	1.106799314	0.767-1.596	0.00545	0.547	0.357-0.837
PRDM16_cg15327641_Acute Myeloid Leukemia (AML)_TCGA-LAML_Humanmethylation450_OS	cg15327641	PRDM16	Acute Myeloid Leukemia (AML)	TCGA-LAML	Humanmethylation450	OS	1	F	Unknown	Unknown	Gender, Age, Race, Ethnicity, Pathologic-Stage	0.522961873	1.12664186	0.781-1.624	0.00337	0.545	0.363-0.818
PRDM16_cg24221559_Acute Myeloid Leukemia (AML)_TCGA-LAML_Humanmethylation450_OS	cg24221559	PRDM16	Acute Myeloid Leukemia (AML)	TCGA-LAML	Humanmethylation450	OS	1	R	Unknown	Unknown	Gender, Age, Race, Ethnicity, Pathologic-Stage	0.386355511	0.850558063	0.59-1.227	0.000145	0.306	0.166-0.563
PRDM16_cg08526991_Acute Myeloid Leukemia (AML)_TCGA-LAML_Humanmethylation450_OS	cg08526991	PRDM16	Acute Myeloid Leukemia (AML)	TCGA-LAML	Humanmethylation450	OS	1	F	Unclassified_Cell_type_specific	S_Shore	Gender, Age, Race, Ethnicity, Pathologic-Stage	0.089059021	0.727292558	0.504-1.05	0.0148	0.517	0.304-0.879
PRDM16_cg09605095_Acute Myeloid Leukemia (AML)_TCGA-LAML_Humanmethylation450_OS	cg09605095	PRDM16	Acute Myeloid Leukemia (AML)	TCGA-LAML	Humanmethylation450	OS	1	R	Unknown	Unknown	Gender, Age, Race, Ethnicity, Pathologic-Stage	0.074277784	1.397968126	0.968-2.02	0.0743	1.4	0.968-2.02
PRDM16_cg18306502_Acute Myeloid Leukemia (AML)_TCGA-LAML_Humanmethylation450_OS	cg18306502	PRDM16	Acute Myeloid Leukemia (AML)	TCGA-LAML	Humanmethylation450	OS	1	R	Unknown	Island	Gender, Age, Race, Ethnicity, Pathologic-Stage	0.066477828	1.411956542	0.977-2.041	0.0207	1.59	1.073-2.347
PRDM16_cg19452338_Acute Myeloid Leukemia (AML)_TCGA-LAML_Humanmethylation450_OS	cg19452338	PRDM16	Acute Myeloid Leukemia (AML)	TCGA-LAML	Humanmethylation450	OS	1	F	Unknown	Unknown	Gender, Age, Race, Ethnicity, Pathologic-Stage	0.818082626	0.958012939	0.665-1.381	0.0629	0.523	0.265-1.035
PRDM16_cg13217590_Acute Myeloid Leukemia (AML)_TCGA-LAML_Humanmethylation450_OS	cg13217590	PRDM16	Acute Myeloid Leukemia (AML)	TCGA-LAML	Humanmethylation450	OS	1	F	Unknown	N_Shelf	Gender, Age, Race, Ethnicity, Pathologic-Stage	0.001899161	0.553523268	0.381-0.804	0.00137	0.532	0.362-0.783
PRDM16_cg16719845_Acute Myeloid Leukemia (AML)_TCGA-LAML_Humanmethylation450_OS	cg16719845	PRDM16	Acute Myeloid Leukemia (AML)	TCGA-LAML	Humanmethylation450	OS	1	F	Unknown	Unknown	Gender, Age, Race, Ethnicity, Pathologic-Stage	0.832367601	1.040142832	0.722-1.498	0.107	0.654	0.391-1.096
PRDM16_cg26457075_Acute Myeloid Leukemia (AML)_TCGA-LAML_Humanmethylation450_OS	cg26457075	PRDM16	Acute Myeloid Leukemia (AML)	TCGA-LAML	Humanmethylation450	OS	1	R	Unknown	Island	Gender, Age, Race, Ethnicity, Pathologic-Stage	0.494141155	1.136142108	0.788-1.638	0.00133	0.364	0.196-0.675
PRDM16_cg06165655_Acute Myeloid Leukemia (AML)_TCGA-LAML_Humanmethylation450_OS	cg06165655	PRDM16	Acute Myeloid Leukemia (AML)	TCGA-LAML	Humanmethylation450	OS	1	F	Unknown	N_Shelf	Gender, Age, Race, Ethnicity, Pathologic-Stage	0.430463218	1.15851355	0.804-1.67	0.0341	1.55	1.033-2.329
PRDM16_cg09710363_Acute Myeloid Leukemia (AML)_TCGA-LAML_Humanmethylation450_OS	cg09710363	PRDM16	Acute Myeloid Leukemia (AML)	TCGA-LAML	Humanmethylation450	OS	1	R	Unknown	Unknown	Gender, Age, Race, Ethnicity, Pathologic-Stage	0.685409161	0.92726464	0.643-1.336	0.0399	0.608	0.379-0.977
PRDM16_cg23525180_Acute Myeloid Leukemia (AML)_TCGA-LAML_Humanmethylation450_OS	cg23525180	PRDM16	Acute Myeloid Leukemia (AML)	TCGA-LAML	Humanmethylation450	OS	1	R	Unknown	Unknown	Gender, Age, Race, Ethnicity, Pathologic-Stage	0.128058146	1.331317458	0.921-1.925	0.0557	1.43	0.991-2.059
PRDM16_cg20295816_Acute Myeloid Leukemia (AML)_TCGA-LAML_Humanmethylation450_OS	cg20295816	PRDM16	Acute Myeloid Leukemia (AML)	TCGA-LAML	Humanmethylation450	OS	1	F	Unknown	S_Shore	Gender, Age, Race, Ethnicity, Pathologic-Stage	0.377017765	1.179126604	0.818-1.7	0.137	1.41	0.897-2.208
PRDM16_cg14909930_Acute Myeloid Leukemia (AML)_TCGA-LAML_Humanmethylation450_OS	cg14909930	PRDM16	Acute Myeloid Leukemia (AML)	TCGA-LAML	Humanmethylation450	OS	1	F	Unknown	Unknown	Gender, Age, Race, Ethnicity, Pathologic-Stage	0.954320698	1.010707891	0.702-1.455	0.185	0.726	0.452-1.166
PRDM16_cg12256362_Acute Myeloid Leukemia (AML)_TCGA-LAML_Humanmethylation450_OS	cg12256362	PRDM16	Acute Myeloid Leukemia (AML)	TCGA-LAML	Humanmethylation450	OS	1	R	Unclassified	N_Shelf	Gender, Age, Race, Ethnicity, Pathologic-Stage	0.760113833	0.944704233	0.656-1.361	0.0336	0.667	0.459-0.969
PRDM16_cg08698219_Acute Myeloid Leukemia (AML)_TCGA-LAML_Humanmethylation450_OS	cg08698219	PRDM16	Acute Myeloid Leukemia (AML)	TCGA-LAML	Humanmethylation450	OS	1	R	Unknown	Unknown	Gender, Age, Race, Ethnicity, Pathologic-Stage	0.912462064	0.979749725	0.68-1.411	0.0204	1.92	1.106-3.338
PRDM16_cg23889771_Acute Myeloid Leukemia (AML)_TCGA-LAML_Humanmethylation450_OS	cg23889771	PRDM16	Acute Myeloid Leukemia (AML)	TCGA-LAML	Humanmethylation450	OS	1	R	Unknown	Unknown	Gender, Age, Race, Ethnicity, Pathologic-Stage	0.414059524	1.165121268	0.807-1.681	0.0059	2.16	1.248-3.735
PRDM16_cg14388108_Acute Myeloid Leukemia (AML)_TCGA-LAML_Humanmethylation450_OS	cg14388108	PRDM16	Acute Myeloid Leukemia (AML)	TCGA-LAML	Humanmethylation450	OS	1	F	Unknown	N_Shelf	Gender, Age, Race, Ethnicity, Pathologic-Stage	0.008667982	1.656593726	1.136-2.415	0.000407	1.96	1.349-2.841
PRDM16_cg01231165_Acute Myeloid Leukemia (AML)_TCGA-LAML_Humanmethylation450_OS	cg01231165	PRDM16	Acute Myeloid Leukemia (AML)	TCGA-LAML	Humanmethylation450	OS	1	F	Unknown	Unknown	Gender, Age, Race, Ethnicity, Pathologic-Stage	0.959828652	0.990676118	0.688-1.426	0.27	0.779	0.5-1.214
PRDM16_cg19516340_Acute Myeloid Leukemia (AML)_TCGA-LAML_Humanmethylation450_OS	cg19516340	PRDM16	Acute Myeloid Leukemia (AML)	TCGA-LAML	Humanmethylation450	OS	1	R	Unknown	Unknown	Gender, Age, Race, Ethnicity, Pathologic-Stage	0.347301793	0.839268018	0.582-1.209	0.00533	0.523	0.332-0.825
PRDM16_cg02644784_Acute Myeloid Leukemia (AML)_TCGA-LAML_Humanmethylation450_OS	cg02644784	PRDM16	Acute Myeloid Leukemia (AML)	TCGA-LAML	Humanmethylation450	OS	1	R	Unknown	S_Shelf	Gender, Age, Race, Ethnicity, Pathologic-Stage	0.643640431	0.917472626	0.637-1.322	0.211	0.529	0.195-1.435
PRDM16_cg02829992_Acute Myeloid Leukemia (AML)_TCGA-LAML_Humanmethylation450_OS	cg02829992	PRDM16	Acute Myeloid Leukemia (AML)	TCGA-LAML	Humanmethylation450	OS	1	F	Unknown	Unknown	Gender, Age, Race, Ethnicity, Pathologic-Stage	0.875440811	1.029587462	0.715-1.483	0.0864	1.95	0.909-4.205
PRDM16_cg05042697_Acute Myeloid Leukemia (AML)_TCGA-LAML_Humanmethylation450_OS	cg05042697	PRDM16	Acute Myeloid Leukemia (AML)	TCGA-LAML	Humanmethylation450	OS	1	F	Unknown	Unknown	Gender, Age, Race, Ethnicity, Pathologic-Stage	0.292436804	0.822088867	0.571-1.184	0.0219	0.538	0.317-0.914
PRDM16_cg22811233_Acute Myeloid Leukemia (AML)_TCGA-LAML_Humanmethylation450_OS	cg22811233	PRDM16	Acute Myeloid Leukemia (AML)	TCGA-LAML	Humanmethylation450	OS	1	R	Unknown	N_Shore	Gender, Age, Race, Ethnicity, Pathologic-Stage	0.240233049	0.803707794	0.558-1.157	0.0612	0.603	0.356-1.024
PRDM16_cg11655017_Acute Myeloid Leukemia (AML)_TCGA-LAML_Humanmethylation450_OS	cg11655017	PRDM16	Acute Myeloid Leukemia (AML)	TCGA-LAML	Humanmethylation450	OS	1	F	Unknown	Unknown	Gender, Age, Race, Ethnicity, Pathologic-Stage	0.371841011	0.84597603	0.586-1.221	0.0193	0.561	0.345-0.911
PRDM16_cg15841711_Acute Myeloid Leukemia (AML)_TCGA-LAML_Humanmethylation450_OS	cg15841711	PRDM16	Acute Myeloid Leukemia (AML)	TCGA-LAML	Humanmethylation450	OS	1	R	Unknown	N_Shore	Gender, Age, Race, Ethnicity, Pathologic-Stage	0.107317576	0.740381632	0.514-1.067	0.0139	0.592	0.39-0.899
PRDM16_cg21693780_Acute Myeloid Leukemia (AML)_TCGA-LAML_Humanmethylation450_OS	cg21693780	PRDM16	Acute Myeloid Leukemia (AML)	TCGA-LAML	Humanmethylation450	OS	1	F	Unclassified_Cell_type_specific	N_Shore	Gender, Age, Race, Ethnicity, Pathologic-Stage	0.684820935	0.927332888	0.644-1.335	0.107	0.389	0.124-1.226
PRDM16_cg05996160_Acute Myeloid Leukemia (AML)_TCGA-LAML_Humanmethylation450_OS	cg05996160	PRDM16	Acute Myeloid Leukemia (AML)	TCGA-LAML	Humanmethylation450	OS	1	R	Unknown	Unknown	Gender, Age, Race, Ethnicity, Pathologic-Stage	0.242181177	0.803316001	0.557-1.16	0.00552	0.426	0.233-0.778
PRDM16_cg14953666_Acute Myeloid Leukemia (AML)_TCGA-LAML_Humanmethylation450_OS	cg14953666	PRDM16	Acute Myeloid Leukemia (AML)	TCGA-LAML	Humanmethylation450	OS	1	F	Unknown	Unknown	Gender, Age, Race, Ethnicity, Pathologic-Stage	0.337921878	0.836546883	0.581-1.205	0.0317	0.644	0.431-0.962
PRDM16_cg06530338_Acute Myeloid Leukemia (AML)_TCGA-LAML_Humanmethylation450_OS	cg06530338	PRDM16	Acute Myeloid Leukemia (AML)	TCGA-LAML	Humanmethylation450	OS	1	R	Unknown	N_Shelf	Gender, Age, Race, Ethnicity, Pathologic-Stage	0.148049198	0.762662667	0.528-1.101	0.00723	0.602	0.415-0.872
PRDM16_cg19541916_Acute Myeloid Leukemia (AML)_TCGA-LAML_Humanmethylation450_OS	cg19541916	PRDM16	Acute Myeloid Leukemia (AML)	TCGA-LAML	Humanmethylation450	OS	1	R	Unknown	Island	Gender, Age, Race, Ethnicity, Pathologic-Stage	0.110822166	1.348514672	0.934-1.947	0.0436	1.49	1.011-2.184
PRDM16_cg21177096_Acute Myeloid Leukemia (AML)_TCGA-LAML_Humanmethylation450_OS	cg21177096	PRDM16	Acute Myeloid Leukemia (AML)	TCGA-LAML	Humanmethylation450	OS	1	F	Unknown	S_Shelf	Gender, Age, Race, Ethnicity, Pathologic-Stage	0.546520897	1.119253575	0.776-1.614	0.0124	0.398	0.193-0.819
PRDM16_cg24598106_Acute Myeloid Leukemia (AML)_TCGA-LAML_Humanmethylation450_OS	cg24598106	PRDM16	Acute Myeloid Leukemia (AML)	TCGA-LAML	Humanmethylation450	OS	1	R	Unknown	N_Shelf	Gender, Age, Race, Ethnicity, Pathologic-Stage	0.648256733	0.918499998	0.637-1.323	0.0699	0.561	0.301-1.048
PRDM16_cg16149238_Acute Myeloid Leukemia (AML)_TCGA-LAML_Humanmethylation450_OS	cg16149238	PRDM16	Acute Myeloid Leukemia (AML)	TCGA-LAML	Humanmethylation450	OS	1	F	Unknown	Island	Gender, Age, Race, Ethnicity, Pathologic-Stage	0.004980678	0.588326508	0.406-0.852	0.00345	0.574	0.396-0.833
PRDM16_cg06224763_Acute Myeloid Leukemia (AML)_TCGA-LAML_Humanmethylation450_OS	cg06224763	PRDM16	Acute Myeloid Leukemia (AML)	TCGA-LAML	Humanmethylation450	OS	1	F	Unknown	Unknown	Gender, Age, Race, Ethnicity, Pathologic-Stage	0.158945786	1.301473384	0.902-1.878	0.00879	1.72	1.146-2.571
PRDM16_cg23117304_Acute Myeloid Leukemia (AML)_TCGA-LAML_Humanmethylation450_OS	cg23117304	PRDM16	Acute Myeloid Leukemia (AML)	TCGA-LAML	Humanmethylation450	OS	1	F	Unknown	S_Shore	Gender, Age, Race, Ethnicity, Pathologic-Stage	0.021447407	1.542742616	1.066-2.232	0.00077	1.91	1.309-2.777
PRDM16_cg13874979_Acute Myeloid Leukemia (AML)_TCGA-LAML_Humanmethylation450_OS	cg13874979	PRDM16	Acute Myeloid Leukemia (AML)	TCGA-LAML	Humanmethylation450	OS	1	F	Unknown	N_Shore	Gender, Age, Race, Ethnicity, Pathologic-Stage	0.332236713	1.197968311	0.832-1.726	0.138	1.33	0.912-1.94
PRDM16_cg23056047_Acute Myeloid Leukemia (AML)_TCGA-LAML_Humanmethylation450_OS	cg23056047	PRDM16	Acute Myeloid Leukemia (AML)	TCGA-LAML	Humanmethylation450	OS	1	R	Unknown	Island	Gender, Age, Race, Ethnicity, Pathologic-Stage	0.187262808	0.781909252	0.542-1.127	0.0036	0.578	0.4-0.836
PRDM16_cg23009452_Acute Myeloid Leukemia (AML)_TCGA-LAML_Humanmethylation450_OS	cg23009452	PRDM16	Acute Myeloid Leukemia (AML)	TCGA-LAML	Humanmethylation450	OS	1	R	Unclassified_Cell_type_specific	Unknown	Gender, Age, Race, Ethnicity, Pathologic-Stage	0.961224039	0.991008671	0.689-1.426	0.0305	2.13	1.074-4.215
PRDM16_cg27369452_Acute Myeloid Leukemia (AML)_TCGA-LAML_Humanmethylation450_OS	cg27369452	PRDM16	Acute Myeloid Leukemia (AML)	TCGA-LAML	Humanmethylation450	OS	1	F	Unknown	Island	Gender, Age, Race, Ethnicity, Pathologic-Stage	0.776374734	0.948464482	0.658-1.366	0.0141	1.7	1.112-2.586
PRDM16_cg04683068_Acute Myeloid Leukemia (AML)_TCGA-LAML_Humanmethylation450_OS	cg04683068	PRDM16	Acute Myeloid Leukemia (AML)	TCGA-LAML	Humanmethylation450	OS	1	R	Unknown	Unknown	Gender, Age, Race, Ethnicity, Pathologic-Stage	0.208035142	1.266109771	0.877-1.828	0.0286	1.88	1.068-3.302
PRDM16_cg05165989_Acute Myeloid Leukemia (AML)_TCGA-LAML_Humanmethylation450_OS	cg05165989	PRDM16	Acute Myeloid Leukemia (AML)	TCGA-LAML	Humanmethylation450	OS	1	F	Unknown	Island	Gender, Age, Race, Ethnicity, Pathologic-Stage	0.833288549	0.961646984	0.668-1.384	0.236	0.751	0.467-1.206
PRDM16_cg15398497_Acute Myeloid Leukemia (AML)_TCGA-LAML_Humanmethylation450_OS	cg15398497	PRDM16	Acute Myeloid Leukemia (AML)	TCGA-LAML	Humanmethylation450	OS	1	R	Unknown	Unknown	Gender, Age, Race, Ethnicity, Pathologic-Stage	0.876526065	0.97149844	0.675-1.399	0.0231	0.576	0.357-0.927
PRDM16_cg04223842_Acute Myeloid Leukemia (AML)_TCGA-LAML_Humanmethylation450_OS	cg04223842	PRDM16	Acute Myeloid Leukemia (AML)	TCGA-LAML	Humanmethylation450	OS	1	R	Unknown	Island	Gender, Age, Race, Ethnicity, Pathologic-Stage	0.322893323	0.831032143	0.576-1.199	7.54E-06	0.307	0.183-0.515
PRDM16_cg24304658_Acute Myeloid Leukemia (AML)_TCGA-LAML_Humanmethylation450_OS	cg24304658	PRDM16	Acute Myeloid Leukemia (AML)	TCGA-LAML	Humanmethylation450	OS	1	R	Unknown	Island	Gender, Age, Race, Ethnicity, Pathologic-Stage	0.168651413	1.294011618	0.897-1.868	0.00132	2.99	1.533-5.832
PRDM16_cg11592230_Acute Myeloid Leukemia (AML)_TCGA-LAML_Humanmethylation450_OS	cg11592230	PRDM16	Acute Myeloid Leukemia (AML)	TCGA-LAML	Humanmethylation450	OS	1	R	Unclassified_Cell_type_specific	S_Shore	Gender, Age, Race, Ethnicity, Pathologic-Stage	0.648537323	0.918484459	0.637-1.324	0.00465	0.525	0.336-0.82
PRDM16_cg19635810_Acute Myeloid Leukemia (AML)_TCGA-LAML_Humanmethylation450_OS	cg19635810	PRDM16	Acute Myeloid Leukemia (AML)	TCGA-LAML	Humanmethylation450	OS	1	F	Unknown	S_Shore	Gender, Age, Race, Ethnicity, Pathologic-Stage	0.048504176	1.446582127	1.002-2.088	0.00399	1.71	1.188-2.475
PRDM16_cg01519714_Acute Myeloid Leukemia (AML)_TCGA-LAML_Humanmethylation450_OS	cg01519714	PRDM16	Acute Myeloid Leukemia (AML)	TCGA-LAML	Humanmethylation450	OS	1	F	Unknown	N_Shore	Gender, Age, Race, Ethnicity, Pathologic-Stage	0.889434923	0.974497932	0.677-1.403	0.322	1.39	0.725-2.658
PRDM16_cg04059696_Acute Myeloid Leukemia (AML)_TCGA-LAML_Humanmethylation450_OS	cg04059696	PRDM16	Acute Myeloid Leukemia (AML)	TCGA-LAML	Humanmethylation450	OS	1	R	Unknown	Unknown	Gender, Age, Race, Ethnicity, Pathologic-Stage	0.107832455	1.35030679	0.936-1.947	0.0374	1.48	1.023-2.142
PRDM16_cg12821679_Acute Myeloid Leukemia (AML)_TCGA-LAML_Humanmethylation450_OS	cg12821679	PRDM16	Acute Myeloid Leukemia (AML)	TCGA-LAML	Humanmethylation450	OS	1	F	Unknown	N_Shore	Gender, Age, Race, Ethnicity, Pathologic-Stage	0.083137372	1.384952142	0.958-2.002	0.0456	1.46	1.007-2.108
PRDM16_cg07655965_Acute Myeloid Leukemia (AML)_TCGA-LAML_Humanmethylation450_OS	cg07655965	PRDM16	Acute Myeloid Leukemia (AML)	TCGA-LAML	Humanmethylation450	OS	1	F	Unknown	S_Shore	Gender, Age, Race, Ethnicity, Pathologic-Stage	0.022819529	0.648860721	0.447-0.942	0.0204	0.644	0.444-0.934
PRDM16_cg01900371_Acute Myeloid Leukemia (AML)_TCGA-LAML_Humanmethylation450_OS	cg01900371	PRDM16	Acute Myeloid Leukemia (AML)	TCGA-LAML	Humanmethylation450	OS	1	F	Unknown	Unknown	Gender, Age, Race, Ethnicity, Pathologic-Stage	0.55188999	0.894897502	0.621-1.29	0.043	0.65	0.428-0.987
PRDM16_cg13174651_Acute Myeloid Leukemia (AML)_TCGA-LAML_Humanmethylation450_OS	cg13174651	PRDM16	Acute Myeloid Leukemia (AML)	TCGA-LAML	Humanmethylation450	OS	1	R	Unknown	S_Shore	Gender, Age, Race, Ethnicity, Pathologic-Stage	0.511861733	0.885014976	0.614-1.275	0.0344	0.622	0.401-0.966
PRDM16_cg13830506_Acute Myeloid Leukemia (AML)_TCGA-LAML_Humanmethylation450_OS	cg13830506	PRDM16	Acute Myeloid Leukemia (AML)	TCGA-LAML	Humanmethylation450	OS	1	R	Unknown	S_Shore	Gender, Age, Race, Ethnicity, Pathologic-Stage	0.931862174	0.984177555	0.683-1.419	0.0745	0.663	0.422-1.042
PRDM16_cg20651084_Acute Myeloid Leukemia (AML)_TCGA-LAML_Humanmethylation450_OS	cg20651084	PRDM16	Acute Myeloid Leukemia (AML)	TCGA-LAML	Humanmethylation450	OS	1	R	Unknown	S_Shore	Gender, Age, Race, Ethnicity, Pathologic-Stage	0.807556441	0.9556184	0.663-1.377	0.0189	2.27	1.145-4.501
PRDM16_cg15661865_Acute Myeloid Leukemia (AML)_TCGA-LAML_Humanmethylation450_OS	cg15661865	PRDM16	Acute Myeloid Leukemia (AML)	TCGA-LAML	Humanmethylation450	OS	1	R	Unknown	Unknown	Gender, Age, Race, Ethnicity, Pathologic-Stage	0.620923704	0.91206259	0.633-1.314	0.169	0.768	0.528-1.118
PRDM16_cg20888435_Acute Myeloid Leukemia (AML)_TCGA-LAML_Humanmethylation450_OS	cg20888435	PRDM16	Acute Myeloid Leukemia (AML)	TCGA-LAML	Humanmethylation450	OS	1	F	Unclassified_Cell_type_specific	N_Shore	Gender, Age, Race, Ethnicity, Pathologic-Stage	0.220752953	1.258160103	0.871-1.817	0.104	1.37	0.938-1.998
PRDM16_cg17158414_Acute Myeloid Leukemia (AML)_TCGA-LAML_Humanmethylation450_OS	cg17158414	PRDM16	Acute Myeloid Leukemia (AML)	TCGA-LAML	Humanmethylation450	OS	1	F	Unknown	Unknown	Gender, Age, Race, Ethnicity, Pathologic-Stage	0.910428341	0.979296837	0.68-1.41	0.207	1.37	0.839-2.244
PRDM16_cg13640518_Acute Myeloid Leukemia (AML)_TCGA-LAML_Humanmethylation450_OS	cg13640518	PRDM16	Acute Myeloid Leukemia (AML)	TCGA-LAML	Humanmethylation450	OS	1	R	Unknown	Island	Gender, Age, Race, Ethnicity, Pathologic-Stage	0.802666098	1.047615467	0.727-1.509	0.0146	1.71	1.111-2.618
PRDM16_cg00510539_Acute Myeloid Leukemia (AML)_TCGA-LAML_Humanmethylation450_OS	cg00510539	PRDM16	Acute Myeloid Leukemia (AML)	TCGA-LAML	Humanmethylation450	OS	1	R	Unknown	Island	Gender, Age, Race, Ethnicity, Pathologic-Stage	0.317124327	1.205612522	0.836-1.739	0.137	0.507	0.207-1.243
PRDM16_cg26251429_Acute Myeloid Leukemia (AML)_TCGA-LAML_Humanmethylation450_OS	cg26251429	PRDM16	Acute Myeloid Leukemia (AML)	TCGA-LAML	Humanmethylation450	OS	1	R	Unclassified_Cell_type_specific	S_Shore	Gender, Age, Race, Ethnicity, Pathologic-Stage	0.695044503	0.929525153	0.645-1.34	0.096	2.34	0.86-6.352
PRDM16_cg25522894_Acute Myeloid Leukemia (AML)_TCGA-LAML_Humanmethylation450_OS	cg25522894	PRDM16	Acute Myeloid Leukemia (AML)	TCGA-LAML	Humanmethylation450	OS	1	F	Unknown	N_Shore	Gender, Age, Race, Ethnicity, Pathologic-Stage	0.892201626	1.025525387	0.712-1.477	0.0456	0.679	0.465-0.993
PRDM16_cg03602297_Acute Myeloid Leukemia (AML)_TCGA-LAML_Humanmethylation450_OS	cg03602297	PRDM16	Acute Myeloid Leukemia (AML)	TCGA-LAML	Humanmethylation450	OS	1	R	Unclassified_Cell_type_specific	Unknown	Gender, Age, Race, Ethnicity, Pathologic-Stage	0.900713551	1.023500127	0.711-1.474	0.174	1.31	0.886-1.949
PRDM16_cg02355885_Acute Myeloid Leukemia (AML)_TCGA-LAML_Humanmethylation450_OS	cg02355885	PRDM16	Acute Myeloid Leukemia (AML)	TCGA-LAML	Humanmethylation450	OS	1	R	Unclassified_Cell_type_specific	Island	Gender, Age, Race, Ethnicity, Pathologic-Stage	0.862082797	0.96818396	0.672-1.394	0.0279	0.397	0.174-0.905
PRDM16_cg12976501_Acute Myeloid Leukemia (AML)_TCGA-LAML_Humanmethylation450_OS	cg12976501	PRDM16	Acute Myeloid Leukemia (AML)	TCGA-LAML	Humanmethylation450	OS	1	F	Unknown	Unknown	Gender, Age, Race, Ethnicity, Pathologic-Stage	0.587321629	0.904022621	0.628-1.301	0.0752	0.697	0.468-1.037
PRDM16_cg00712943_Acute Myeloid Leukemia (AML)_TCGA-LAML_Humanmethylation450_OS	cg00712943	PRDM16	Acute Myeloid Leukemia (AML)	TCGA-LAML	Humanmethylation450	OS	1	R	Unknown	N_Shore	Gender, Age, Race, Ethnicity, Pathologic-Stage	0.864145566	1.032364316	0.717-1.487	0.183	1.42	0.848-2.375
PRDM16_cg25812473_Acute Myeloid Leukemia (AML)_TCGA-LAML_Humanmethylation450_OS	cg25812473	PRDM16	Acute Myeloid Leukemia (AML)	TCGA-LAML	Humanmethylation450	OS	1	F	Unknown	Unknown	Gender, Age, Race, Ethnicity, Pathologic-Stage	0.948162447	0.987944943	0.685-1.424	0.0891	1.76	0.917-3.366
PRDM16_cg00956987_Acute Myeloid Leukemia (AML)_TCGA-LAML_Humanmethylation450_OS	cg00956987	PRDM16	Acute Myeloid Leukemia (AML)	TCGA-LAML	Humanmethylation450	OS	1	F	Unclassified_Cell_type_specific	N_Shore	Gender, Age, Race, Ethnicity, Pathologic-Stage	0.992258881	0.998195181	0.693-1.438	0.0794	0.685	0.449-1.045
PRDM16_cg22119676_Acute Myeloid Leukemia (AML)_TCGA-LAML_Humanmethylation450_OS	cg22119676	PRDM16	Acute Myeloid Leukemia (AML)	TCGA-LAML	Humanmethylation450	OS	1	F	Unknown	Unknown	Gender, Age, Race, Ethnicity, Pathologic-Stage	0.542868222	1.119943547	0.778-1.613	0.00446	2.41	1.315-4.428
PRDM16_cg04745820_Acute Myeloid Leukemia (AML)_TCGA-LAML_Humanmethylation450_OS	cg04745820	PRDM16	Acute Myeloid Leukemia (AML)	TCGA-LAML	Humanmethylation450	OS	1	F	Unknown	Island	Gender, Age, Race, Ethnicity, Pathologic-Stage	0.95472104	1.01061544	0.702-1.455	0.0338	0.522	0.286-0.951
PRDM16_cg06489241_Acute Myeloid Leukemia (AML)_TCGA-LAML_Humanmethylation450_OS	cg06489241	PRDM16	Acute Myeloid Leukemia (AML)	TCGA-LAML	Humanmethylation450	OS	1	R	Unknown	Unknown	Gender, Age, Race, Ethnicity, Pathologic-Stage	0.615365291	0.910786137	0.633-1.311	0.00626	0.477	0.281-0.811
PRDM16_cg15931894_Acute Myeloid Leukemia (AML)_TCGA-LAML_Humanmethylation450_OS	cg15931894	PRDM16	Acute Myeloid Leukemia (AML)	TCGA-LAML	Humanmethylation450	OS	1	F	Unclassified_Cell_type_specific	Island	Gender, Age, Race, Ethnicity, Pathologic-Stage	0.505431108	1.131868287	0.786-1.63	0.00783	1.75	1.159-2.652
PRDM16_cg03961676_Acute Myeloid Leukemia (AML)_TCGA-LAML_Humanmethylation450_OS	cg03961676	PRDM16	Acute Myeloid Leukemia (AML)	TCGA-LAML	Humanmethylation450	OS	1	R	Unknown	N_Shore	Gender, Age, Race, Ethnicity, Pathologic-Stage	0.980853103	1.004481331	0.697-1.447	0.013	0.546	0.339-0.88
PRDM16_cg07961416_Acute Myeloid Leukemia (AML)_TCGA-LAML_Humanmethylation450_OS	cg07961416	PRDM16	Acute Myeloid Leukemia (AML)	TCGA-LAML	Humanmethylation450	OS	1	R	Unknown	S_Shore	Gender, Age, Race, Ethnicity, Pathologic-Stage	0.678694548	0.925825386	0.643-1.333	0.0589	0.592	0.343-1.02
PRDM16_cg27293155_Acute Myeloid Leukemia (AML)_TCGA-LAML_Humanmethylation450_OS	cg27293155	PRDM16	Acute Myeloid Leukemia (AML)	TCGA-LAML	Humanmethylation450	OS	1	R	Unknown	S_Shore	Gender, Age, Race, Ethnicity, Pathologic-Stage	0.16130676	1.300761051	0.9-1.879	0.0421	2.03	1.026-4.003
PRDM16_cg26682499_Acute Myeloid Leukemia (AML)_TCGA-LAML_Humanmethylation450_OS	cg26682499	PRDM16	Acute Myeloid Leukemia (AML)	TCGA-LAML	Humanmethylation450	OS	1	R	Unknown	Island	Gender, Age, Race, Ethnicity, Pathologic-Stage	0.599919058	0.906858768	0.629-1.307	3.52E-07	0.216	0.12-0.39
PRDM16_cg27291170_Acute Myeloid Leukemia (AML)_TCGA-LAML_Humanmethylation450_OS	cg27291170	PRDM16	Acute Myeloid Leukemia (AML)	TCGA-LAML	Humanmethylation450	OS	1	R	Unknown	S_Shelf	Gender, Age, Race, Ethnicity, Pathologic-Stage	0.87832312	1.028898332	0.714-1.482	0.0919	1.71	0.916-3.209
PRDM16_cg18753695_Acute Myeloid Leukemia (AML)_TCGA-LAML_Humanmethylation450_OS	cg18753695	PRDM16	Acute Myeloid Leukemia (AML)	TCGA-LAML	Humanmethylation450	OS	1	R	Unknown	S_Shore	Gender, Age, Race, Ethnicity, Pathologic-Stage	0.207254597	0.790233359	0.548-1.139	0.0708	0.693	0.466-1.032
PRDM16_cg05275752_Acute Myeloid Leukemia (AML)_TCGA-LAML_Humanmethylation450_OS	cg05275752	PRDM16	Acute Myeloid Leukemia (AML)	TCGA-LAML	Humanmethylation450	OS	1	F	Unknown	S_Shore	Gender, Age, Race, Ethnicity, Pathologic-Stage	0.077032632	0.719022828	0.499-1.036	0.00544	0.595	0.412-0.858
PRDM16_cg01583753_Acute Myeloid Leukemia (AML)_TCGA-LAML_Humanmethylation450_OS	cg01583753	PRDM16	Acute Myeloid Leukemia (AML)	TCGA-LAML	Humanmethylation450	OS	1	F	Unknown	S_Shore	Gender, Age, Race, Ethnicity, Pathologic-Stage	0.841762146	0.963549161	0.669-1.387	0.0673	2.16	0.947-4.925
PRDM16_cg24008893_Acute Myeloid Leukemia (AML)_TCGA-LAML_Humanmethylation450_OS	cg24008893	PRDM16	Acute Myeloid Leukemia (AML)	TCGA-LAML	Humanmethylation450	OS	1	F	Unclassified_Cell_type_specific	Unknown	Gender, Age, Race, Ethnicity, Pathologic-Stage	0.100895804	1.359822929	0.942-1.963	0.00486	1.81	1.198-2.743
PRDM16_cg25612183_Acute Myeloid Leukemia (AML)_TCGA-LAML_Humanmethylation450_OS	cg25612183	PRDM16	Acute Myeloid Leukemia (AML)	TCGA-LAML	Humanmethylation450	OS	1	R	Unclassified_Cell_type_specific	Island	Gender, Age, Race, Ethnicity, Pathologic-Stage	0.371450964	0.846808982	0.588-1.219	0.033	3.49	1.106-10.991
PRDM16_cg02965283_Acute Myeloid Leukemia (AML)_TCGA-LAML_Humanmethylation450_OS	cg02965283	PRDM16	Acute Myeloid Leukemia (AML)	TCGA-LAML	Humanmethylation450	OS	1	F	Unclassified_Cell_type_specific	Island	Gender, Age, Race, Ethnicity, Pathologic-Stage	0.329290692	0.834078715	0.579-1.201	0.00371	0.42	0.234-0.755
PRDM16_cg06226256_Acute Myeloid Leukemia (AML)_TCGA-LAML_Humanmethylation450_OS	cg06226256	PRDM16	Acute Myeloid Leukemia (AML)	TCGA-LAML	Humanmethylation450	OS	1	F	Unknown	Unknown	Gender, Age, Race, Ethnicity, Pathologic-Stage	0.295426204	0.822710301	0.571-1.186	0.0187	0.576	0.364-0.912
PRDM16_cg04775627_Acute Myeloid Leukemia (AML)_TCGA-LAML_Humanmethylation450_OS	cg04775627	PRDM16	Acute Myeloid Leukemia (AML)	TCGA-LAML	Humanmethylation450	OS	1	F	Unknown	Unknown	Gender, Age, Race, Ethnicity, Pathologic-Stage	0.677378713	0.925395063	0.642-1.333	0.0123	2.31	1.199-4.46
PRDM16_cg27193366_Acute Myeloid Leukemia (AML)_TCGA-LAML_Humanmethylation450_OS	cg27193366	PRDM16	Acute Myeloid Leukemia (AML)	TCGA-LAML	Humanmethylation450	OS	1	F	Unknown	Unknown	Gender, Age, Race, Ethnicity, Pathologic-Stage	0.067439604	0.710012672	0.492-1.025	0.00409	0.447	0.258-0.775
PRDM16_cg20949959_Acute Myeloid Leukemia (AML)_TCGA-LAML_Humanmethylation450_OS	cg20949959	PRDM16	Acute Myeloid Leukemia (AML)	TCGA-LAML	Humanmethylation450	OS	1	F	Unclassified_Cell_type_specific	S_Shore	Gender, Age, Race, Ethnicity, Pathologic-Stage	0.550471362	0.894856565	0.621-1.289	0.0373	0.67	0.46-0.977
PRDM16_cg03312366_Acute Myeloid Leukemia (AML)_TCGA-LAML_Humanmethylation450_OS	cg03312366	PRDM16	Acute Myeloid Leukemia (AML)	TCGA-LAML	Humanmethylation450	OS	1	R	Unknown	S_Shore	Gender, Age, Race, Ethnicity, Pathologic-Stage	0.886566178	1.026850146	0.714-1.478	0.053	1.55	0.994-2.411
PRDM16_cg09019410_Acute Myeloid Leukemia (AML)_TCGA-LAML_Humanmethylation450_OS	cg09019410	PRDM16	Acute Myeloid Leukemia (AML)	TCGA-LAML	Humanmethylation450	OS	1	R	Unknown	Unknown	Gender, Age, Race, Ethnicity, Pathologic-Stage	0.905933689	1.022221146	0.71-1.472	0.176	0.706	0.426-1.169
PRDM16_cg23413809_Acute Myeloid Leukemia (AML)_TCGA-LAML_Humanmethylation450_OS	cg23413809	PRDM16	Acute Myeloid Leukemia (AML)	TCGA-LAML	Humanmethylation450	OS	1	R	Unknown	S_Shore	Gender, Age, Race, Ethnicity, Pathologic-Stage	0.95642345	0.989884267	0.687-1.425	0.0709	1.42	0.97-2.08
PRDM16_cg10476112_Acute Myeloid Leukemia (AML)_TCGA-LAML_Humanmethylation450_OS	cg10476112	PRDM16	Acute Myeloid Leukemia (AML)	TCGA-LAML	Humanmethylation450	OS	1	R	Unclassified_Cell_type_specific	Unknown	Gender, Age, Race, Ethnicity, Pathologic-Stage	0.035252249	1.485604042	1.028-2.147	0.0234	1.53	1.059-2.218
PRDM16_cg00267156_Acute Myeloid Leukemia (AML)_TCGA-LAML_Humanmethylation450_OS	cg00267156	PRDM16	Acute Myeloid Leukemia (AML)	TCGA-LAML	Humanmethylation450	OS	1	F	Unknown	S_Shelf	Gender, Age, Race, Ethnicity, Pathologic-Stage	0.528481777	1.124438469	0.781-1.619	0.132	1.33	0.918-1.923
PRDM16_cg03315459_Acute Myeloid Leukemia (AML)_TCGA-LAML_Humanmethylation450_OS	cg03315459	PRDM16	Acute Myeloid Leukemia (AML)	TCGA-LAML	Humanmethylation450	OS	1	R	Unknown	N_Shelf	Gender, Age, Race, Ethnicity, Pathologic-Stage	0.172329986	0.77517993	0.538-1.117	0.0112	0.618	0.426-0.896
PRDM16_cg21746573_Acute Myeloid Leukemia (AML)_TCGA-LAML_Humanmethylation450_OS	cg21746573	PRDM16	Acute Myeloid Leukemia (AML)	TCGA-LAML	Humanmethylation450	OS	1	F	Unclassified_Cell_type_specific	Unknown	Gender, Age, Race, Ethnicity, Pathologic-Stage	0.509670084	1.130950684	0.784-1.63	0.0253	1.63	1.062-2.499
PRDM16_cg13480738_Acute Myeloid Leukemia (AML)_TCGA-LAML_Humanmethylation450_OS	cg13480738	PRDM16	Acute Myeloid Leukemia (AML)	TCGA-LAML	Humanmethylation450	OS	1	F	Unknown	Island	Gender, Age, Race, Ethnicity, Pathologic-Stage	0.959618312	1.009530358	0.699-1.457	0.0997	0.73	0.502-1.062
PRDM16_cg03651680_Acute Myeloid Leukemia (AML)_TCGA-LAML_Humanmethylation450_OS	cg03651680	PRDM16	Acute Myeloid Leukemia (AML)	TCGA-LAML	Humanmethylation450	OS	1	R	Unknown	N_Shore	Gender, Age, Race, Ethnicity, Pathologic-Stage	0.711867184	0.933541073	0.648-1.345	0.141	0.756	0.522-1.097
PRDM16_cg26837192_Acute Myeloid Leukemia (AML)_TCGA-LAML_Humanmethylation450_OS	cg26837192	PRDM16	Acute Myeloid Leukemia (AML)	TCGA-LAML	Humanmethylation450	OS	1	R	Unknown	Island	Gender, Age, Race, Ethnicity, Pathologic-Stage	0.268896568	0.813339785	0.564-1.173	0.0216	0.538	0.317-0.913
PRDM16_cg06995408_Acute Myeloid Leukemia (AML)_TCGA-LAML_Humanmethylation450_OS	cg06995408	PRDM16	Acute Myeloid Leukemia (AML)	TCGA-LAML	Humanmethylation450	OS	1	F	Unknown	N_Shelf	Gender, Age, Race, Ethnicity, Pathologic-Stage	0.185515848	0.781588665	0.543-1.126	0.0415	0.637	0.412-0.983
PRDM16_cg10756457_Acute Myeloid Leukemia (AML)_TCGA-LAML_Humanmethylation450_OS	cg10756457	PRDM16	Acute Myeloid Leukemia (AML)	TCGA-LAML	Humanmethylation450	OS	1	R	Unknown	Unknown	Gender, Age, Race, Ethnicity, Pathologic-Stage	0.02307254	1.531066167	1.06-2.211	0.00314	1.81	1.222-2.692
PRDM16_cg14150199_Acute Myeloid Leukemia (AML)_TCGA-LAML_Humanmethylation450_OS	cg14150199	PRDM16	Acute Myeloid Leukemia (AML)	TCGA-LAML	Humanmethylation450	OS	1	R	Unknown	Unknown	Gender, Age, Race, Ethnicity, Pathologic-Stage	0.760210919	1.058450395	0.735-1.524	0.0935	1.39	0.946-2.033
PRDM16_cg03365520_Acute Myeloid Leukemia (AML)_TCGA-LAML_Humanmethylation450_OS	cg03365520	PRDM16	Acute Myeloid Leukemia (AML)	TCGA-LAML	Humanmethylation450	OS	1	R	Unknown	Unknown	Gender, Age, Race, Ethnicity, Pathologic-Stage	0.592453789	1.104878591	0.767-1.592	0.0377	0.499	0.259-0.961
PRDM16_cg10536955_Acute Myeloid Leukemia (AML)_TCGA-LAML_Humanmethylation450_OS	cg10536955	PRDM16	Acute Myeloid Leukemia (AML)	TCGA-LAML	Humanmethylation450	OS	1	R	Unknown	Unknown	Gender, Age, Race, Ethnicity, Pathologic-Stage	0.662707701	0.922128682	0.641-1.327	0.0818	1.51	0.949-2.409
PRDM16_cg02862885_Acute Myeloid Leukemia (AML)_TCGA-LAML_Humanmethylation450_OS	cg02862885	PRDM16	Acute Myeloid Leukemia (AML)	TCGA-LAML	Humanmethylation450	OS	1	R	Unknown	N_Shore	Gender, Age, Race, Ethnicity, Pathologic-Stage	0.903736481	1.022804088	0.71-1.474	0.00177	0.436	0.259-0.733
PRDM16_cg16917058_Acute Myeloid Leukemia (AML)_TCGA-LAML_Humanmethylation450_OS	cg16917058	PRDM16	Acute Myeloid Leukemia (AML)	TCGA-LAML	Humanmethylation450	OS	1	R	Unknown	S_Shore	Gender, Age, Race, Ethnicity, Pathologic-Stage	0.57512236	0.900715584	0.625-1.298	0.0109	0.614	0.421-0.894
PRDM16_cg16719148_Acute Myeloid Leukemia (AML)_TCGA-LAML_Humanmethylation450_OS	cg16719148	PRDM16	Acute Myeloid Leukemia (AML)	TCGA-LAML	Humanmethylation450	OS	1	R	Unknown	Unknown	Gender, Age, Race, Ethnicity, Pathologic-Stage	0.032256587	0.668152432	0.462-0.966	0.00259	0.541	0.363-0.807
PRDM16_cg12310231_Acute Myeloid Leukemia (AML)_TCGA-LAML_Humanmethylation450_OS	cg12310231	PRDM16	Acute Myeloid Leukemia (AML)	TCGA-LAML	Humanmethylation450	OS	1	F	Unknown	Unknown	Gender, Age, Race, Ethnicity, Pathologic-Stage	0.014163047	1.592688678	1.098-2.31	0.00138	2.18	1.351-3.502
PRDM16_cg04132236_Acute Myeloid Leukemia (AML)_TCGA-LAML_Humanmethylation450_OS	cg04132236	PRDM16	Acute Myeloid Leukemia (AML)	TCGA-LAML	Humanmethylation450	OS	1	R	Unknown	N_Shore	Gender, Age, Race, Ethnicity, Pathologic-Stage	0.196296721	0.785592545	0.545-1.133	0.15	0.761	0.525-1.104
PRDM16_cg25240468_Acute Myeloid Leukemia (AML)_TCGA-LAML_Humanmethylation450_OS	cg25240468	PRDM16	Acute Myeloid Leukemia (AML)	TCGA-LAML	Humanmethylation450	OS	1	R	Unknown	S_Shore	Gender, Age, Race, Ethnicity, Pathologic-Stage	0.46159376	1.147414201	0.796-1.655	0.0296	2.06	1.074-3.952
PRDM16_cg11176493_Adrenocortical Cancer (ACC)_TCGA-ACC_Humanmethylation450_PFS	cg11176493	PRDM16	Adrenocortical Cancer (ACC)	TCGA-ACC	Humanmethylation450	PFS	1	F	Unclassified_Cell_type_specific	S_Shore	Gender, Age, Race, Ethnicity, Pathologic-Stage	0.728	1.22	0.397-3.757	0.0465	4.23	1.022-17.486
PRDM16_cg04078980_Adrenocortical Cancer (ACC)_TCGA-ACC_Humanmethylation450_PFS	cg04078980	PRDM16	Adrenocortical Cancer (ACC)	TCGA-ACC	Humanmethylation450	PFS	1	F	Unknown	Island	Gender, Age, Race, Ethnicity, Pathologic-Stage	0.24	1.97	0.636-6.095	0.24	1.97	0.636-6.095
PRDM16_cg08312035_Adrenocortical Cancer (ACC)_TCGA-ACC_Humanmethylation450_PFS	cg08312035	PRDM16	Adrenocortical Cancer (ACC)	TCGA-ACC	Humanmethylation450	PFS	1	F	Unknown	N_Shelf	Gender, Age, Race, Ethnicity, Pathologic-Stage	0.799	1.16	0.371-3.623	0.0328	0.138	0.023-0.851
PRDM16_cg21920015_Adrenocortical Cancer (ACC)_TCGA-ACC_Humanmethylation450_PFS	cg21920015	PRDM16	Adrenocortical Cancer (ACC)	TCGA-ACC	Humanmethylation450	PFS	1	F	Unclassified_Cell_type_specific	Island	Gender, Age, Race, Ethnicity, Pathologic-Stage	0.728	1.23	0.382-3.968	0.33	1.94	0.511-7.369
PRDM16_cg11715981_Adrenocortical Cancer (ACC)_TCGA-ACC_Humanmethylation450_PFS	cg11715981	PRDM16	Adrenocortical Cancer (ACC)	TCGA-ACC	Humanmethylation450	PFS	1	R	Unclassified	Unknown	Gender, Age, Race, Ethnicity, Pathologic-Stage	0.112	3.16	0.764-13.034	0.112	3.16	0.764-13.034
PRDM16_cg20594765_Adrenocortical Cancer (ACC)_TCGA-ACC_Humanmethylation450_PFS	cg20594765	PRDM16	Adrenocortical Cancer (ACC)	TCGA-ACC	Humanmethylation450	PFS	1	R	Unknown	Unknown	Gender, Age, Race, Ethnicity, Pathologic-Stage	0.16	2.98	0.649-13.657	0.122	5.11	0.646-40.421
PRDM16_cg11825002_Adrenocortical Cancer (ACC)_TCGA-ACC_Humanmethylation450_PFS	cg11825002	PRDM16	Adrenocortical Cancer (ACC)	TCGA-ACC	Humanmethylation450	PFS	1	R	Unknown	N_Shelf	Gender, Age, Race, Ethnicity, Pathologic-Stage	0.356	1.77	0.527-5.953	0.0791	6.47	0.805-52.066
PRDM16_cg10333268_Adrenocortical Cancer (ACC)_TCGA-ACC_Humanmethylation450_PFS	cg10333268	PRDM16	Adrenocortical Cancer (ACC)	TCGA-ACC	Humanmethylation450	PFS	1	R	Unknown	N_Shore	Gender, Age, Race, Ethnicity, Pathologic-Stage	0.615	1.33	0.438-4.037	0.35	0.367	0.045-3.01
PRDM16_cg17898069_Adrenocortical Cancer (ACC)_TCGA-ACC_Humanmethylation450_PFS	cg17898069	PRDM16	Adrenocortical Cancer (ACC)	TCGA-ACC	Humanmethylation450	PFS	1	R	Unknown	N_Shore	Gender, Age, Race, Ethnicity, Pathologic-Stage	0.206	2.23	0.643-7.757	0.0808	4.07	0.842-19.672
PRDM16_cg13116840_Adrenocortical Cancer (ACC)_TCGA-ACC_Humanmethylation450_PFS	cg13116840	PRDM16	Adrenocortical Cancer (ACC)	TCGA-ACC	Humanmethylation450	PFS	1	R	Unknown	Unknown	Gender, Age, Race, Ethnicity, Pathologic-Stage	0.979	1.02	0.337-3.055	0.327	1.89	0.528-6.774
PRDM16_cg20818778_Adrenocortical Cancer (ACC)_TCGA-ACC_Humanmethylation450_PFS	cg20818778	PRDM16	Adrenocortical Cancer (ACC)	TCGA-ACC	Humanmethylation450	PFS	1	R	Unknown	N_Shore	Gender, Age, Race, Ethnicity, Pathologic-Stage	0.0428	4.14	1.047-16.341	0.0428	4.14	1.047-16.341
PRDM16_cg07425541_Adrenocortical Cancer (ACC)_TCGA-ACC_Humanmethylation450_PFS	cg07425541	PRDM16	Adrenocortical Cancer (ACC)	TCGA-ACC	Humanmethylation450	PFS	1	F	Unknown	Island	Gender, Age, Race, Ethnicity, Pathologic-Stage	0.195	0.416	0.111-1.566	0.00884	0.0462	0.005-0.462
PRDM16_cg02327465_Adrenocortical Cancer (ACC)_TCGA-ACC_Humanmethylation450_PFS	cg02327465	PRDM16	Adrenocortical Cancer (ACC)	TCGA-ACC	Humanmethylation450	PFS	1	R	Unknown	S_Shore	Gender, Age, Race, Ethnicity, Pathologic-Stage	0.208	2.23	0.641-7.738	0.143	3.18	0.676-14.978
PRDM16_ch.1.4765882F_Adrenocortical Cancer (ACC)_TCGA-ACC_Humanmethylation450_PFS	ch.1.4765882F	PRDM16	Adrenocortical Cancer (ACC)	TCGA-ACC	Humanmethylation450	PFS	1	R	Unknown	Unknown	Gender, Age, Race, Ethnicity, Pathologic-Stage	0.035	0.186	0.039-0.888	0.0418	0.113	0.014-0.923
PRDM16_cg22931725_Adrenocortical Cancer (ACC)_TCGA-ACC_Humanmethylation450_PFS	cg22931725	PRDM16	Adrenocortical Cancer (ACC)	TCGA-ACC	Humanmethylation450	PFS	1	F	Unknown	S_Shore	Gender, Age, Race, Ethnicity, Pathologic-Stage	0.51	1.51	0.443-5.16	0.0145	17.5	1.762-173.004
PRDM16_cg12804283_Adrenocortical Cancer (ACC)_TCGA-ACC_Humanmethylation450_PFS	cg12804283	PRDM16	Adrenocortical Cancer (ACC)	TCGA-ACC	Humanmethylation450	PFS	1	F	Unknown	Island	Gender, Age, Race, Ethnicity, Pathologic-Stage	0.112	0.362	0.103-1.267	0.181	0.353	0.077-1.622
PRDM16_cg01712692_Adrenocortical Cancer (ACC)_TCGA-ACC_Humanmethylation450_PFS	cg01712692	PRDM16	Adrenocortical Cancer (ACC)	TCGA-ACC	Humanmethylation450	PFS	1	F	Unknown	S_Shelf	Gender, Age, Race, Ethnicity, Pathologic-Stage	0.794	1.17	0.356-3.85	0.35	0.367	0.045-3.01
PRDM16_cg06785014_Adrenocortical Cancer (ACC)_TCGA-ACC_Humanmethylation450_PFS	cg06785014	PRDM16	Adrenocortical Cancer (ACC)	TCGA-ACC	Humanmethylation450	PFS	1	R	Unclassified	Island	Gender, Age, Race, Ethnicity, Pathologic-Stage	0.956	1.03	0.326-3.278	0.279	0.316	0.039-2.54
PRDM16_cg19509436_Adrenocortical Cancer (ACC)_TCGA-ACC_Humanmethylation450_PFS	cg19509436	PRDM16	Adrenocortical Cancer (ACC)	TCGA-ACC	Humanmethylation450	PFS	1	F	Unknown	Unknown	Gender, Age, Race, Ethnicity, Pathologic-Stage	0.178	0.451	0.141-1.436	0.129	0.387	0.114-1.316
PRDM16_cg26109154_Adrenocortical Cancer (ACC)_TCGA-ACC_Humanmethylation450_PFS	cg26109154	PRDM16	Adrenocortical Cancer (ACC)	TCGA-ACC	Humanmethylation450	PFS	1	F	Unknown	S_Shore	Gender, Age, Race, Ethnicity, Pathologic-Stage	0.108	3.03	0.785-11.695	0.0792	4.14	0.847-20.264
PRDM16_cg12448285_Adrenocortical Cancer (ACC)_TCGA-ACC_Humanmethylation450_PFS	cg12448285	PRDM16	Adrenocortical Cancer (ACC)	TCGA-ACC	Humanmethylation450	PFS	1	R	Unknown	N_Shore	Gender, Age, Race, Ethnicity, Pathologic-Stage	0.595	1.46	0.362-5.895	0.239	2.24	0.585-8.574
PRDM16_cg15831875_Adrenocortical Cancer (ACC)_TCGA-ACC_Humanmethylation450_PFS	cg15831875	PRDM16	Adrenocortical Cancer (ACC)	TCGA-ACC	Humanmethylation450	PFS	1	F	Unknown	Unknown	Gender, Age, Race, Ethnicity, Pathologic-Stage	0.218	2.08	0.65-6.629	0.17	2.97	0.627-14.075
PRDM16_cg09867115_Adrenocortical Cancer (ACC)_TCGA-ACC_Humanmethylation450_PFS	cg09867115	PRDM16	Adrenocortical Cancer (ACC)	TCGA-ACC	Humanmethylation450	PFS	1	R	Unknown	Unknown	Gender, Age, Race, Ethnicity, Pathologic-Stage	0.458	1.53	0.5-4.655	0.161	2.29	0.718-7.326
PRDM16_cg08026416_Adrenocortical Cancer (ACC)_TCGA-ACC_Humanmethylation450_PFS	cg08026416	PRDM16	Adrenocortical Cancer (ACC)	TCGA-ACC	Humanmethylation450	PFS	1	R	Unknown	N_Shelf	Gender, Age, Race, Ethnicity, Pathologic-Stage	0.356	1.71	0.547-5.359	0.166	2.35	0.702-7.846
PRDM16_cg04617936_Adrenocortical Cancer (ACC)_TCGA-ACC_Humanmethylation450_PFS	cg04617936	PRDM16	Adrenocortical Cancer (ACC)	TCGA-ACC	Humanmethylation450	PFS	1	R	Unknown	S_Shore	Gender, Age, Race, Ethnicity, Pathologic-Stage	0.261	0.376	0.068-2.072	0.261	0.376	0.068-2.072
PRDM16_cg11024603_Adrenocortical Cancer (ACC)_TCGA-ACC_Humanmethylation450_PFS	cg11024603	PRDM16	Adrenocortical Cancer (ACC)	TCGA-ACC	Humanmethylation450	PFS	1	R	Unknown	Unknown	Gender, Age, Race, Ethnicity, Pathologic-Stage	0.122	2.7	0.766-9.5	0.0314	5.74	1.169-28.168
PRDM16_cg24344414_Adrenocortical Cancer (ACC)_TCGA-ACC_Humanmethylation450_PFS	cg24344414	PRDM16	Adrenocortical Cancer (ACC)	TCGA-ACC	Humanmethylation450	PFS	1	R	Unknown	Unknown	Gender, Age, Race, Ethnicity, Pathologic-Stage	0.16	2.48	0.698-8.845	0.0396	5.39	1.083-26.778
PRDM16_cg27503920_Adrenocortical Cancer (ACC)_TCGA-ACC_Humanmethylation450_PFS	cg27503920	PRDM16	Adrenocortical Cancer (ACC)	TCGA-ACC	Humanmethylation450	PFS	1	R	Unknown	S_Shelf	Gender, Age, Race, Ethnicity, Pathologic-Stage	0.313	1.84	0.562-6.052	0.122	5.11	0.646-40.421
PRDM16_cg15706424_Adrenocortical Cancer (ACC)_TCGA-ACC_Humanmethylation450_PFS	cg15706424	PRDM16	Adrenocortical Cancer (ACC)	TCGA-ACC	Humanmethylation450	PFS	1	F	Unknown	Unknown	Gender, Age, Race, Ethnicity, Pathologic-Stage	0.24	2.2	0.591-8.169	0.215	0.369	0.076-1.782
PRDM16_cg04094846_Adrenocortical Cancer (ACC)_TCGA-ACC_Humanmethylation450_PFS	cg04094846	PRDM16	Adrenocortical Cancer (ACC)	TCGA-ACC	Humanmethylation450	PFS	1	F	Unknown	N_Shore	Gender, Age, Race, Ethnicity, Pathologic-Stage	0.701	1.24	0.409-3.787	0.218	2.61	0.567-12.038
PRDM16_cg26211041_Adrenocortical Cancer (ACC)_TCGA-ACC_Humanmethylation450_PFS	cg26211041	PRDM16	Adrenocortical Cancer (ACC)	TCGA-ACC	Humanmethylation450	PFS	1	R	Unknown	N_Shore	Gender, Age, Race, Ethnicity, Pathologic-Stage	0.0933	6	0.74-48.598	0.0933	6	0.74-48.598
PRDM16_cg12780678_Adrenocortical Cancer (ACC)_TCGA-ACC_Humanmethylation450_PFS	cg12780678	PRDM16	Adrenocortical Cancer (ACC)	TCGA-ACC	Humanmethylation450	PFS	1	R	Unknown	N_Shore	Gender, Age, Race, Ethnicity, Pathologic-Stage	0.0785	2.99	0.883-10.111	0.0785	2.99	0.883-10.111
PRDM16_cg17381798_Adrenocortical Cancer (ACC)_TCGA-ACC_Humanmethylation450_PFS	cg17381798	PRDM16	Adrenocortical Cancer (ACC)	TCGA-ACC	Humanmethylation450	PFS	1	R	Unknown	Island	Gender, Age, Race, Ethnicity, Pathologic-Stage	0.187	2.21	0.682-7.146	0.187	2.21	0.682-7.146
PRDM16_cg06994652_Adrenocortical Cancer (ACC)_TCGA-ACC_Humanmethylation450_PFS	cg06994652	PRDM16	Adrenocortical Cancer (ACC)	TCGA-ACC	Humanmethylation450	PFS	1	R	Unknown	Unknown	Gender, Age, Race, Ethnicity, Pathologic-Stage	0.102	3.75	0.77-18.242	0.0565	4.74	0.958-23.476
PRDM16_cg14009820_Adrenocortical Cancer (ACC)_TCGA-ACC_Humanmethylation450_PFS	cg14009820	PRDM16	Adrenocortical Cancer (ACC)	TCGA-ACC	Humanmethylation450	PFS	1	R	Unknown	S_Shelf	Gender, Age, Race, Ethnicity, Pathologic-Stage	0.943	1.04	0.336-3.235	0.0409	0.205	0.045-0.937
PRDM16_cg04768315_Adrenocortical Cancer (ACC)_TCGA-ACC_Humanmethylation450_PFS	cg04768315	PRDM16	Adrenocortical Cancer (ACC)	TCGA-ACC	Humanmethylation450	PFS	1	F	Unknown	Unknown	Gender, Age, Race, Ethnicity, Pathologic-Stage	0.869	0.911	0.304-2.735	0.199	2.39	0.632-9.062
PRDM16_cg26123647_Adrenocortical Cancer (ACC)_TCGA-ACC_Humanmethylation450_PFS	cg26123647	PRDM16	Adrenocortical Cancer (ACC)	TCGA-ACC	Humanmethylation450	PFS	1	F	Unknown	Unknown	Gender, Age, Race, Ethnicity, Pathologic-Stage	0.669	1.28	0.409-4.03	0.063	3.81	0.93-15.601
PRDM16_cg07295362_Adrenocortical Cancer (ACC)_TCGA-ACC_Humanmethylation450_PFS	cg07295362	PRDM16	Adrenocortical Cancer (ACC)	TCGA-ACC	Humanmethylation450	PFS	1	F	Unclassified_Cell_type_specific	Unknown	Gender, Age, Race, Ethnicity, Pathologic-Stage	0.562	1.39	0.453-4.29	0.115	3.96	0.716-21.87
PRDM16_cg14344620_Adrenocortical Cancer (ACC)_TCGA-ACC_Humanmethylation450_PFS	cg14344620	PRDM16	Adrenocortical Cancer (ACC)	TCGA-ACC	Humanmethylation450	PFS	1	R	Unknown	Island	Gender, Age, Race, Ethnicity, Pathologic-Stage	0.906	0.934	0.298-2.924	0.193	0.353	0.074-1.69
PRDM16_cg03536820_Adrenocortical Cancer (ACC)_TCGA-ACC_Humanmethylation450_PFS	cg03536820	PRDM16	Adrenocortical Cancer (ACC)	TCGA-ACC	Humanmethylation450	PFS	1	F	Unclassified_Cell_type_specific	N_Shelf	Gender, Age, Race, Ethnicity, Pathologic-Stage	0.223	0.498	0.162-1.529	0.0508	0.31	0.096-1.004
PRDM16_cg02708922_Adrenocortical Cancer (ACC)_TCGA-ACC_Humanmethylation450_PFS	cg02708922	PRDM16	Adrenocortical Cancer (ACC)	TCGA-ACC	Humanmethylation450	PFS	1	R	Unclassified_Cell_type_specific	N_Shelf	Gender, Age, Race, Ethnicity, Pathologic-Stage	0.607	1.34	0.443-4.028	0.181	0.353	0.077-1.622
PRDM16_cg10100318_Adrenocortical Cancer (ACC)_TCGA-ACC_Humanmethylation450_PFS	cg10100318	PRDM16	Adrenocortical Cancer (ACC)	TCGA-ACC	Humanmethylation450	PFS	1	R	Unknown	Unknown	Gender, Age, Race, Ethnicity, Pathologic-Stage	0.928	0.941	0.252-3.513	0.155	2.42	0.716-8.18
PRDM16_cg20388462_Adrenocortical Cancer (ACC)_TCGA-ACC_Humanmethylation450_PFS	cg20388462	PRDM16	Adrenocortical Cancer (ACC)	TCGA-ACC	Humanmethylation450	PFS	1	R	Unknown	Island	Gender, Age, Race, Ethnicity, Pathologic-Stage	0.763	0.831	0.249-2.777	0.15	0.32	0.068-1.509
PRDM16_cg02531548_Adrenocortical Cancer (ACC)_TCGA-ACC_Humanmethylation450_PFS	cg02531548	PRDM16	Adrenocortical Cancer (ACC)	TCGA-ACC	Humanmethylation450	PFS	1	F	Unknown	Island	Gender, Age, Race, Ethnicity, Pathologic-Stage	0.561	1.44	0.423-4.879	0.0326	0.188	0.041-0.871
PRDM16_cg24797501_Adrenocortical Cancer (ACC)_TCGA-ACC_Humanmethylation450_PFS	cg24797501	PRDM16	Adrenocortical Cancer (ACC)	TCGA-ACC	Humanmethylation450	PFS	1	R	Unknown	N_Shore	Gender, Age, Race, Ethnicity, Pathologic-Stage	0.671	1.31	0.38-4.489	0.127	0.356	0.095-1.343
PRDM16_cg01896085_Adrenocortical Cancer (ACC)_TCGA-ACC_Humanmethylation450_PFS	cg01896085	PRDM16	Adrenocortical Cancer (ACC)	TCGA-ACC	Humanmethylation450	PFS	1	F	Unknown	Unknown	Gender, Age, Race, Ethnicity, Pathologic-Stage	0.133	2.63	0.745-9.291	0.0489	8.3	1.01-68.265
PRDM16_cg19105810_Adrenocortical Cancer (ACC)_TCGA-ACC_Humanmethylation450_PFS	cg19105810	PRDM16	Adrenocortical Cancer (ACC)	TCGA-ACC	Humanmethylation450	PFS	1	R	Unknown	N_Shore	Gender, Age, Race, Ethnicity, Pathologic-Stage	0.0199	7.07	1.363-36.681	0.0322	5.52	1.156-26.314
PRDM16_cg05991902_Adrenocortical Cancer (ACC)_TCGA-ACC_Humanmethylation450_PFS	cg05991902	PRDM16	Adrenocortical Cancer (ACC)	TCGA-ACC	Humanmethylation450	PFS	1	F	Unknown	N_Shore	Gender, Age, Race, Ethnicity, Pathologic-Stage	0.974	1.02	0.325-3.197	0.054	4.03	0.976-16.637
PRDM16_cg00522231_Adrenocortical Cancer (ACC)_TCGA-ACC_Humanmethylation450_PFS	cg00522231	PRDM16	Adrenocortical Cancer (ACC)	TCGA-ACC	Humanmethylation450	PFS	1	F	Unknown	Unknown	Gender, Age, Race, Ethnicity, Pathologic-Stage	0.825	1.13	0.377-3.4	0.124	2.57	0.773-8.522
PRDM16_cg07793203_Adrenocortical Cancer (ACC)_TCGA-ACC_Humanmethylation450_PFS	cg07793203	PRDM16	Adrenocortical Cancer (ACC)	TCGA-ACC	Humanmethylation450	PFS	1	R	Unknown	N_Shelf	Gender, Age, Race, Ethnicity, Pathologic-Stage	0.444	0.626	0.188-2.078	0.126	0.348	0.09-1.346
PRDM16_cg25076043_Adrenocortical Cancer (ACC)_TCGA-ACC_Humanmethylation450_PFS	cg25076043	PRDM16	Adrenocortical Cancer (ACC)	TCGA-ACC	Humanmethylation450	PFS	1	R	Unknown	N_Shore	Gender, Age, Race, Ethnicity, Pathologic-Stage	0.813	1.15	0.37-3.549	0.125	2.55	0.771-8.455
PRDM16_cg26687120_Adrenocortical Cancer (ACC)_TCGA-ACC_Humanmethylation450_PFS	cg26687120	PRDM16	Adrenocortical Cancer (ACC)	TCGA-ACC	Humanmethylation450	PFS	1	R	Unclassified_Cell_type_specific	Unknown	Gender, Age, Race, Ethnicity, Pathologic-Stage	0.081	0.327	0.093-1.148	0.081	0.327	0.093-1.148
PRDM16_cg21047938_Adrenocortical Cancer (ACC)_TCGA-ACC_Humanmethylation450_PFS	cg21047938	PRDM16	Adrenocortical Cancer (ACC)	TCGA-ACC	Humanmethylation450	PFS	1	F	Unknown	Unknown	Gender, Age, Race, Ethnicity, Pathologic-Stage	0.09	3.31	0.829-13.25	0.0578	7.77	0.935-64.61
PRDM16_cg00506866_Adrenocortical Cancer (ACC)_TCGA-ACC_Humanmethylation450_PFS	cg00506866	PRDM16	Adrenocortical Cancer (ACC)	TCGA-ACC	Humanmethylation450	PFS	1	R	Unknown	Unknown	Gender, Age, Race, Ethnicity, Pathologic-Stage	0.219	0.436	0.116-1.641	0.144	0.401	0.118-1.367
PRDM16_cg00371061_Adrenocortical Cancer (ACC)_TCGA-ACC_Humanmethylation450_PFS	cg00371061	PRDM16	Adrenocortical Cancer (ACC)	TCGA-ACC	Humanmethylation450	PFS	1	F	Unclassified_Cell_type_specific	S_Shore	Gender, Age, Race, Ethnicity, Pathologic-Stage	0.066	4.25	0.909-19.893	0.0211	6.42	1.322-31.128
PRDM16_cg09171253_Adrenocortical Cancer (ACC)_TCGA-ACC_Humanmethylation450_PFS	cg09171253	PRDM16	Adrenocortical Cancer (ACC)	TCGA-ACC	Humanmethylation450	PFS	1	R	Unknown	Unknown	Gender, Age, Race, Ethnicity, Pathologic-Stage	0.706	1.26	0.384-4.115	0.151	4.53	0.576-35.697
PRDM16_cg00301677_Adrenocortical Cancer (ACC)_TCGA-ACC_Humanmethylation450_PFS	cg00301677	PRDM16	Adrenocortical Cancer (ACC)	TCGA-ACC	Humanmethylation450	PFS	1	R	Unknown	Island	Gender, Age, Race, Ethnicity, Pathologic-Stage	0.225	0.447	0.122-1.642	0.35	2.73	0.332-22.364
PRDM16_cg11674713_Adrenocortical Cancer (ACC)_TCGA-ACC_Humanmethylation450_PFS	cg11674713	PRDM16	Adrenocortical Cancer (ACC)	TCGA-ACC	Humanmethylation450	PFS	1	F	Unknown	Unknown	Gender, Age, Race, Ethnicity, Pathologic-Stage	0.149	2.43	0.728-8.118	0.105	2.54	0.824-7.807
PRDM16_cg00029053_Adrenocortical Cancer (ACC)_TCGA-ACC_Humanmethylation450_PFS	cg00029053	PRDM16	Adrenocortical Cancer (ACC)	TCGA-ACC	Humanmethylation450	PFS	1	F	Unknown	Unknown	Gender, Age, Race, Ethnicity, Pathologic-Stage	0.496	1.47	0.485-4.456	0.156	3.08	0.65-14.537
PRDM16_cg26976908_Adrenocortical Cancer (ACC)_TCGA-ACC_Humanmethylation450_PFS	cg26976908	PRDM16	Adrenocortical Cancer (ACC)	TCGA-ACC	Humanmethylation450	PFS	1	R	Unknown	Island	Gender, Age, Race, Ethnicity, Pathologic-Stage	0.218	2.61	0.567-12.038	0.218	2.61	0.567-12.038
PRDM16_cg03778769_Adrenocortical Cancer (ACC)_TCGA-ACC_Humanmethylation450_PFS	cg03778769	PRDM16	Adrenocortical Cancer (ACC)	TCGA-ACC	Humanmethylation450	PFS	1	F	Unknown	N_Shelf	Gender, Age, Race, Ethnicity, Pathologic-Stage	0.247	2.16	0.587-7.92	0.247	2.16	0.587-7.92
PRDM16_cg19246065_Adrenocortical Cancer (ACC)_TCGA-ACC_Humanmethylation450_PFS	cg19246065	PRDM16	Adrenocortical Cancer (ACC)	TCGA-ACC	Humanmethylation450	PFS	1	R	Unknown	Unknown	Gender, Age, Race, Ethnicity, Pathologic-Stage	0.711	0.808	0.263-2.489	0.297	0.329	0.041-2.658
PRDM16_cg07258474_Adrenocortical Cancer (ACC)_TCGA-ACC_Humanmethylation450_PFS	cg07258474	PRDM16	Adrenocortical Cancer (ACC)	TCGA-ACC	Humanmethylation450	PFS	1	F	Unknown	S_Shore	Gender, Age, Race, Ethnicity, Pathologic-Stage	0.00659	19.8	2.298-170.775	0.00659	19.8	2.298-170.775
PRDM16_cg24519596_Adrenocortical Cancer (ACC)_TCGA-ACC_Humanmethylation450_PFS	cg24519596	PRDM16	Adrenocortical Cancer (ACC)	TCGA-ACC	Humanmethylation450	PFS	1	R	Unclassified	N_Shelf	Gender, Age, Race, Ethnicity, Pathologic-Stage	0.319	1.81	0.563-5.826	0.0591	4.54	0.943-21.832
PRDM16_cg25737891_Adrenocortical Cancer (ACC)_TCGA-ACC_Humanmethylation450_PFS	cg25737891	PRDM16	Adrenocortical Cancer (ACC)	TCGA-ACC	Humanmethylation450	PFS	1	R	Unknown	Unknown	Gender, Age, Race, Ethnicity, Pathologic-Stage	0.218	2.61	0.567-12.038	0.0408	4.36	1.064-17.898
PRDM16_cg02100984_Adrenocortical Cancer (ACC)_TCGA-ACC_Humanmethylation450_PFS	cg02100984	PRDM16	Adrenocortical Cancer (ACC)	TCGA-ACC	Humanmethylation450	PFS	1	R	Unknown	Unknown	Gender, Age, Race, Ethnicity, Pathologic-Stage	0.0218	6.61	1.316-33.245	0.0218	6.61	1.316-33.245
PRDM16_cg09689296_Adrenocortical Cancer (ACC)_TCGA-ACC_Humanmethylation450_PFS	cg09689296	PRDM16	Adrenocortical Cancer (ACC)	TCGA-ACC	Humanmethylation450	PFS	1	F	Unknown	N_Shelf	Gender, Age, Race, Ethnicity, Pathologic-Stage	0.924	1.06	0.349-3.186	0.122	2.75	0.764-9.867
PRDM16_cg12267107_Adrenocortical Cancer (ACC)_TCGA-ACC_Humanmethylation450_PFS	cg12267107	PRDM16	Adrenocortical Cancer (ACC)	TCGA-ACC	Humanmethylation450	PFS	1	F	Unknown	Unknown	Gender, Age, Race, Ethnicity, Pathologic-Stage	0.667	0.781	0.253-2.41	0.215	2.71	0.561-13.092
PRDM16_cg20431766_Adrenocortical Cancer (ACC)_TCGA-ACC_Humanmethylation450_PFS	cg20431766	PRDM16	Adrenocortical Cancer (ACC)	TCGA-ACC	Humanmethylation450	PFS	1	R	Unknown	Unknown	Gender, Age, Race, Ethnicity, Pathologic-Stage	0.189	2.17	0.683-6.918	0.13	2.61	0.755-9.02
PRDM16_cg19435835_Adrenocortical Cancer (ACC)_TCGA-ACC_Humanmethylation450_PFS	cg19435835	PRDM16	Adrenocortical Cancer (ACC)	TCGA-ACC	Humanmethylation450	PFS	1	R	Unknown	S_Shelf	Gender, Age, Race, Ethnicity, Pathologic-Stage	0.983	0.988	0.329-2.964	0.315	0.342	0.042-2.775
PRDM16_cg25420747_Adrenocortical Cancer (ACC)_TCGA-ACC_Humanmethylation450_PFS	cg25420747	PRDM16	Adrenocortical Cancer (ACC)	TCGA-ACC	Humanmethylation450	PFS	1	F	Unknown	Unknown	Gender, Age, Race, Ethnicity, Pathologic-Stage	0.36	0.597	0.198-1.799	0.307	0.5	0.133-1.888
PRDM16_cg02287004_Adrenocortical Cancer (ACC)_TCGA-ACC_Humanmethylation450_PFS	cg02287004	PRDM16	Adrenocortical Cancer (ACC)	TCGA-ACC	Humanmethylation450	PFS	1	F	Unknown	Unknown	Gender, Age, Race, Ethnicity, Pathologic-Stage	0.714	0.807	0.256-2.543	0.138	2.56	0.739-8.901
PRDM16_cg17989428_Adrenocortical Cancer (ACC)_TCGA-ACC_Humanmethylation450_PFS	cg17989428	PRDM16	Adrenocortical Cancer (ACC)	TCGA-ACC	Humanmethylation450	PFS	1	R	Unknown	N_Shore	Gender, Age, Race, Ethnicity, Pathologic-Stage	0.156	2.53	0.701-9.101	0.0244	6.47	1.273-32.844
PRDM16_cg00484122_Adrenocortical Cancer (ACC)_TCGA-ACC_Humanmethylation450_PFS	cg00484122	PRDM16	Adrenocortical Cancer (ACC)	TCGA-ACC	Humanmethylation450	PFS	1	F	Unknown	Unknown	Gender, Age, Race, Ethnicity, Pathologic-Stage	0.669	1.28	0.409-4.03	0.35	2.73	0.332-22.364
PRDM16_cg01567509_Bladder Cancer (BC)_TCGA-BLCA_Humanmethylation450_DMFS	cg01567509	PRDM16	Bladder Cancer (BC)	TCGA-BLCA	Humanmethylation450	DMFS	1	R	Unknown	Island	Gender, Age, Race, Ethnicity, Pathologic-Stage	0.274	0.696	0.364-1.331	0.274	0.696	0.364-1.331
PRDM16_cg16663033_Bladder Cancer (BC)_TCGA-BLCA_Humanmethylation450_DMFS	cg16663033	PRDM16	Bladder Cancer (BC)	TCGA-BLCA	Humanmethylation450	DMFS	1	R	Unknown	N_Shore	Gender, Age, Race, Ethnicity, Pathologic-Stage	0.441	1.28	0.685-2.385	0.0678	1.82	0.957-3.477
PRDM16_cg23262325_Bladder Cancer (BC)_TCGA-BLCA_Humanmethylation450_DMFS	cg23262325	PRDM16	Bladder Cancer (BC)	TCGA-BLCA	Humanmethylation450	DMFS	1	R	Unknown	S_Shore	Gender, Age, Race, Ethnicity, Pathologic-Stage	0.562	0.829	0.44-1.563	0.0767	0.475	0.209-1.083
PRDM16_cg05946513_Bladder Cancer (BC)_TCGA-BLCA_Humanmethylation450_DMFS	cg05946513	PRDM16	Bladder Cancer (BC)	TCGA-BLCA	Humanmethylation450	DMFS	1	F	Unknown	Island	Gender, Age, Race, Ethnicity, Pathologic-Stage	0.224	0.671	0.352-1.277	0.00531	0.217	0.074-0.636
PRDM16_cg11741753_Bladder Cancer (BC)_TCGA-BLCA_Humanmethylation450_DMFS	cg11741753	PRDM16	Bladder Cancer (BC)	TCGA-BLCA	Humanmethylation450	DMFS	1	F	Unknown	N_Shore	Gender, Age, Race, Ethnicity, Pathologic-Stage	0.664	1.15	0.608-2.184	0.265	1.46	0.749-2.858
PRDM16_cg24070543_Bladder Cancer (BC)_TCGA-BLCA_Humanmethylation450_DMFS	cg24070543	PRDM16	Bladder Cancer (BC)	TCGA-BLCA	Humanmethylation450	DMFS	1	R	Unknown	N_Shore	Gender, Age, Race, Ethnicity, Pathologic-Stage	0.128	1.64	0.867-3.112	0.0104	2.99	1.294-6.92
PRDM16_cg20242065_Bladder Cancer (BC)_TCGA-BLCA_Humanmethylation450_DMFS	cg20242065	PRDM16	Bladder Cancer (BC)	TCGA-BLCA	Humanmethylation450	DMFS	1	F	Unclassified_Cell_type_specific	Unknown	Gender, Age, Race, Ethnicity, Pathologic-Stage	0.511	1.25	0.647-2.399	0.21	0.402	0.097-1.67
PRDM16_cg03096785_Bladder Cancer (BC)_TCGA-BLCA_Humanmethylation450_DMFS	cg03096785	PRDM16	Bladder Cancer (BC)	TCGA-BLCA	Humanmethylation450	DMFS	1	F	Unknown	S_Shore	Gender, Age, Race, Ethnicity, Pathologic-Stage	0.748	0.903	0.483-1.685	0.0918	0.493	0.217-1.122
PRDM16_cg25229802_Bladder Cancer (BC)_TCGA-BLCA_Humanmethylation450_DMFS	cg25229802	PRDM16	Bladder Cancer (BC)	TCGA-BLCA	Humanmethylation450	DMFS	1	R	Unknown	Unknown	Gender, Age, Race, Ethnicity, Pathologic-Stage	0.2	1.52	0.802-2.862	0.0508	2.59	0.996-6.739
PRDM16_cg27266822_Bladder Cancer (BC)_TCGA-BLCA_Humanmethylation450_DMFS	cg27266822	PRDM16	Bladder Cancer (BC)	TCGA-BLCA	Humanmethylation450	DMFS	1	R	Unclassified	N_Shelf	Gender, Age, Race, Ethnicity, Pathologic-Stage	0.0274	0.469	0.239-0.919	0.0274	0.469	0.239-0.919
PRDM16_cg04639351_Bladder Cancer (BC)_TCGA-BLCA_Humanmethylation450_DMFS	cg04639351	PRDM16	Bladder Cancer (BC)	TCGA-BLCA	Humanmethylation450	DMFS	1	R	Unknown	N_Shore	Gender, Age, Race, Ethnicity, Pathologic-Stage	0.199	1.51	0.805-2.822	0.0268	2.04	1.085-3.822
PRDM16_cg14091149_Bladder Cancer (BC)_TCGA-BLCA_Humanmethylation450_DMFS	cg14091149	PRDM16	Bladder Cancer (BC)	TCGA-BLCA	Humanmethylation450	DMFS	1	F	Unknown	Island	Gender, Age, Race, Ethnicity, Pathologic-Stage	0.774	1.1	0.585-2.055	0.181	3.89	0.532-28.454
PRDM16_cg11570511_Bladder Cancer (BC)_TCGA-BLCA_Humanmethylation450_DMFS	cg11570511	PRDM16	Bladder Cancer (BC)	TCGA-BLCA	Humanmethylation450	DMFS	1	F	Unclassified_Cell_type_specific	N_Shelf	Gender, Age, Race, Ethnicity, Pathologic-Stage	0.837	0.936	0.498-1.758	0.227	0.677	0.36-1.274
PRDM16_cg10623389_Bladder Cancer (BC)_TCGA-BLCA_Humanmethylation450_DMFS	cg10623389	PRDM16	Bladder Cancer (BC)	TCGA-BLCA	Humanmethylation450	DMFS	1	F	Unknown	Island	Gender, Age, Race, Ethnicity, Pathologic-Stage	0.234	1.46	0.782-2.729	0.0645	0.324	0.098-1.07
PRDM16_cg21911326_Bladder Cancer (BC)_TCGA-BLCA_Humanmethylation450_DMFS	cg21911326	PRDM16	Bladder Cancer (BC)	TCGA-BLCA	Humanmethylation450	DMFS	1	R	Unknown	Unknown	Gender, Age, Race, Ethnicity, Pathologic-Stage	0.664	0.861	0.437-1.695	0.158	4.2	0.572-30.903
PRDM16_cg01882033_Bladder Cancer (BC)_TCGA-BLCA_Humanmethylation450_DMFS	cg01882033	PRDM16	Bladder Cancer (BC)	TCGA-BLCA	Humanmethylation450	DMFS	1	R	Unknown	Unknown	Gender, Age, Race, Ethnicity, Pathologic-Stage	0.312	0.712	0.369-1.374	0.178	0.626	0.316-1.238
PRDM16_cg24305835_Bladder Cancer (BC)_TCGA-BLCA_Humanmethylation450_DMFS	cg24305835	PRDM16	Bladder Cancer (BC)	TCGA-BLCA	Humanmethylation450	DMFS	1	R	Unclassified	Island	Gender, Age, Race, Ethnicity, Pathologic-Stage	0.838	0.934	0.488-1.789	0.117	1.77	0.868-3.592
PRDM16_cg22524332_Bladder Cancer (BC)_TCGA-BLCA_Humanmethylation450_DMFS	cg22524332	PRDM16	Bladder Cancer (BC)	TCGA-BLCA	Humanmethylation450	DMFS	1	R	Unknown	Unknown	Gender, Age, Race, Ethnicity, Pathologic-Stage	0.612	0.85	0.453-1.595	0.142	0.556	0.254-1.217
PRDM16_cg04139043_Bladder Cancer (BC)_TCGA-BLCA_Humanmethylation450_DMFS	cg04139043	PRDM16	Bladder Cancer (BC)	TCGA-BLCA	Humanmethylation450	DMFS	1	R	Unclassified	N_Shore	Gender, Age, Race, Ethnicity, Pathologic-Stage	0.844	1.07	0.566-2.005	0.0067	4.28	1.496-12.251
PRDM16_cg00827745_Bladder Cancer (BC)_TCGA-BLCA_Humanmethylation450_DMFS	cg00827745	PRDM16	Bladder Cancer (BC)	TCGA-BLCA	Humanmethylation450	DMFS	1	F	Unknown	Island	Gender, Age, Race, Ethnicity, Pathologic-Stage	0.93	0.972	0.513-1.84	0.0602	0.543	0.287-1.027
PRDM16_cg15505287_Bladder Cancer (BC)_TCGA-BLCA_Humanmethylation450_DMFS	cg15505287	PRDM16	Bladder Cancer (BC)	TCGA-BLCA	Humanmethylation450	DMFS	1	F	Unknown	Island	Gender, Age, Race, Ethnicity, Pathologic-Stage	0.986	0.994	0.53-1.866	0.101	0.189	0.026-1.386
PRDM16_cg11218625_Bladder Cancer (BC)_TCGA-BLCA_Humanmethylation450_DMFS	cg11218625	PRDM16	Bladder Cancer (BC)	TCGA-BLCA	Humanmethylation450	DMFS	1	F	Unknown	N_Shore	Gender, Age, Race, Ethnicity, Pathologic-Stage	0.296	1.41	0.743-2.657	0.123	1.67	0.869-3.226
PRDM16_cg08171206_Bladder Cancer (BC)_TCGA-BLCA_Humanmethylation450_DMFS	cg08171206	PRDM16	Bladder Cancer (BC)	TCGA-BLCA	Humanmethylation450	DMFS	1	R	Unknown	Unknown	Gender, Age, Race, Ethnicity, Pathologic-Stage	0.377	0.753	0.4-1.414	0.159	0.585	0.277-1.234
PRDM16_cg04094653_Bladder Cancer (BC)_TCGA-BLCA_Humanmethylation450_DMFS	cg04094653	PRDM16	Bladder Cancer (BC)	TCGA-BLCA	Humanmethylation450	DMFS	1	R	Unknown	S_Shore	Gender, Age, Race, Ethnicity, Pathologic-Stage	0.41	1.3	0.693-2.455	0.0493	4.31	1.005-18.501
PRDM16_cg18524091_Bladder Cancer (BC)_TCGA-BLCA_Humanmethylation450_DMFS	cg18524091	PRDM16	Bladder Cancer (BC)	TCGA-BLCA	Humanmethylation450	DMFS	1	F	Unknown	Island	Gender, Age, Race, Ethnicity, Pathologic-Stage	0.747	0.901	0.48-1.694	0.059	0.511	0.254-1.026
PRDM16_cg21728447_Bladder Cancer (BC)_TCGA-BLCA_Humanmethylation450_DMFS	cg21728447	PRDM16	Bladder Cancer (BC)	TCGA-BLCA	Humanmethylation450	DMFS	1	F	Unknown	Unknown	Gender, Age, Race, Ethnicity, Pathologic-Stage	0.508	1.25	0.646-2.413	0.146	1.79	0.817-3.924
PRDM16_cg14844953_Bladder Cancer (BC)_TCGA-BLCA_Humanmethylation450_DMFS	cg14844953	PRDM16	Bladder Cancer (BC)	TCGA-BLCA	Humanmethylation450	DMFS	1	F	Unclassified_Cell_type_specific	N_Shelf	Gender, Age, Race, Ethnicity, Pathologic-Stage	0.228	1.47	0.785-2.763	0.163	0.509	0.196-1.316
PRDM16_cg23087931_Bladder Cancer (BC)_TCGA-BLCA_Humanmethylation450_DMFS	cg23087931	PRDM16	Bladder Cancer (BC)	TCGA-BLCA	Humanmethylation450	DMFS	1	F	Unknown	N_Shore	Gender, Age, Race, Ethnicity, Pathologic-Stage	0.0158	2.35	1.174-4.7	0.00692	2.76	1.32-5.75
PRDM16_cg17850281_Bladder Cancer (BC)_TCGA-BLCA_Humanmethylation450_DMFS	cg17850281	PRDM16	Bladder Cancer (BC)	TCGA-BLCA	Humanmethylation450	DMFS	1	F	Unknown	N_Shore	Gender, Age, Race, Ethnicity, Pathologic-Stage	0.667	1.15	0.601-2.217	0.141	1.95	0.801-4.731
PRDM16_cg07905985_Bladder Cancer (BC)_TCGA-BLCA_Humanmethylation450_DMFS	cg07905985	PRDM16	Bladder Cancer (BC)	TCGA-BLCA	Humanmethylation450	DMFS	1	F	Unknown	N_Shore	Gender, Age, Race, Ethnicity, Pathologic-Stage	0.498	1.24	0.665-2.313	0.151	1.65	0.832-3.273
PRDM16_cg21326881_Bladder Cancer (BC)_TCGA-BLCA_Humanmethylation450_DMFS	cg21326881	PRDM16	Bladder Cancer (BC)	TCGA-BLCA	Humanmethylation450	DMFS	1	F	Unknown	S_Shore	Gender, Age, Race, Ethnicity, Pathologic-Stage	0.811	1.08	0.575-2.029	0.112	5.03	0.684-37.003
PRDM16_cg11391510_Bladder Cancer (BC)_TCGA-BLCA_Humanmethylation450_DMFS	cg11391510	PRDM16	Bladder Cancer (BC)	TCGA-BLCA	Humanmethylation450	DMFS	1	F	Unknown	Island	Gender, Age, Race, Ethnicity, Pathologic-Stage	0.746	0.896	0.459-1.747	0.0594	0.304	0.088-1.048
PRDM16_cg02994246_Bladder Cancer (BC)_TCGA-BLCA_Humanmethylation450_DMFS	cg02994246	PRDM16	Bladder Cancer (BC)	TCGA-BLCA	Humanmethylation450	DMFS	1	F	Unknown	S_Shore	Gender, Age, Race, Ethnicity, Pathologic-Stage	0.237	0.681	0.359-1.289	0.0513	0.133	0.017-1.011
PRDM16_cg08794135_Bladder Cancer (BC)_TCGA-BLCA_Humanmethylation450_DMFS	cg08794135	PRDM16	Bladder Cancer (BC)	TCGA-BLCA	Humanmethylation450	DMFS	1	F	Unknown	N_Shore	Gender, Age, Race, Ethnicity, Pathologic-Stage	0.257	1.44	0.766-2.704	0.0403	2.99	1.049-8.523
PRDM16_cg13086983_Bladder Cancer (BC)_TCGA-BLCA_Humanmethylation450_DMFS	cg13086983	PRDM16	Bladder Cancer (BC)	TCGA-BLCA	Humanmethylation450	DMFS	1	R	Unknown	S_Shelf	Gender, Age, Race, Ethnicity, Pathologic-Stage	0.0404	1.97	1.03-3.784	0.0122	2.31	1.2-4.453
PRDM16_cg09801687_Bladder Cancer (BC)_TCGA-BLCA_Humanmethylation450_DMFS	cg09801687	PRDM16	Bladder Cancer (BC)	TCGA-BLCA	Humanmethylation450	DMFS	1	F	Unknown	Unknown	Gender, Age, Race, Ethnicity, Pathologic-Stage	0.386	0.758	0.406-1.417	0.0964	0.441	0.168-1.158
PRDM16_cg24722348_Bladder Cancer (BC)_TCGA-BLCA_Humanmethylation450_DMFS	cg24722348	PRDM16	Bladder Cancer (BC)	TCGA-BLCA	Humanmethylation450	DMFS	1	R	Unknown	Unknown	Gender, Age, Race, Ethnicity, Pathologic-Stage	0.625	1.17	0.621-2.208	0.0703	0.461	0.199-1.066
PRDM16_cg07798347_Bladder Cancer (BC)_TCGA-BLCA_Humanmethylation450_DMFS	cg07798347	PRDM16	Bladder Cancer (BC)	TCGA-BLCA	Humanmethylation450	DMFS	1	F	Unknown	Island	Gender, Age, Race, Ethnicity, Pathologic-Stage	0.756	1.11	0.587-2.084	0.323	1.82	0.557-5.919
PRDM16_cg03892551_Bladder Cancer (BC)_TCGA-BLCA_Humanmethylation450_DMFS	cg03892551	PRDM16	Bladder Cancer (BC)	TCGA-BLCA	Humanmethylation450	DMFS	1	F	Unknown	N_Shore	Gender, Age, Race, Ethnicity, Pathologic-Stage	0.0645	1.85	0.964-3.558	0.00398	2.64	1.364-5.123
PRDM16_cg17456100_Bladder Cancer (BC)_TCGA-BLCA_Humanmethylation450_DMFS	cg17456100	PRDM16	Bladder Cancer (BC)	TCGA-BLCA	Humanmethylation450	DMFS	1	F	Unknown	Island	Gender, Age, Race, Ethnicity, Pathologic-Stage	0.866	1.06	0.565-1.97	0.46	1.72	0.408-7.241
PRDM16_cg14282182_Bladder Cancer (BC)_TCGA-BLCA_Humanmethylation450_DMFS	cg14282182	PRDM16	Bladder Cancer (BC)	TCGA-BLCA	Humanmethylation450	DMFS	1	F	Unknown	N_Shore	Gender, Age, Race, Ethnicity, Pathologic-Stage	0.731	0.895	0.474-1.688	0.327	1.39	0.719-2.689
PRDM16_cg18560010_Bladder Cancer (BC)_TCGA-BLCA_Humanmethylation450_DMFS	cg18560010	PRDM16	Bladder Cancer (BC)	TCGA-BLCA	Humanmethylation450	DMFS	1	R	Unknown	Island	Gender, Age, Race, Ethnicity, Pathologic-Stage	0.412	0.768	0.41-1.441	0.0585	0.45	0.196-1.029
PRDM16_cg09182375_Bladder Cancer (BC)_TCGA-BLCA_Humanmethylation450_DMFS	cg09182375	PRDM16	Bladder Cancer (BC)	TCGA-BLCA	Humanmethylation450	DMFS	1	F	Unknown	Island	Gender, Age, Race, Ethnicity, Pathologic-Stage	0.514	1.23	0.66-2.291	0.109	1.81	0.877-3.739
PRDM16_cg20991983_Bladder Cancer (BC)_TCGA-BLCA_Humanmethylation450_DMFS	cg20991983	PRDM16	Bladder Cancer (BC)	TCGA-BLCA	Humanmethylation450	DMFS	1	R	Unknown	N_Shore	Gender, Age, Race, Ethnicity, Pathologic-Stage	0.507	1.25	0.652-2.378	0.00158	4.94	1.834-13.286
PRDM16_cg05266663_Bladder Cancer (BC)_TCGA-BLCA_Humanmethylation450_DMFS	cg05266663	PRDM16	Bladder Cancer (BC)	TCGA-BLCA	Humanmethylation450	DMFS	1	R	Unclassified_Cell_type_specific	N_Shelf	Gender, Age, Race, Ethnicity, Pathologic-Stage	0.127	0.609	0.322-1.151	0.0796	0.565	0.299-1.07
PRDM16_cg04553810_Bladder Cancer (BC)_TCGA-BLCA_Humanmethylation450_DMFS	cg04553810	PRDM16	Bladder Cancer (BC)	TCGA-BLCA	Humanmethylation450	DMFS	1	R	Unknown	N_Shore	Gender, Age, Race, Ethnicity, Pathologic-Stage	0.354	0.738	0.388-1.403	0.0069	0.339	0.155-0.743
PRDM16_cg21211748_Bladder Cancer (BC)_TCGA-BLCA_Humanmethylation450_DMFS	cg21211748	PRDM16	Bladder Cancer (BC)	TCGA-BLCA	Humanmethylation450	DMFS	1	F	Unknown	S_Shelf	Gender, Age, Race, Ethnicity, Pathologic-Stage	0.447	0.772	0.396-1.505	0.23	3.38	0.463-24.712
PRDM16_cg16685586_Bladder Cancer (BC)_TCGA-BLCA_Humanmethylation450_DMFS	cg16685586	PRDM16	Bladder Cancer (BC)	TCGA-BLCA	Humanmethylation450	DMFS	1	F	Unknown	Island	Gender, Age, Race, Ethnicity, Pathologic-Stage	0.113	1.66	0.886-3.121	0.0743	1.77	0.946-3.313
PRDM16_cg04989128_Bladder Cancer (BC)_TCGA-BLCA_Humanmethylation450_DMFS	cg04989128	PRDM16	Bladder Cancer (BC)	TCGA-BLCA	Humanmethylation450	DMFS	1	R	Unknown	Island	Gender, Age, Race, Ethnicity, Pathologic-Stage	0.441	0.754	0.368-1.545	0.0484	7.45	1.015-54.684
PRDM16_cg22401419_Bladder Cancer (BC)_TCGA-BLCA_Humanmethylation450_DMFS	cg22401419	PRDM16	Bladder Cancer (BC)	TCGA-BLCA	Humanmethylation450	DMFS	1	R	Unknown	Island	Gender, Age, Race, Ethnicity, Pathologic-Stage	0.9	1.04	0.545-1.995	0.0399	2.53	1.044-6.122
PRDM16_cg08266565_Bladder Cancer (BC)_TCGA-BLCA_Humanmethylation450_DMFS	cg08266565	PRDM16	Bladder Cancer (BC)	TCGA-BLCA	Humanmethylation450	DMFS	1	R	Unknown	N_Shore	Gender, Age, Race, Ethnicity, Pathologic-Stage	0.831	0.931	0.484-1.791	0.157	4.22	0.575-30.97
PRDM16_cg06649280_Bladder Cancer (BC)_TCGA-BLCA_Humanmethylation450_DMFS	cg06649280	PRDM16	Bladder Cancer (BC)	TCGA-BLCA	Humanmethylation450	DMFS	1	F	Unknown	Island	Gender, Age, Race, Ethnicity, Pathologic-Stage	0.691	1.14	0.604-2.14	0.244	0.636	0.297-1.361
PRDM16_cg15160686_Bladder Cancer (BC)_TCGA-BLCA_Humanmethylation450_DMFS	cg15160686	PRDM16	Bladder Cancer (BC)	TCGA-BLCA	Humanmethylation450	DMFS	1	R	Unknown	Unknown	Gender, Age, Race, Ethnicity, Pathologic-Stage	0.463	1.26	0.677-2.356	0.165	1.6	0.824-3.122
PRDM16_cg21273275_Bladder Cancer (BC)_TCGA-BLCA_Humanmethylation450_DMFS	cg21273275	PRDM16	Bladder Cancer (BC)	TCGA-BLCA	Humanmethylation450	DMFS	1	F	Unknown	Unknown	Gender, Age, Race, Ethnicity, Pathologic-Stage	0.296	1.39	0.748-2.601	0.0395	0.124	0.017-0.905
PRDM16_cg20674490_Bladder Cancer (BC)_TCGA-BLCA_Humanmethylation450_DMFS	cg20674490	PRDM16	Bladder Cancer (BC)	TCGA-BLCA	Humanmethylation450	DMFS	1	F	Unknown	N_Shore	Gender, Age, Race, Ethnicity, Pathologic-Stage	0.629	0.854	0.449-1.623	0.0373	0.121	0.016-0.883
PRDM16_cg04907595_Bladder Cancer (BC)_TCGA-BLCA_Humanmethylation450_DMFS	cg04907595	PRDM16	Bladder Cancer (BC)	TCGA-BLCA	Humanmethylation450	DMFS	1	R	Unclassified_Cell_type_specific	Unknown	Gender, Age, Race, Ethnicity, Pathologic-Stage	0.135	0.612	0.321-1.165	0.0134	0.425	0.216-0.838
PRDM16_cg19897113_Bladder Cancer (BC)_TCGA-BLCA_Humanmethylation450_DMFS	cg19897113	PRDM16	Bladder Cancer (BC)	TCGA-BLCA	Humanmethylation450	DMFS	1	F	Unknown	Unknown	Gender, Age, Race, Ethnicity, Pathologic-Stage	0.47	0.791	0.419-1.494	0.0355	0.397	0.168-0.939
PRDM16_cg07352544_Bladder Cancer (BC)_TCGA-BLCA_Humanmethylation450_DMFS	cg07352544	PRDM16	Bladder Cancer (BC)	TCGA-BLCA	Humanmethylation450	DMFS	1	F	Unknown	Island	Gender, Age, Race, Ethnicity, Pathologic-Stage	0.706	0.887	0.477-1.651	0.174	1.64	0.802-3.369
PRDM16_cg10202693_Bladder Cancer (BC)_TCGA-BLCA_Humanmethylation450_DMFS	cg10202693	PRDM16	Bladder Cancer (BC)	TCGA-BLCA	Humanmethylation450	DMFS	1	R	Unclassified_Cell_type_specific	Island	Gender, Age, Race, Ethnicity, Pathologic-Stage	0.097	1.75	0.903-3.409	0.0208	2.51	1.15-5.462
PRDM16_cg11371681_Bladder Cancer (BC)_TCGA-BLCA_Humanmethylation450_DMFS	cg11371681	PRDM16	Bladder Cancer (BC)	TCGA-BLCA	Humanmethylation450	DMFS	1	F	Unknown	Unknown	Gender, Age, Race, Ethnicity, Pathologic-Stage	0.0408	1.96	1.028-3.72	0.0099	2.45	1.24-4.837
PRDM16_cg15628303_Bladder Cancer (BC)_TCGA-BLCA_Humanmethylation450_DMFS	cg15628303	PRDM16	Bladder Cancer (BC)	TCGA-BLCA	Humanmethylation450	DMFS	1	R	Unknown	S_Shelf	Gender, Age, Race, Ethnicity, Pathologic-Stage	0.717	0.891	0.478-1.662	0.0429	0.127	0.017-0.936
PRDM16_cg16068833_Bladder Cancer (BC)_TCGA-BLCA_Humanmethylation450_DMFS	cg16068833	PRDM16	Bladder Cancer (BC)	TCGA-BLCA	Humanmethylation450	DMFS	1	R	Unknown	Island	Gender, Age, Race, Ethnicity, Pathologic-Stage	0.704	0.885	0.472-1.661	0.0157	0.307	0.118-0.8
PRDM16_cg00983637_Bladder Cancer (BC)_TCGA-BLCA_Humanmethylation450_DMFS	cg00983637	PRDM16	Bladder Cancer (BC)	TCGA-BLCA	Humanmethylation450	DMFS	1	R	Unknown	S_Shore	Gender, Age, Race, Ethnicity, Pathologic-Stage	0.661	1.15	0.612-2.167	0.0753	0.523	0.256-1.068
PRDM16_cg26108329_Bladder Cancer (BC)_TCGA-BLCA_Humanmethylation450_DMFS	cg26108329	PRDM16	Bladder Cancer (BC)	TCGA-BLCA	Humanmethylation450	DMFS	1	R	Unknown	Island	Gender, Age, Race, Ethnicity, Pathologic-Stage	0.251	1.45	0.77-2.713	0.0689	2.41	0.934-6.207
PRDM16_cg06216065_Bladder Cancer (BC)_TCGA-BLCA_Humanmethylation450_DMFS	cg06216065	PRDM16	Bladder Cancer (BC)	TCGA-BLCA	Humanmethylation450	DMFS	1	R	Unknown	N_Shore	Gender, Age, Race, Ethnicity, Pathologic-Stage	0.574	1.2	0.638-2.253	0.0215	2.45	1.142-5.276
PRDM16_cg13374701_Bladder Cancer (BC)_TCGA-BLCA_Humanmethylation450_DMFS	cg13374701	PRDM16	Bladder Cancer (BC)	TCGA-BLCA	Humanmethylation450	DMFS	1	F	Unclassified_Cell_type_specific	Unknown	Gender, Age, Race, Ethnicity, Pathologic-Stage	0.712	1.12	0.604-2.092	0.169	1.56	0.828-2.945
PRDM16_cg13362782_Bladder Cancer (BC)_TCGA-BLCA_Humanmethylation450_DMFS	cg13362782	PRDM16	Bladder Cancer (BC)	TCGA-BLCA	Humanmethylation450	DMFS	1	R	Unknown	S_Shelf	Gender, Age, Race, Ethnicity, Pathologic-Stage	0.521	1.23	0.65-2.337	0.0271	2.03	1.083-3.803
PRDM16_cg19979773_Bladder Cancer (BC)_TCGA-BLCA_Humanmethylation450_DMFS	cg19979773	PRDM16	Bladder Cancer (BC)	TCGA-BLCA	Humanmethylation450	DMFS	1	F	Unknown	S_Shelf	Gender, Age, Race, Ethnicity, Pathologic-Stage	0.405	0.764	0.405-1.441	0.106	0.592	0.313-1.117
PRDM16_cg00988346_Bladder Cancer (BC)_TCGA-BLCA_Humanmethylation450_DMFS	cg00988346	PRDM16	Bladder Cancer (BC)	TCGA-BLCA	Humanmethylation450	DMFS	1	R	Unknown	Island	Gender, Age, Race, Ethnicity, Pathologic-Stage	0.372	1.34	0.706-2.534	0.105	1.69	0.897-3.189
PRDM16_cg02576395_Bladder Cancer (BC)_TCGA-BLCA_Humanmethylation450_DMFS	cg02576395	PRDM16	Bladder Cancer (BC)	TCGA-BLCA	Humanmethylation450	DMFS	1	R	Unknown	N_Shore	Gender, Age, Race, Ethnicity, Pathologic-Stage	0.621	0.853	0.454-1.603	0.00242	0.24	0.096-0.604
PRDM16_cg17386433_Bladder Cancer (BC)_TCGA-BLCA_Humanmethylation450_DMFS	cg17386433	PRDM16	Bladder Cancer (BC)	TCGA-BLCA	Humanmethylation450	DMFS	1	R	Unclassified_Cell_type_specific	N_Shelf	Gender, Age, Race, Ethnicity, Pathologic-Stage	0.268	1.5	0.734-3.048	0.0185	5.71	1.34-24.34
PRDM16_cg07383941_Bladder Cancer (BC)_TCGA-BLCA_Humanmethylation450_DMFS	cg07383941	PRDM16	Bladder Cancer (BC)	TCGA-BLCA	Humanmethylation450	DMFS	1	R	Unclassified_Cell_type_specific	Island	Gender, Age, Race, Ethnicity, Pathologic-Stage	0.0476	0.524	0.277-0.993	0.0222	0.462	0.239-0.895
PRDM16_cg10703813_Bladder Cancer (BC)_TCGA-BLCA_Humanmethylation450_DMFS	cg10703813	PRDM16	Bladder Cancer (BC)	TCGA-BLCA	Humanmethylation450	DMFS	1	F	Unknown	N_Shore	Gender, Age, Race, Ethnicity, Pathologic-Stage	0.386	1.42	0.642-3.144	0.0178	2.22	1.148-4.275
PRDM16_cg15980492_Bladder Cancer (BC)_TCGA-BLCA_Humanmethylation450_DMFS	cg15980492	PRDM16	Bladder Cancer (BC)	TCGA-BLCA	Humanmethylation450	DMFS	1	F	Unknown	Unknown	Gender, Age, Race, Ethnicity, Pathologic-Stage	0.594	0.823	0.401-1.686	0.159	1.57	0.838-2.928
PRDM16_cg04348183_Bladder Cancer (BC)_TCGA-BLCA_Humanmethylation450_DMFS	cg04348183	PRDM16	Bladder Cancer (BC)	TCGA-BLCA	Humanmethylation450	DMFS	1	F	Unknown	N_Shore	Gender, Age, Race, Ethnicity, Pathologic-Stage	0.839	0.936	0.496-1.768	0.058	0.446	0.194-1.028
PRDM16_cg18221336_Bladder Cancer (BC)_TCGA-BLCA_Humanmethylation450_DMFS	cg18221336	PRDM16	Bladder Cancer (BC)	TCGA-BLCA	Humanmethylation450	DMFS	1	R	Unknown	Island	Gender, Age, Race, Ethnicity, Pathologic-Stage	0.656	0.868	0.465-1.619	0.0275	0.385	0.165-0.899
PRDM16_cg20291363_Bladder Cancer (BC)_TCGA-BLCA_Humanmethylation450_DMFS	cg20291363	PRDM16	Bladder Cancer (BC)	TCGA-BLCA	Humanmethylation450	DMFS	1	R	Unknown	Unknown	Gender, Age, Race, Ethnicity, Pathologic-Stage	0.537	0.817	0.429-1.553	0.0381	0.478	0.238-0.96
PRDM16_cg24539573_Bladder Cancer (BC)_TCGA-BLCA_Humanmethylation450_DMFS	cg24539573	PRDM16	Bladder Cancer (BC)	TCGA-BLCA	Humanmethylation450	DMFS	1	R	Unclassified_Cell_type_specific	S_Shore	Gender, Age, Race, Ethnicity, Pathologic-Stage	0.0872	1.75	0.921-3.329	0.0872	1.75	0.921-3.329
PRDM16_cg04552418_Bladder Cancer (BC)_TCGA-BLCA_Humanmethylation450_DMFS	cg04552418	PRDM16	Bladder Cancer (BC)	TCGA-BLCA	Humanmethylation450	DMFS	1	R	Unclassified_Cell_type_specific	S_Shore	Gender, Age, Race, Ethnicity, Pathologic-Stage	0.114	1.68	0.883-3.181	0.0695	1.82	0.953-3.486
PRDM16_cg16767915_Bladder Cancer (BC)_TCGA-BLCA_Humanmethylation450_DMFS	cg16767915	PRDM16	Bladder Cancer (BC)	TCGA-BLCA	Humanmethylation450	DMFS	1	F	Unknown	Unknown	Gender, Age, Race, Ethnicity, Pathologic-Stage	0.606	0.847	0.45-1.594	0.0163	0.222	0.065-0.758
PRDM16_cg09168548_Bladder Cancer (BC)_TCGA-BLCA_Humanmethylation450_DMFS	cg09168548	PRDM16	Bladder Cancer (BC)	TCGA-BLCA	Humanmethylation450	DMFS	1	F	Unknown	Unknown	Gender, Age, Race, Ethnicity, Pathologic-Stage	0.232	1.48	0.778-2.818	0.123	2	0.828-4.844
PRDM16_cg10241671_Bladder Cancer (BC)_TCGA-BLCA_Humanmethylation450_DMFS	cg10241671	PRDM16	Bladder Cancer (BC)	TCGA-BLCA	Humanmethylation450	DMFS	1	R	Unknown	S_Shelf	Gender, Age, Race, Ethnicity, Pathologic-Stage	0.417	0.769	0.409-1.449	0.197	0.655	0.345-1.245
PRDM16_cg14992253_Bladder Cancer (BC)_TCGA-BLCA_Humanmethylation450_DMFS	cg14992253	PRDM16	Bladder Cancer (BC)	TCGA-BLCA	Humanmethylation450	DMFS	1	F	Unknown	S_Shelf	Gender, Age, Race, Ethnicity, Pathologic-Stage	0.729	1.12	0.593-2.112	0.0295	2.18	1.08-4.379
PRDM16_cg15647481_Bladder Cancer (BC)_TCGA-BLCA_Humanmethylation450_DMFS	cg15647481	PRDM16	Bladder Cancer (BC)	TCGA-BLCA	Humanmethylation450	DMFS	1	F	Unknown	Unknown	Gender, Age, Race, Ethnicity, Pathologic-Stage	0.38	0.755	0.403-1.413	0.113	0.588	0.304-1.135
PRDM16_cg26305881_Bladder Cancer (BC)_TCGA-BLCA_Humanmethylation450_DMFS	cg26305881	PRDM16	Bladder Cancer (BC)	TCGA-BLCA	Humanmethylation450	DMFS	1	R	Unknown	N_Shore	Gender, Age, Race, Ethnicity, Pathologic-Stage	0.633	1.17	0.607-2.272	0.15	1.83	0.805-4.151
PRDM16_cg15822908_Bladder Cancer (BC)_TCGA-BLCA_Humanmethylation450_DMFS	cg15822908	PRDM16	Bladder Cancer (BC)	TCGA-BLCA	Humanmethylation450	DMFS	1	F	Unknown	N_Shelf	Gender, Age, Race, Ethnicity, Pathologic-Stage	0.414	0.765	0.402-1.454	0.0752	0.343	0.106-1.115
PRDM16_cg04311473_Bladder Cancer (BC)_TCGA-BLCA_Humanmethylation450_DMFS	cg04311473	PRDM16	Bladder Cancer (BC)	TCGA-BLCA	Humanmethylation450	DMFS	1	R	Unknown	Unknown	Gender, Age, Race, Ethnicity, Pathologic-Stage	0.426	1.29	0.691-2.403	0.182	1.54	0.818-2.893
PRDM16_cg20820996_Bladder Cancer (BC)_TCGA-BLCA_Humanmethylation450_DMFS	cg20820996	PRDM16	Bladder Cancer (BC)	TCGA-BLCA	Humanmethylation450	DMFS	1	F	Unclassified_Cell_type_specific	S_Shore	Gender, Age, Race, Ethnicity, Pathologic-Stage	0.409	1.31	0.689-2.494	0.302	2.21	0.49-9.957
PRDM16_cg13963693_Bladder Cancer (BC)_TCGA-BLCA_Humanmethylation450_DMFS	cg13963693	PRDM16	Bladder Cancer (BC)	TCGA-BLCA	Humanmethylation450	DMFS	1	R	Unknown	Unknown	Gender, Age, Race, Ethnicity, Pathologic-Stage	0.103	0.58	0.302-1.116	0.0668	0.548	0.288-1.043
PRDM16_cg12721600_Bladder Cancer (BC)_TCGA-BLCA_Humanmethylation450_DMFS	cg12721600	PRDM16	Bladder Cancer (BC)	TCGA-BLCA	Humanmethylation450	DMFS	1	F	Unclassified_Cell_type_specific	Island	Gender, Age, Race, Ethnicity, Pathologic-Stage	0.399	1.31	0.699-2.454	0.16	1.59	0.833-3.022
PRDM16_cg13558810_Bladder Cancer (BC)_TCGA-BLCA_Humanmethylation450_DMFS	cg13558810	PRDM16	Bladder Cancer (BC)	TCGA-BLCA	Humanmethylation450	DMFS	1	R	Unknown	Unknown	Gender, Age, Race, Ethnicity, Pathologic-Stage	0.771	0.91	0.483-1.715	0.00284	3.58	1.549-8.269
PRDM16_cg17474422_Bladder Cancer (BC)_TCGA-BLCA_Humanmethylation450_DMFS	cg17474422	PRDM16	Bladder Cancer (BC)	TCGA-BLCA	Humanmethylation450	DMFS	1	F	Unknown	Unknown	Gender, Age, Race, Ethnicity, Pathologic-Stage	0.867	0.948	0.503-1.784	0.159	0.239	0.033-1.752
PRDM16_cg01001097_Bladder Cancer (BC)_TCGA-BLCA_Humanmethylation450_DMFS	cg01001097	PRDM16	Bladder Cancer (BC)	TCGA-BLCA	Humanmethylation450	DMFS	1	F	Unknown	Unknown	Gender, Age, Race, Ethnicity, Pathologic-Stage	0.39	1.32	0.701-2.485	0.0977	1.94	0.886-4.233
PRDM16_cg07175367_Bladder Cancer (BC)_TCGA-BLCA_Humanmethylation450_DMFS	cg07175367	PRDM16	Bladder Cancer (BC)	TCGA-BLCA	Humanmethylation450	DMFS	1	F	Unknown	N_Shore	Gender, Age, Race, Ethnicity, Pathologic-Stage	0.327	0.72	0.373-1.388	0.262	0.694	0.366-1.315
PRDM16_cg03654504_Bladder Cancer (BC)_TCGA-BLCA_Humanmethylation450_DMFS	cg03654504	PRDM16	Bladder Cancer (BC)	TCGA-BLCA	Humanmethylation450	DMFS	1	R	Unknown	S_Shelf	Gender, Age, Race, Ethnicity, Pathologic-Stage	0.521	0.81	0.426-1.541	0.546	0.748	0.291-1.92
PRDM16_cg11202686_Bladder Cancer (BC)_TCGA-BLCA_Humanmethylation450_DMFS	cg11202686	PRDM16	Bladder Cancer (BC)	TCGA-BLCA	Humanmethylation450	DMFS	1	F	Unclassified_Cell_type_specific	Island	Gender, Age, Race, Ethnicity, Pathologic-Stage	0.906	0.963	0.513-1.808	0.0562	0.41	0.164-1.024
PRDM16_cg13054119_Bladder Cancer (BC)_TCGA-BLCA_Humanmethylation450_DMFS	cg13054119	PRDM16	Bladder Cancer (BC)	TCGA-BLCA	Humanmethylation450	DMFS	1	F	Unknown	Island	Gender, Age, Race, Ethnicity, Pathologic-Stage	0.901	0.961	0.516-1.792	0.094	0.183	0.025-1.336
PRDM16_cg12751733_Bladder Cancer (BC)_TCGA-BLCA_Humanmethylation450_DMFS	cg12751733	PRDM16	Bladder Cancer (BC)	TCGA-BLCA	Humanmethylation450	DMFS	1	F	Unclassified	N_Shelf	Gender, Age, Race, Ethnicity, Pathologic-Stage	0.39	1.32	0.701-2.488	0.138	1.66	0.849-3.254
PRDM16_cg12746947_Bladder Cancer (BC)_TCGA-BLCA_Humanmethylation450_DMFS	cg12746947	PRDM16	Bladder Cancer (BC)	TCGA-BLCA	Humanmethylation450	DMFS	1	R	Unknown	N_Shore	Gender, Age, Race, Ethnicity, Pathologic-Stage	0.225	0.677	0.36-1.272	0.0325	0.274	0.084-0.898
PRDM16_cg06163371_Bladder Cancer (BC)_TCGA-BLCA_Humanmethylation450_DMFS	cg06163371	PRDM16	Bladder Cancer (BC)	TCGA-BLCA	Humanmethylation450	DMFS	1	R	Unknown	Unknown	Gender, Age, Race, Ethnicity, Pathologic-Stage	0.96	0.984	0.519-1.865	0.0191	2.39	1.153-4.965
PRDM16_cg02851558_Bladder Cancer (BC)_TCGA-BLCA_Humanmethylation450_DMFS	cg02851558	PRDM16	Bladder Cancer (BC)	TCGA-BLCA	Humanmethylation450	DMFS	1	R	Unclassified_Cell_type_specific	Island	Gender, Age, Race, Ethnicity, Pathologic-Stage	0.329	0.731	0.389-1.372	0.0561	0.505	0.25-1.018
PRDM16_cg07077978_Bladder Cancer (BC)_TCGA-BLCA_Humanmethylation450_DMFS	cg07077978	PRDM16	Bladder Cancer (BC)	TCGA-BLCA	Humanmethylation450	DMFS	1	F	Unknown	S_Shelf	Gender, Age, Race, Ethnicity, Pathologic-Stage	0.8	0.922	0.492-1.727	0.167	0.482	0.171-1.358
PRDM16_cg04406436_Bladder Cancer (BC)_TCGA-BLCA_Humanmethylation450_DMFS	cg04406436	PRDM16	Bladder Cancer (BC)	TCGA-BLCA	Humanmethylation450	DMFS	1	R	Unknown	N_Shore	Gender, Age, Race, Ethnicity, Pathologic-Stage	0.833	0.935	0.5-1.749	0.0122	0.306	0.121-0.772
PRDM16_cg11462533_Bladder Cancer (BC)_TCGA-BLCA_Humanmethylation450_DMFS	cg11462533	PRDM16	Bladder Cancer (BC)	TCGA-BLCA	Humanmethylation450	DMFS	1	F	Unknown	S_Shore	Gender, Age, Race, Ethnicity, Pathologic-Stage	0.572	1.2	0.636-2.27	0.0988	2.24	0.86-5.812
PRDM16_cg18285309_Bladder Cancer (BC)_TCGA-BLCA_Humanmethylation450_DMFS	cg18285309	PRDM16	Bladder Cancer (BC)	TCGA-BLCA	Humanmethylation450	DMFS	1	F	Unknown	N_Shelf	Gender, Age, Race, Ethnicity, Pathologic-Stage	0.381	1.35	0.691-2.626	0.0525	2.02	0.992-4.093
PRDM16_cg24920358_Bladder Cancer (BC)_TCGA-BLCA_Humanmethylation450_DMFS	cg24920358	PRDM16	Bladder Cancer (BC)	TCGA-BLCA	Humanmethylation450	DMFS	1	F	Unknown	N_Shelf	Gender, Age, Race, Ethnicity, Pathologic-Stage	0.355	1.35	0.717-2.524	0.0395	2.37	1.042-5.404
PRDM16_cg24358529_Bladder Cancer (BC)_TCGA-BLCA_Humanmethylation450_DMFS	cg24358529	PRDM16	Bladder Cancer (BC)	TCGA-BLCA	Humanmethylation450	DMFS	1	F	Unknown	Unknown	Gender, Age, Race, Ethnicity, Pathologic-Stage	0.888	0.956	0.51-1.793	0.211	0.671	0.358-1.255
PRDM16_cg15616998_Bladder Cancer (BC)_TCGA-BLCA_Humanmethylation450_DMFS	cg15616998	PRDM16	Bladder Cancer (BC)	TCGA-BLCA	Humanmethylation450	DMFS	1	R	Unknown	Unknown	Gender, Age, Race, Ethnicity, Pathologic-Stage	0.888	0.956	0.513-1.782	0.0317	2.69	1.09-6.628
PRDM16_cg04100190_Bladder Cancer (BC)_TCGA-BLCA_Humanmethylation450_DMFS	cg04100190	PRDM16	Bladder Cancer (BC)	TCGA-BLCA	Humanmethylation450	DMFS	1	F	Unclassified	N_Shore	Gender, Age, Race, Ethnicity, Pathologic-Stage	0.782	1.09	0.583-2.05	0.0859	1.83	0.918-3.658
PRDM16_cg00990358_Bladder Cancer (BC)_TCGA-BLCA_Humanmethylation450_DMFS	cg00990358	PRDM16	Bladder Cancer (BC)	TCGA-BLCA	Humanmethylation450	DMFS	1	R	Unknown	Unknown	Gender, Age, Race, Ethnicity, Pathologic-Stage	0.122	0.6	0.314-1.147	0.00999	0.302	0.121-0.751
PRDM16_cg05307301_Bladder Cancer (BC)_TCGA-BLCA_Humanmethylation450_DMFS	cg05307301	PRDM16	Bladder Cancer (BC)	TCGA-BLCA	Humanmethylation450	DMFS	1	F	Unknown	Island	Gender, Age, Race, Ethnicity, Pathologic-Stage	0.681	0.875	0.464-1.652	0.0721	0.55	0.287-1.055
PRDM16_cg17184491_Bladder Cancer (BC)_TCGA-BLCA_Humanmethylation450_DMFS	cg17184491	PRDM16	Bladder Cancer (BC)	TCGA-BLCA	Humanmethylation450	DMFS	1	F	Unknown	N_Shore	Gender, Age, Race, Ethnicity, Pathologic-Stage	0.821	0.929	0.489-1.764	0.197	3.72	0.506-27.407
PRDM16_cg02031397_Bladder Cancer (BC)_TCGA-BLCA_Humanmethylation450_DMFS	cg02031397	PRDM16	Bladder Cancer (BC)	TCGA-BLCA	Humanmethylation450	DMFS	1	F	Unknown	Unknown	Gender, Age, Race, Ethnicity, Pathologic-Stage	0.215	0.671	0.357-1.261	0.0981	0.3	0.072-1.249
PRDM16_cg21396630_Bladder Cancer (BC)_TCGA-BLCA_Humanmethylation450_DMFS	cg21396630	PRDM16	Bladder Cancer (BC)	TCGA-BLCA	Humanmethylation450	DMFS	1	R	Unknown	N_Shore	Gender, Age, Race, Ethnicity, Pathologic-Stage	0.323	0.727	0.387-1.368	0.0176	0.435	0.219-0.865
PRDM16_cg17025661_Bladder Cancer (BC)_TCGA-BLCA_Humanmethylation450_DMFS	cg17025661	PRDM16	Bladder Cancer (BC)	TCGA-BLCA	Humanmethylation450	DMFS	1	F	Unknown	N_Shelf	Gender, Age, Race, Ethnicity, Pathologic-Stage	0.342	1.36	0.719-2.587	0.0979	1.78	0.899-3.536
PRDM16_cg12428622_Bladder Cancer (BC)_TCGA-BLCA_Humanmethylation450_DMFS	cg12428622	PRDM16	Bladder Cancer (BC)	TCGA-BLCA	Humanmethylation450	DMFS	1	F	Unclassified_Cell_type_specific	Unknown	Gender, Age, Race, Ethnicity, Pathologic-Stage	0.899	1.04	0.549-1.977	0.095	0.525	0.246-1.119
PRDM16_cg15997906_Bladder Cancer (BC)_TCGA-BLCA_Humanmethylation450_DMFS	cg15997906	PRDM16	Bladder Cancer (BC)	TCGA-BLCA	Humanmethylation450	DMFS	1	F	Unknown	Island	Gender, Age, Race, Ethnicity, Pathologic-Stage	0.025	2.07	1.095-3.909	0.025	2.07	1.095-3.909
PRDM16_cg01244651_Bladder Cancer (BC)_TCGA-BLCA_Humanmethylation450_DMFS	cg01244651	PRDM16	Bladder Cancer (BC)	TCGA-BLCA	Humanmethylation450	DMFS	1	F	Unknown	N_Shore	Gender, Age, Race, Ethnicity, Pathologic-Stage	0.938	1.03	0.548-1.92	0.17	0.436	0.133-1.428
PRDM16_cg13393721_Bladder Cancer (BC)_TCGA-BLCA_Humanmethylation450_DMFS	cg13393721	PRDM16	Bladder Cancer (BC)	TCGA-BLCA	Humanmethylation450	DMFS	1	R	Unknown	S_Shore	Gender, Age, Race, Ethnicity, Pathologic-Stage	0.718	1.12	0.602-2.091	0.174	0.606	0.295-1.248
PRDM16_cg26017709_Bladder Cancer (BC)_TCGA-BLCA_Humanmethylation450_DMFS	cg26017709	PRDM16	Bladder Cancer (BC)	TCGA-BLCA	Humanmethylation450	DMFS	1	F	Unclassified_Cell_type_specific	N_Shelf	Gender, Age, Race, Ethnicity, Pathologic-Stage	0.634	1.17	0.611-2.245	0.121	1.72	0.867-3.419
PRDM16_cg01717331_Bladder Cancer (BC)_TCGA-BLCA_Humanmethylation450_DMFS	cg01717331	PRDM16	Bladder Cancer (BC)	TCGA-BLCA	Humanmethylation450	DMFS	1	R	Unknown	Unknown	Gender, Age, Race, Ethnicity, Pathologic-Stage	0.405	1.32	0.687-2.539	0.0659	1.85	0.96-3.575
PRDM16_cg24466421_Bladder Cancer (BC)_TCGA-BLCA_Humanmethylation450_DMFS	cg24466421	PRDM16	Bladder Cancer (BC)	TCGA-BLCA	Humanmethylation450	DMFS	1	R	Unknown	Unknown	Gender, Age, Race, Ethnicity, Pathologic-Stage	0.761	0.906	0.481-1.708	0.0947	5.44	0.746-39.635
PRDM16_cg01079969_Bladder Cancer (BC)_TCGA-BLCA_Humanmethylation450_DMFS	cg01079969	PRDM16	Bladder Cancer (BC)	TCGA-BLCA	Humanmethylation450	DMFS	1	F	Unknown	Unknown	Gender, Age, Race, Ethnicity, Pathologic-Stage	0.523	1.23	0.649-2.345	0.0255	2.57	1.122-5.864
PRDM16_cg01716667_Bladder Cancer (BC)_TCGA-BLCA_Humanmethylation450_DMFS	cg01716667	PRDM16	Bladder Cancer (BC)	TCGA-BLCA	Humanmethylation450	DMFS	1	F	Unknown	N_Shelf	Gender, Age, Race, Ethnicity, Pathologic-Stage	0.0829	1.87	0.922-3.781	0.0394	2.01	1.034-3.897
PRDM16_cg22815031_Bladder Cancer (BC)_TCGA-BLCA_Humanmethylation450_DMFS	cg22815031	PRDM16	Bladder Cancer (BC)	TCGA-BLCA	Humanmethylation450	DMFS	1	R	Unknown	N_Shelf	Gender, Age, Race, Ethnicity, Pathologic-Stage	0.741	0.897	0.472-1.705	0.168	0.579	0.266-1.26
PRDM16_cg01812047_Bladder Cancer (BC)_TCGA-BLCA_Humanmethylation450_DMFS	cg01812047	PRDM16	Bladder Cancer (BC)	TCGA-BLCA	Humanmethylation450	DMFS	1	F	Unknown	Unknown	Gender, Age, Race, Ethnicity, Pathologic-Stage	0.983	1.01	0.539-1.882	0.214	1.58	0.768-3.257
PRDM16_cg16011762_Bladder Cancer (BC)_TCGA-BLCA_Humanmethylation450_DMFS	cg16011762	PRDM16	Bladder Cancer (BC)	TCGA-BLCA	Humanmethylation450	DMFS	1	F	Unknown	Island	Gender, Age, Race, Ethnicity, Pathologic-Stage	0.655	1.15	0.618-2.148	0.0985	1.8	0.896-3.622
PRDM16_cg13876163_Bladder Cancer (BC)_TCGA-BLCA_Humanmethylation450_DMFS	cg13876163	PRDM16	Bladder Cancer (BC)	TCGA-BLCA	Humanmethylation450	DMFS	1	R	Unknown	N_Shelf	Gender, Age, Race, Ethnicity, Pathologic-Stage	0.87	0.945	0.478-1.867	0.014	3.3	1.274-8.553
PRDM16_cg14658964_Bladder Cancer (BC)_TCGA-BLCA_Humanmethylation450_DMFS	cg14658964	PRDM16	Bladder Cancer (BC)	TCGA-BLCA	Humanmethylation450	DMFS	1	F	Unknown	N_Shore	Gender, Age, Race, Ethnicity, Pathologic-Stage	0.985	1.01	0.536-1.89	0.265	3.12	0.422-23.042
PRDM16_cg15502465_Bladder Cancer (BC)_TCGA-BLCA_Humanmethylation450_DMFS	cg15502465	PRDM16	Bladder Cancer (BC)	TCGA-BLCA	Humanmethylation450	DMFS	1	F	Unknown	Unknown	Gender, Age, Race, Ethnicity, Pathologic-Stage	0.309	1.39	0.738-2.61	0.0953	1.72	0.91-3.241
PRDM16_cg00904574_Bladder Cancer (BC)_TCGA-BLCA_Humanmethylation450_DMFS	cg00904574	PRDM16	Bladder Cancer (BC)	TCGA-BLCA	Humanmethylation450	DMFS	1	F	Unknown	N_Shore	Gender, Age, Race, Ethnicity, Pathologic-Stage	0.398	1.31	0.7-2.454	0.225	0.291	0.04-2.136
PRDM16_cg17298989_Bladder Cancer (BC)_TCGA-BLCA_Humanmethylation450_DMFS	cg17298989	PRDM16	Bladder Cancer (BC)	TCGA-BLCA	Humanmethylation450	DMFS	1	F	Unclassified_Cell_type_specific	N_Shore	Gender, Age, Race, Ethnicity, Pathologic-Stage	0.612	1.18	0.625-2.219	0.000811	5.87	2.084-16.556
PRDM16_cg12630522_Bladder Cancer (BC)_TCGA-BLCA_Humanmethylation450_DMFS	cg12630522	PRDM16	Bladder Cancer (BC)	TCGA-BLCA	Humanmethylation450	DMFS	1	F	Unknown	N_Shore	Gender, Age, Race, Ethnicity, Pathologic-Stage	0.56	1.22	0.625-2.38	0.0349	2.08	1.053-4.111
PRDM16_cg09893068_Bladder Cancer (BC)_TCGA-BLCA_Humanmethylation450_DMFS	cg09893068	PRDM16	Bladder Cancer (BC)	TCGA-BLCA	Humanmethylation450	DMFS	1	F	Unclassified_Cell_type_specific	N_Shelf	Gender, Age, Race, Ethnicity, Pathologic-Stage	0.153	1.63	0.835-3.173	0.153	1.63	0.835-3.173
PRDM16_cg11155036_Bladder Cancer (BC)_TCGA-BLCA_Humanmethylation450_DMFS	cg11155036	PRDM16	Bladder Cancer (BC)	TCGA-BLCA	Humanmethylation450	DMFS	1	R	Unknown	N_Shore	Gender, Age, Race, Ethnicity, Pathologic-Stage	0.814	1.08	0.572-2.037	0.282	0.336	0.046-2.454
PRDM16_cg01028869_Bladder Cancer (BC)_TCGA-BLCA_Humanmethylation450_DMFS	cg01028869	PRDM16	Bladder Cancer (BC)	TCGA-BLCA	Humanmethylation450	DMFS	1	F	Unclassified_Cell_type_specific	Island	Gender, Age, Race, Ethnicity, Pathologic-Stage	0.0944	1.7	0.912-3.185	0.114	5	0.681-36.736
PRDM16_cg07139668_Bladder Cancer (BC)_TCGA-BLCA_Humanmethylation450_DMFS	cg07139668	PRDM16	Bladder Cancer (BC)	TCGA-BLCA	Humanmethylation450	DMFS	1	F	Unknown	N_Shelf	Gender, Age, Race, Ethnicity, Pathologic-Stage	0.959	0.983	0.512-1.886	0.00727	0.3	0.125-0.723
PRDM16_cg08040035_Bladder Cancer (BC)_TCGA-BLCA_Humanmethylation450_DMFS	cg08040035	PRDM16	Bladder Cancer (BC)	TCGA-BLCA	Humanmethylation450	DMFS	1	R	Unknown	Island	Gender, Age, Race, Ethnicity, Pathologic-Stage	0.129	0.615	0.328-1.153	0.0234	0.481	0.256-0.906
PRDM16_cg18261491_Bladder Cancer (BC)_TCGA-BLCA_Humanmethylation450_DMFS	cg18261491	PRDM16	Bladder Cancer (BC)	TCGA-BLCA	Humanmethylation450	DMFS	1	F	Unknown	N_Shelf	Gender, Age, Race, Ethnicity, Pathologic-Stage	0.731	1.12	0.597-2.083	0.0161	2.63	1.197-5.796
PRDM16_cg11461030_Bladder Cancer (BC)_TCGA-BLCA_Humanmethylation450_DMFS	cg11461030	PRDM16	Bladder Cancer (BC)	TCGA-BLCA	Humanmethylation450	DMFS	1	F	Unknown	N_Shore	Gender, Age, Race, Ethnicity, Pathologic-Stage	0.79	1.09	0.579-2.052	0.283	1.51	0.71-3.227
PRDM16_cg25019343_Bladder Cancer (BC)_TCGA-BLCA_Humanmethylation450_DMFS	cg25019343	PRDM16	Bladder Cancer (BC)	TCGA-BLCA	Humanmethylation450	DMFS	1	R	Unknown	Unknown	Gender, Age, Race, Ethnicity, Pathologic-Stage	0.126	0.607	0.32-1.151	0.0254	0.192	0.045-0.816
PRDM16_cg12812068_Bladder Cancer (BC)_TCGA-BLCA_Humanmethylation450_DMFS	cg12812068	PRDM16	Bladder Cancer (BC)	TCGA-BLCA	Humanmethylation450	DMFS	1	F	Unknown	N_Shore	Gender, Age, Race, Ethnicity, Pathologic-Stage	0.833	0.934	0.497-1.756	0.0805	2.08	0.915-4.722
PRDM16_cg06534726_Bladder Cancer (BC)_TCGA-BLCA_Humanmethylation450_DMFS	cg06534726	PRDM16	Bladder Cancer (BC)	TCGA-BLCA	Humanmethylation450	DMFS	1	R	Unknown	Unknown	Gender, Age, Race, Ethnicity, Pathologic-Stage	0.657	0.867	0.462-1.627	0.00324	0.156	0.045-0.538
PRDM16_cg04138976_Bladder Cancer (BC)_TCGA-BLCA_Humanmethylation450_DMFS	cg04138976	PRDM16	Bladder Cancer (BC)	TCGA-BLCA	Humanmethylation450	DMFS	1	R	Unknown	Unknown	Gender, Age, Race, Ethnicity, Pathologic-Stage	0.621	0.854	0.457-1.596	0.000233	4.97	2.117-11.691
PRDM16_cg20623943_Bladder Cancer (BC)_TCGA-BLCA_Humanmethylation450_DMFS	cg20623943	PRDM16	Bladder Cancer (BC)	TCGA-BLCA	Humanmethylation450	DMFS	1	F	Unknown	Island	Gender, Age, Race, Ethnicity, Pathologic-Stage	0.54	0.803	0.399-1.618	0.0508	0.526	0.276-1.002
PRDM16_cg00094006_Bladder Cancer (BC)_TCGA-BLCA_Humanmethylation450_DMFS	cg00094006	PRDM16	Bladder Cancer (BC)	TCGA-BLCA	Humanmethylation450	DMFS	1	R	Unknown	Unknown	Gender, Age, Race, Ethnicity, Pathologic-Stage	0.863	1.06	0.549-2.044	0.00435	0.298	0.129-0.685
PRDM16_cg08258582_Bladder Cancer (BC)_TCGA-BLCA_Humanmethylation450_DMFS	cg08258582	PRDM16	Bladder Cancer (BC)	TCGA-BLCA	Humanmethylation450	DMFS	1	F	Unknown	Unknown	Gender, Age, Race, Ethnicity, Pathologic-Stage	0.42	0.774	0.414-1.444	0.286	0.459	0.11-1.917
PRDM16_cg18376692_Bladder Cancer (BC)_TCGA-BLCA_Humanmethylation450_DMFS	cg18376692	PRDM16	Bladder Cancer (BC)	TCGA-BLCA	Humanmethylation450	DMFS	1	F	Unknown	Unknown	Gender, Age, Race, Ethnicity, Pathologic-Stage	0.279	1.42	0.754-2.662	0.252	0.433	0.103-1.812
PRDM16_cg01511557_Bladder Cancer (BC)_TCGA-BLCA_Humanmethylation450_DMFS	cg01511557	PRDM16	Bladder Cancer (BC)	TCGA-BLCA	Humanmethylation450	DMFS	1	F	Unclassified_Cell_type_specific	S_Shore	Gender, Age, Race, Ethnicity, Pathologic-Stage	0.11	0.598	0.318-1.123	0.0223	0.479	0.254-0.9
PRDM16_cg07099107_Bladder Cancer (BC)_TCGA-BLCA_Humanmethylation450_DMFS	cg07099107	PRDM16	Bladder Cancer (BC)	TCGA-BLCA	Humanmethylation450	DMFS	1	F	Unknown	Unknown	Gender, Age, Race, Ethnicity, Pathologic-Stage	0.157	1.57	0.84-2.945	0.0264	2.1	1.091-4.049
PRDM16_cg13562446_Bladder Cancer (BC)_TCGA-BLCA_Humanmethylation450_DMFS	cg13562446	PRDM16	Bladder Cancer (BC)	TCGA-BLCA	Humanmethylation450	DMFS	1	R	Unknown	N_Shelf	Gender, Age, Race, Ethnicity, Pathologic-Stage	0.284	1.45	0.733-2.885	0.022	2.27	1.125-4.568
PRDM16_cg23250085_Bladder Cancer (BC)_TCGA-BLCA_Humanmethylation450_DMFS	cg23250085	PRDM16	Bladder Cancer (BC)	TCGA-BLCA	Humanmethylation450	DMFS	1	F	Unknown	S_Shore	Gender, Age, Race, Ethnicity, Pathologic-Stage	0.0824	1.79	0.928-3.455	0.0128	2.42	1.207-4.856
PRDM16_cg08162389_Bladder Cancer (BC)_TCGA-BLCA_Humanmethylation450_DMFS	cg08162389	PRDM16	Bladder Cancer (BC)	TCGA-BLCA	Humanmethylation450	DMFS	1	F	Unknown	Unknown	Gender, Age, Race, Ethnicity, Pathologic-Stage	0.518	1.23	0.658-2.297	0.183	0.522	0.201-1.357
PRDM16_cg11815448_Bladder Cancer (BC)_TCGA-BLCA_Humanmethylation450_DMFS	cg11815448	PRDM16	Bladder Cancer (BC)	TCGA-BLCA	Humanmethylation450	DMFS	1	F	Unclassified_Cell_type_specific	N_Shelf	Gender, Age, Race, Ethnicity, Pathologic-Stage	0.293	0.644	0.284-1.462	0.107	0.196	0.027-1.426
PRDM16_cg16646600_Bladder Cancer (BC)_TCGA-BLCA_Humanmethylation450_DMFS	cg16646600	PRDM16	Bladder Cancer (BC)	TCGA-BLCA	Humanmethylation450	DMFS	1	F	Unclassified	Island	Gender, Age, Race, Ethnicity, Pathologic-Stage	0.881	1.05	0.551-2.002	0.069	1.87	0.953-3.656
PRDM16_cg04986304_Bladder Cancer (BC)_TCGA-BLCA_Humanmethylation450_DMFS	cg04986304	PRDM16	Bladder Cancer (BC)	TCGA-BLCA	Humanmethylation450	DMFS	1	R	Unknown	Unknown	Gender, Age, Race, Ethnicity, Pathologic-Stage	0.713	0.886	0.463-1.694	0.116	0.604	0.323-1.132
PRDM16_cg10266490_Bladder Cancer (BC)_TCGA-BLCA_Humanmethylation450_DMFS	cg10266490	PRDM16	Bladder Cancer (BC)	TCGA-BLCA	Humanmethylation450	DMFS	1	R	Unknown	N_Shore	Gender, Age, Race, Ethnicity, Pathologic-Stage	0.657	0.866	0.46-1.633	0.0848	2.31	0.892-5.986
PRDM16_cg13067194_Bladder Cancer (BC)_TCGA-BLCA_Humanmethylation450_DMFS	cg13067194	PRDM16	Bladder Cancer (BC)	TCGA-BLCA	Humanmethylation450	DMFS	1	R	Unknown	N_Shelf	Gender, Age, Race, Ethnicity, Pathologic-Stage	0.836	0.934	0.488-1.787	0.0436	2.94	1.031-8.373
PRDM16_cg17901584_Bladder Cancer (BC)_TCGA-BLCA_Humanmethylation450_DMFS	cg17901584	PRDM16	Bladder Cancer (BC)	TCGA-BLCA	Humanmethylation450	DMFS	1	R	Unclassified_Cell_type_specific	S_Shelf	Gender, Age, Race, Ethnicity, Pathologic-Stage	0.653	1.15	0.617-2.158	0.0398	2.54	1.044-6.198
PRDM16_cg19083779_Bladder Cancer (BC)_TCGA-BLCA_Humanmethylation450_DMFS	cg19083779	PRDM16	Bladder Cancer (BC)	TCGA-BLCA	Humanmethylation450	DMFS	1	R	Unknown	Unknown	Gender, Age, Race, Ethnicity, Pathologic-Stage	0.695	0.883	0.473-1.648	0.0862	1.99	0.907-4.351
PRDM16_cg09684245_Bladder Cancer (BC)_TCGA-BLCA_Humanmethylation450_DMFS	cg09684245	PRDM16	Bladder Cancer (BC)	TCGA-BLCA	Humanmethylation450	DMFS	1	R	Unknown	Island	Gender, Age, Race, Ethnicity, Pathologic-Stage	0.804	0.923	0.489-1.742	0.093	0.443	0.171-1.146
PRDM16_cg09818265_Bladder Cancer (BC)_TCGA-BLCA_Humanmethylation450_DMFS	cg09818265	PRDM16	Bladder Cancer (BC)	TCGA-BLCA	Humanmethylation450	DMFS	1	R	Unknown	Island	Gender, Age, Race, Ethnicity, Pathologic-Stage	0.292	0.708	0.372-1.347	0.0667	0.529	0.268-1.045
PRDM16_cg01770707_Bladder Cancer (BC)_TCGA-BLCA_Humanmethylation450_DMFS	cg01770707	PRDM16	Bladder Cancer (BC)	TCGA-BLCA	Humanmethylation450	DMFS	1	F	Unclassified_Cell_type_specific	N_Shelf	Gender, Age, Race, Ethnicity, Pathologic-Stage	0.265	0.7	0.373-1.312	0.0282	3.32	1.137-9.679
PRDM16_cg08625289_Bladder Cancer (BC)_TCGA-BLCA_Humanmethylation450_DMFS	cg08625289	PRDM16	Bladder Cancer (BC)	TCGA-BLCA	Humanmethylation450	DMFS	1	F	Unknown	S_Shore	Gender, Age, Race, Ethnicity, Pathologic-Stage	0.103	1.7	0.899-3.228	0.071	2.65	0.92-7.622
PRDM16_cg16398581_Bladder Cancer (BC)_TCGA-BLCA_Humanmethylation450_DMFS	cg16398581	PRDM16	Bladder Cancer (BC)	TCGA-BLCA	Humanmethylation450	DMFS	1	F	Unknown	Island	Gender, Age, Race, Ethnicity, Pathologic-Stage	0.265	0.699	0.373-1.311	0.0597	0.254	0.061-1.058
PRDM16_cg00502597_Bladder Cancer (BC)_TCGA-BLCA_Humanmethylation450_DMFS	cg00502597	PRDM16	Bladder Cancer (BC)	TCGA-BLCA	Humanmethylation450	DMFS	1	R	Unknown	Unknown	Gender, Age, Race, Ethnicity, Pathologic-Stage	0.903	0.962	0.515-1.798	0.0607	0.471	0.215-1.034
PRDM16_cg12450567_Bladder Cancer (BC)_TCGA-BLCA_Humanmethylation450_DMFS	cg12450567	PRDM16	Bladder Cancer (BC)	TCGA-BLCA	Humanmethylation450	DMFS	1	R	Unknown	Unknown	Gender, Age, Race, Ethnicity, Pathologic-Stage	0.451	1.28	0.677-2.408	0.111	0.454	0.172-1.199
PRDM16_cg00819857_Bladder Cancer (BC)_TCGA-BLCA_Humanmethylation450_DMFS	cg00819857	PRDM16	Bladder Cancer (BC)	TCGA-BLCA	Humanmethylation450	DMFS	1	R	Unknown	Island	Gender, Age, Race, Ethnicity, Pathologic-Stage	0.748	1.11	0.592-2.075	0.0645	2.46	0.947-6.39
PRDM16_cg09353705_Bladder Cancer (BC)_TCGA-BLCA_Humanmethylation450_DMFS	cg09353705	PRDM16	Bladder Cancer (BC)	TCGA-BLCA	Humanmethylation450	DMFS	1	F	Unknown	N_Shore	Gender, Age, Race, Ethnicity, Pathologic-Stage	0.65	1.16	0.616-2.176	0.0406	2.52	1.04-6.127
PRDM16_cg02994863_Bladder Cancer (BC)_TCGA-BLCA_Humanmethylation450_DMFS	cg02994863	PRDM16	Bladder Cancer (BC)	TCGA-BLCA	Humanmethylation450	DMFS	1	R	Unknown	N_Shore	Gender, Age, Race, Ethnicity, Pathologic-Stage	0.777	1.1	0.584-2.053	0.143	2.17	0.77-6.114
PRDM16_cg00420347_Bladder Cancer (BC)_TCGA-BLCA_Humanmethylation450_DMFS	cg00420347	PRDM16	Bladder Cancer (BC)	TCGA-BLCA	Humanmethylation450	DMFS	1	R	Unknown	S_Shore	Gender, Age, Race, Ethnicity, Pathologic-Stage	0.425	1.29	0.687-2.437	0.187	1.82	0.748-4.416
PRDM16_cg19754554_Bladder Cancer (BC)_TCGA-BLCA_Humanmethylation450_DMFS	cg19754554	PRDM16	Bladder Cancer (BC)	TCGA-BLCA	Humanmethylation450	DMFS	1	R	Unknown	N_Shore	Gender, Age, Race, Ethnicity, Pathologic-Stage	0.352	0.745	0.4-1.386	0.352	0.745	0.4-1.386
PRDM16_cg22875643_Bladder Cancer (BC)_TCGA-BLCA_Humanmethylation450_DMFS	cg22875643	PRDM16	Bladder Cancer (BC)	TCGA-BLCA	Humanmethylation450	DMFS	1	F	Unknown	Island	Gender, Age, Race, Ethnicity, Pathologic-Stage	0.834	0.931	0.479-1.812	0.0685	3.17	0.916-10.936
PRDM16_cg15991072_Bladder Cancer (BC)_TCGA-BLCA_Humanmethylation450_DMFS	cg15991072	PRDM16	Bladder Cancer (BC)	TCGA-BLCA	Humanmethylation450	DMFS	1	F	Unknown	S_Shelf	Gender, Age, Race, Ethnicity, Pathologic-Stage	0.598	1.18	0.634-2.205	0.171	1.8	0.775-4.174
PRDM16_cg21808707_Bladder Cancer (BC)_TCGA-BLCA_Humanmethylation450_DMFS	cg21808707	PRDM16	Bladder Cancer (BC)	TCGA-BLCA	Humanmethylation450	DMFS	1	R	Unclassified_Cell_type_specific	Island	Gender, Age, Race, Ethnicity, Pathologic-Stage	0.682	0.873	0.455-1.674	0.0861	2.17	0.896-5.27
PRDM16_cg26426334_Bladder Cancer (BC)_TCGA-BLCA_Humanmethylation450_DMFS	cg26426334	PRDM16	Bladder Cancer (BC)	TCGA-BLCA	Humanmethylation450	DMFS	1	F	Unknown	Island	Gender, Age, Race, Ethnicity, Pathologic-Stage	0.0222	0.471	0.247-0.898	0.0222	0.471	0.247-0.898
PRDM16_cg08413469_Bladder Cancer (BC)_TCGA-BLCA_Humanmethylation450_DMFS	cg08413469	PRDM16	Bladder Cancer (BC)	TCGA-BLCA	Humanmethylation450	DMFS	1	F	Unknown	S_Shore	Gender, Age, Race, Ethnicity, Pathologic-Stage	0.468	1.27	0.669-2.395	0.136	1.62	0.858-3.075
PRDM16_cg10203943_Bladder Cancer (BC)_TCGA-BLCA_Humanmethylation450_DMFS	cg10203943	PRDM16	Bladder Cancer (BC)	TCGA-BLCA	Humanmethylation450	DMFS	1	F	Unknown	Island	Gender, Age, Race, Ethnicity, Pathologic-Stage	0.998	0.999	0.532-1.876	0.136	0.566	0.268-1.196
PRDM16_cg17868936_Bladder Cancer (BC)_TCGA-BLCA_Humanmethylation450_DMFS	cg17868936	PRDM16	Bladder Cancer (BC)	TCGA-BLCA	Humanmethylation450	DMFS	1	F	Unknown	Unknown	Gender, Age, Race, Ethnicity, Pathologic-Stage	0.56	1.21	0.641-2.272	0.0716	2.42	0.925-6.344
PRDM16_cg27478651_Bladder Cancer (BC)_TCGA-BLCA_Humanmethylation450_DMFS	cg27478651	PRDM16	Bladder Cancer (BC)	TCGA-BLCA	Humanmethylation450	DMFS	1	R	Unknown	N_Shore	Gender, Age, Race, Ethnicity, Pathologic-Stage	0.138	1.67	0.849-3.268	0.096	0.529	0.25-1.12
PRDM16_cg22035229_Bladder Cancer (BC)_TCGA-BLCA_Humanmethylation450_DMFS	cg22035229	PRDM16	Bladder Cancer (BC)	TCGA-BLCA	Humanmethylation450	DMFS	1	R	Unknown	Unknown	Gender, Age, Race, Ethnicity, Pathologic-Stage	0.0529	0.536	0.285-1.008	0.011	0.214	0.065-0.702
PRDM16_cg18116902_Bladder Cancer (BC)_TCGA-BLCA_Humanmethylation450_DMFS	cg18116902	PRDM16	Bladder Cancer (BC)	TCGA-BLCA	Humanmethylation450	DMFS	1	R	Unclassified_Cell_type_specific	Island	Gender, Age, Race, Ethnicity, Pathologic-Stage	0.456	1.28	0.671-2.436	0.129	2.26	0.79-6.446
PRDM16_cg07161166_Bladder Cancer (BC)_TCGA-BLCA_Humanmethylation450_DMFS	cg07161166	PRDM16	Bladder Cancer (BC)	TCGA-BLCA	Humanmethylation450	DMFS	1	R	Unclassified_Cell_type_specific	Island	Gender, Age, Race, Ethnicity, Pathologic-Stage	0.876	0.951	0.503-1.796	0.0731	2.61	0.914-7.432
PRDM16_cg05938683_Bladder Cancer (BC)_TCGA-BLCA_Humanmethylation450_DMFS	cg05938683	PRDM16	Bladder Cancer (BC)	TCGA-BLCA	Humanmethylation450	DMFS	1	R	Unclassified_Cell_type_specific	N_Shelf	Gender, Age, Race, Ethnicity, Pathologic-Stage	0.33	1.42	0.701-2.881	0.0292	2.21	1.083-4.495
PRDM16_cg07725206_Bladder Cancer (BC)_TCGA-BLCA_Humanmethylation450_DMFS	cg07725206	PRDM16	Bladder Cancer (BC)	TCGA-BLCA	Humanmethylation450	DMFS	1	R	Unknown	Unknown	Gender, Age, Race, Ethnicity, Pathologic-Stage	0.967	0.987	0.529-1.843	0.0399	0.391	0.16-0.957
PRDM16_cg06631184_Bladder Cancer (BC)_TCGA-BLCA_Humanmethylation450_DMFS	cg06631184	PRDM16	Bladder Cancer (BC)	TCGA-BLCA	Humanmethylation450	DMFS	1	R	Unknown	Unknown	Gender, Age, Race, Ethnicity, Pathologic-Stage	0.743	1.11	0.593-2.079	0.0319	0.263	0.078-0.891
PRDM16_cg10690677_Bladder Cancer (BC)_TCGA-BLCA_Humanmethylation450_DMFS	cg10690677	PRDM16	Bladder Cancer (BC)	TCGA-BLCA	Humanmethylation450	DMFS	1	F	Unknown	Unknown	Gender, Age, Race, Ethnicity, Pathologic-Stage	0.336	0.73	0.385-1.386	0.0179	0.238	0.072-0.781
PRDM16_cg25465019_Bladder Cancer (BC)_TCGA-BLCA_Humanmethylation450_DMFS	cg25465019	PRDM16	Bladder Cancer (BC)	TCGA-BLCA	Humanmethylation450	DMFS	1	R	Unknown	S_Shore	Gender, Age, Race, Ethnicity, Pathologic-Stage	0.513	1.23	0.659-2.304	0.0538	0.357	0.125-1.017
PRDM16_cg22532907_Bladder Cancer (BC)_TCGA-BLCA_Humanmethylation450_DMFS	cg22532907	PRDM16	Bladder Cancer (BC)	TCGA-BLCA	Humanmethylation450	DMFS	1	F	Unknown	Island	Gender, Age, Race, Ethnicity, Pathologic-Stage	0.948	0.98	0.525-1.827	0.229	2.09	0.63-6.912
PRDM16_cg11412129_Bladder Cancer (BC)_TCGA-BLCA_Humanmethylation450_DMFS	cg11412129	PRDM16	Bladder Cancer (BC)	TCGA-BLCA	Humanmethylation450	DMFS	1	F	Unknown	Unknown	Gender, Age, Race, Ethnicity, Pathologic-Stage	0.664	0.869	0.46-1.64	0.268	1.72	0.66-4.476
PRDM16_cg13486820_Bladder Cancer (BC)_TCGA-BLCA_Humanmethylation450_DMFS	cg13486820	PRDM16	Bladder Cancer (BC)	TCGA-BLCA	Humanmethylation450	DMFS	1	F	Unclassified_Cell_type_specific	Island	Gender, Age, Race, Ethnicity, Pathologic-Stage	0.695	1.14	0.601-2.144	0.0861	1.91	0.913-3.983
PRDM16_cg25202302_Bladder Cancer (BC)_TCGA-BLCA_Humanmethylation450_DMFS	cg25202302	PRDM16	Bladder Cancer (BC)	TCGA-BLCA	Humanmethylation450	DMFS	1	F	Unclassified_Cell_type_specific	Island	Gender, Age, Race, Ethnicity, Pathologic-Stage	0.152	0.633	0.338-1.184	0.0228	0.457	0.233-0.897
PRDM16_cg26054395_Bladder Cancer (BC)_TCGA-BLCA_Humanmethylation450_DMFS	cg26054395	PRDM16	Bladder Cancer (BC)	TCGA-BLCA	Humanmethylation450	DMFS	1	F	Unknown	S_Shore	Gender, Age, Race, Ethnicity, Pathologic-Stage	0.738	1.11	0.593-2.091	0.311	2.1	0.501-8.771
PRDM16_cg15589930_Bladder Cancer (BC)_TCGA-BLCA_Humanmethylation450_DMFS	cg15589930	PRDM16	Bladder Cancer (BC)	TCGA-BLCA	Humanmethylation450	DMFS	1	R	Unknown	S_Shore	Gender, Age, Race, Ethnicity, Pathologic-Stage	0.0788	1.77	0.936-3.351	0.00173	2.98	1.505-5.904
PRDM16_cg01807748_Bladder Cancer (BC)_TCGA-BLCA_Humanmethylation450_DMFS	cg01807748	PRDM16	Bladder Cancer (BC)	TCGA-BLCA	Humanmethylation450	DMFS	1	R	Unclassified_Cell_type_specific	Island	Gender, Age, Race, Ethnicity, Pathologic-Stage	0.172	1.57	0.823-2.978	0.131	1.64	0.863-3.123
PRDM16_cg15727564_Bladder Cancer (BC)_TCGA-BLCA_Humanmethylation450_DMFS	cg15727564	PRDM16	Bladder Cancer (BC)	TCGA-BLCA	Humanmethylation450	DMFS	1	F	Unknown	Island	Gender, Age, Race, Ethnicity, Pathologic-Stage	0.329	1.37	0.729-2.569	0.0823	1.77	0.929-3.388
PRDM16_cg04293733_Bladder Cancer (BC)_TCGA-BLCA_Humanmethylation450_DMFS	cg04293733	PRDM16	Bladder Cancer (BC)	TCGA-BLCA	Humanmethylation450	DMFS	1	F	Unknown	Unknown	Gender, Age, Race, Ethnicity, Pathologic-Stage	0.899	0.96	0.515-1.792	0.368	0.717	0.347-1.48
PRDM16_cg10538719_Bladder Cancer (BC)_TCGA-BLCA_Humanmethylation450_DMFS	cg10538719	PRDM16	Bladder Cancer (BC)	TCGA-BLCA	Humanmethylation450	DMFS	1	R	Unclassified_Cell_type_specific	S_Shore	Gender, Age, Race, Ethnicity, Pathologic-Stage	0.644	0.861	0.456-1.626	0.0278	0.254	0.075-0.861
PRDM16_cg19753230_Bladder Cancer (BC)_TCGA-BLCA_Humanmethylation450_DMFS	cg19753230	PRDM16	Bladder Cancer (BC)	TCGA-BLCA	Humanmethylation450	DMFS	1	F	Unclassified_Cell_type_specific	Unknown	Gender, Age, Race, Ethnicity, Pathologic-Stage	0.656	0.862	0.447-1.66	8.91E-05	0.0588	0.014-0.243
PRDM16_cg06527153_Bladder Cancer (BC)_TCGA-BLCA_Humanmethylation450_DMFS	cg06527153	PRDM16	Bladder Cancer (BC)	TCGA-BLCA	Humanmethylation450	DMFS	1	F	Unclassified_Cell_type_specific	Island	Gender, Age, Race, Ethnicity, Pathologic-Stage	0.447	0.763	0.38-1.531	0.166	0.611	0.305-1.227
PRDM16_cg11143325_Bladder Cancer (BC)_TCGA-BLCA_Humanmethylation450_DMFS	cg11143325	PRDM16	Bladder Cancer (BC)	TCGA-BLCA	Humanmethylation450	DMFS	1	R	Unknown	S_Shore	Gender, Age, Race, Ethnicity, Pathologic-Stage	0.257	1.44	0.769-2.682	0.0604	1.95	0.971-3.922
PRDM16_cg00683961_Bladder Cancer (BC)_TCGA-BLCA_Humanmethylation450_DMFS	cg00683961	PRDM16	Bladder Cancer (BC)	TCGA-BLCA	Humanmethylation450	DMFS	1	R	Unknown	S_Shore	Gender, Age, Race, Ethnicity, Pathologic-Stage	0.546	0.825	0.441-1.542	0.148	0.632	0.339-1.177
PRDM16_cg26839284_Bladder Cancer (BC)_TCGA-BLCA_Humanmethylation450_DMFS	cg26839284	PRDM16	Bladder Cancer (BC)	TCGA-BLCA	Humanmethylation450	DMFS	1	F	Unknown	N_Shelf	Gender, Age, Race, Ethnicity, Pathologic-Stage	0.631	1.17	0.62-2.201	0.0209	3.57	1.213-10.507
PRDM16_cg26363634_Bladder Cancer (BC)_TCGA-BLCA_Humanmethylation450_DMFS	cg26363634	PRDM16	Bladder Cancer (BC)	TCGA-BLCA	Humanmethylation450	DMFS	1	F	Unclassified_Cell_type_specific	Unknown	Gender, Age, Race, Ethnicity, Pathologic-Stage	0.81	0.925	0.493-1.738	0.138	0.611	0.318-1.172
PRDM16_cg01564068_Bladder Cancer (BC)_TCGA-BLCA_Humanmethylation450_DMFS	cg01564068	PRDM16	Bladder Cancer (BC)	TCGA-BLCA	Humanmethylation450	DMFS	1	F	Unknown	S_Shelf	Gender, Age, Race, Ethnicity, Pathologic-Stage	0.631	1.18	0.607-2.274	0.249	2.05	0.605-6.939
PRDM16_cg00491404_Bladder Cancer (BC)_TCGA-BLCA_Humanmethylation450_DMFS	cg00491404	PRDM16	Bladder Cancer (BC)	TCGA-BLCA	Humanmethylation450	DMFS	1	F	Unknown	Unknown	Gender, Age, Race, Ethnicity, Pathologic-Stage	0.0629	0.544	0.286-1.033	0.0316	0.489	0.255-0.939
PRDM16_cg22621745_Bladder Cancer (BC)_TCGA-BLCA_Humanmethylation450_DMFS	cg22621745	PRDM16	Bladder Cancer (BC)	TCGA-BLCA	Humanmethylation450	DMFS	1	R	Unknown	S_Shelf	Gender, Age, Race, Ethnicity, Pathologic-Stage	0.826	0.932	0.498-1.744	0.123	1.81	0.852-3.853
PRDM16_cg25973580_Bladder Cancer (BC)_TCGA-BLCA_Humanmethylation450_DMFS	cg25973580	PRDM16	Bladder Cancer (BC)	TCGA-BLCA	Humanmethylation450	DMFS	1	F	Unknown	N_Shore	Gender, Age, Race, Ethnicity, Pathologic-Stage	0.665	1.15	0.612-2.16	0.277	0.633	0.278-1.443
PRDM16_cg23987054_Bladder Cancer (BC)_TCGA-BLCA_Humanmethylation450_DMFS	cg23987054	PRDM16	Bladder Cancer (BC)	TCGA-BLCA	Humanmethylation450	DMFS	1	R	Unclassified_Cell_type_specific	N_Shelf	Gender, Age, Race, Ethnicity, Pathologic-Stage	0.718	0.884	0.454-1.722	0.135	1.64	0.857-3.149
PRDM16_cg19269039_Bladder Cancer (BC)_TCGA-BLCA_Humanmethylation450_DMFS	cg19269039	PRDM16	Bladder Cancer (BC)	TCGA-BLCA	Humanmethylation450	DMFS	1	F	Unknown	S_Shore	Gender, Age, Race, Ethnicity, Pathologic-Stage	0.284	1.41	0.751-2.648	0.143	1.6	0.853-3.016
PRDM16_cg12398575_Bladder Cancer (BC)_TCGA-BLCA_Humanmethylation450_DMFS	cg12398575	PRDM16	Bladder Cancer (BC)	TCGA-BLCA	Humanmethylation450	DMFS	1	F	Unclassified_Cell_type_specific	Unknown	Gender, Age, Race, Ethnicity, Pathologic-Stage	0.711	1.13	0.595-2.141	0.00549	0.207	0.068-0.629
PRDM16_cg10231742_Bladder Cancer (BC)_TCGA-BLCA_Humanmethylation450_DMFS	cg10231742	PRDM16	Bladder Cancer (BC)	TCGA-BLCA	Humanmethylation450	DMFS	1	R	Unknown	S_Shore	Gender, Age, Race, Ethnicity, Pathologic-Stage	0.346	1.37	0.71-2.655	0.0477	7.75	1.021-58.829
PRDM16_cg20490088_Bladder Cancer (BC)_TCGA-BLCA_Humanmethylation450_DMFS	cg20490088	PRDM16	Bladder Cancer (BC)	TCGA-BLCA	Humanmethylation450	DMFS	1	R	Unknown	Unknown	Gender, Age, Race, Ethnicity, Pathologic-Stage	0.0424	0.506	0.262-0.977	0.0232	0.386	0.17-0.878
PRDM16_cg18967091_Bladder Cancer (BC)_TCGA-BLCA_Humanmethylation450_DMFS	cg18967091	PRDM16	Bladder Cancer (BC)	TCGA-BLCA	Humanmethylation450	DMFS	1	R	Unclassified_Cell_type_specific	Island	Gender, Age, Race, Ethnicity, Pathologic-Stage	0.718	1.12	0.6-2.098	0.0595	0.314	0.094-1.047
PRDM16_cg27414885_Bladder Cancer (BC)_TCGA-BLCA_Humanmethylation450_DMFS	cg27414885	PRDM16	Bladder Cancer (BC)	TCGA-BLCA	Humanmethylation450	DMFS	1	F	Unclassified_Cell_type_specific	S_Shelf	Gender, Age, Race, Ethnicity, Pathologic-Stage	0.586	1.19	0.635-2.236	0.15	1.75	0.816-3.77
PRDM16_cg03525385_Bladder Cancer (BC)_TCGA-BLCA_Humanmethylation450_DMFS	cg03525385	PRDM16	Bladder Cancer (BC)	TCGA-BLCA	Humanmethylation450	DMFS	1	R	Unclassified_Cell_type_specific	Unknown	Gender, Age, Race, Ethnicity, Pathologic-Stage	0.655	0.867	0.463-1.623	0.117	2.14	0.826-5.549
PRDM16_cg11806528_Bladder Cancer (BC)_TCGA-BLCA_Humanmethylation450_DMFS	cg11806528	PRDM16	Bladder Cancer (BC)	TCGA-BLCA	Humanmethylation450	DMFS	1	F	Unknown	Unknown	Gender, Age, Race, Ethnicity, Pathologic-Stage	0.526	1.23	0.653-2.306	0.0523	2.57	0.991-6.688
PRDM16_cg10883612_Bladder Cancer (BC)_TCGA-BLCA_Humanmethylation450_DMFS	cg10883612	PRDM16	Bladder Cancer (BC)	TCGA-BLCA	Humanmethylation450	DMFS	1	F	Unknown	N_Shore	Gender, Age, Race, Ethnicity, Pathologic-Stage	0.778	1.1	0.582-2.06	0.169	1.57	0.825-2.999
PRDM16_cg18144065_Bladder Cancer (BC)_TCGA-BLCA_Humanmethylation450_DMFS	cg18144065	PRDM16	Bladder Cancer (BC)	TCGA-BLCA	Humanmethylation450	DMFS	1	F	Unknown	N_Shore	Gender, Age, Race, Ethnicity, Pathologic-Stage	0.186	1.54	0.813-2.903	0.0465	2.87	1.017-8.099
PRDM16_cg16253132_Bladder Cancer (BC)_TCGA-BLCA_Humanmethylation450_DMFS	cg16253132	PRDM16	Bladder Cancer (BC)	TCGA-BLCA	Humanmethylation450	DMFS	1	F	Unclassified_Cell_type_specific	Island	Gender, Age, Race, Ethnicity, Pathologic-Stage	0.963	1.02	0.52-1.986	0.179	0.525	0.205-1.343
PRDM16_cg01792145_Bladder Cancer (BC)_TCGA-BLCA_Humanmethylation450_DMFS	cg01792145	PRDM16	Bladder Cancer (BC)	TCGA-BLCA	Humanmethylation450	DMFS	1	F	Unclassified	Island	Gender, Age, Race, Ethnicity, Pathologic-Stage	0.411	1.3	0.697-2.419	0.0531	2.1	0.99-4.444
PRDM16_cg07423363_Bladder Cancer (BC)_TCGA-BLCA_Humanmethylation450_DMFS	cg07423363	PRDM16	Bladder Cancer (BC)	TCGA-BLCA	Humanmethylation450	DMFS	1	R	Unknown	N_Shore	Gender, Age, Race, Ethnicity, Pathologic-Stage	0.174	0.623	0.315-1.233	0.0236	0.293	0.101-0.848
PRDM16_cg07398561_Bladder Cancer (BC)_TCGA-BLCA_Humanmethylation450_DMFS	cg07398561	PRDM16	Bladder Cancer (BC)	TCGA-BLCA	Humanmethylation450	DMFS	1	F	Unknown	S_Shore	Gender, Age, Race, Ethnicity, Pathologic-Stage	0.205	0.655	0.341-1.259	0.205	0.655	0.341-1.259
PRDM16_cg01522456_Bladder Cancer (BC)_TCGA-BLCA_Humanmethylation450_DMFS	cg01522456	PRDM16	Bladder Cancer (BC)	TCGA-BLCA	Humanmethylation450	DMFS	1	F	Unknown	Unknown	Gender, Age, Race, Ethnicity, Pathologic-Stage	0.849	0.939	0.49-1.798	0.121	0.324	0.078-1.346
PRDM16_cg22572159_Bladder Cancer (BC)_TCGA-BLCA_Humanmethylation450_DMFS	cg22572159	PRDM16	Bladder Cancer (BC)	TCGA-BLCA	Humanmethylation450	DMFS	1	R	Unknown	N_Shore	Gender, Age, Race, Ethnicity, Pathologic-Stage	0.569	1.2	0.638-2.266	0.0664	2.04	0.953-4.353
PRDM16_cg17722354_Bladder Cancer (BC)_TCGA-BLCA_Humanmethylation450_DMFS	cg17722354	PRDM16	Bladder Cancer (BC)	TCGA-BLCA	Humanmethylation450	DMFS	1	F	Unknown	N_Shore	Gender, Age, Race, Ethnicity, Pathologic-Stage	0.801	0.922	0.493-1.725	0.181	0.257	0.035-1.882
PRDM16_cg11160820_Bladder Cancer (BC)_TCGA-BLCA_Humanmethylation450_DMFS	cg11160820	PRDM16	Bladder Cancer (BC)	TCGA-BLCA	Humanmethylation450	DMFS	1	R	Unknown	Island	Gender, Age, Race, Ethnicity, Pathologic-Stage	0.264	1.45	0.754-2.803	0.000481	6.59	2.287-18.995
PRDM16_cg12614148_Bladder Cancer (BC)_TCGA-BLCA_Humanmethylation450_DMFS	cg12614148	PRDM16	Bladder Cancer (BC)	TCGA-BLCA	Humanmethylation450	DMFS	1	R	Unclassified	N_Shelf	Gender, Age, Race, Ethnicity, Pathologic-Stage	0.765	1.1	0.586-2.069	0.0635	2.48	0.95-6.482
PRDM16_cg02152120_Bladder Cancer (BC)_TCGA-BLCA_Humanmethylation450_DMFS	cg02152120	PRDM16	Bladder Cancer (BC)	TCGA-BLCA	Humanmethylation450	DMFS	1	R	Unclassified_Cell_type_specific	N_Shore	Gender, Age, Race, Ethnicity, Pathologic-Stage	0.925	0.971	0.52-1.81	0.0086	0.426	0.225-0.805
PRDM16_cg07820868_Bladder Cancer (BC)_TCGA-BLCA_Humanmethylation450_DMFS	cg07820868	PRDM16	Bladder Cancer (BC)	TCGA-BLCA	Humanmethylation450	DMFS	1	R	Unknown	Island	Gender, Age, Race, Ethnicity, Pathologic-Stage	0.791	0.919	0.493-1.713	0.141	0.224	0.03-1.64
PRDM16_cg01439876_Bladder Cancer (BC)_TCGA-BLCA_Humanmethylation450_DMFS	cg01439876	PRDM16	Bladder Cancer (BC)	TCGA-BLCA	Humanmethylation450	DMFS	1	F	Unknown	S_Shelf	Gender, Age, Race, Ethnicity, Pathologic-Stage	0.385	0.757	0.403-1.42	0.0147	0.41	0.2-0.839
PRDM16_cg06764239_Bladder Cancer (BC)_TCGA-BLCA_Humanmethylation450_DMFS	cg06764239	PRDM16	Bladder Cancer (BC)	TCGA-BLCA	Humanmethylation450	DMFS	1	R	Unknown	N_Shelf	Gender, Age, Race, Ethnicity, Pathologic-Stage	0.7	1.14	0.588-2.207	0.00923	3.56	1.369-9.255
PRDM16_cg25009002_Bladder Cancer (BC)_TCGA-BLCA_Humanmethylation450_DMFS	cg25009002	PRDM16	Bladder Cancer (BC)	TCGA-BLCA	Humanmethylation450	DMFS	1	F	Unknown	N_Shore	Gender, Age, Race, Ethnicity, Pathologic-Stage	0.171	0.636	0.333-1.215	0.0355	0.498	0.26-0.954
PRDM16_cg22230604_Bladder Cancer (BC)_TCGA-BLCA_Humanmethylation450_DMFS	cg22230604	PRDM16	Bladder Cancer (BC)	TCGA-BLCA	Humanmethylation450	DMFS	1	R	Unknown	Unknown	Gender, Age, Race, Ethnicity, Pathologic-Stage	0.2	1.51	0.804-2.841	0.0318	2.08	1.066-4.053
PRDM16_cg17501774_Bladder Cancer (BC)_TCGA-BLCA_Humanmethylation450_DMFS	cg17501774	PRDM16	Bladder Cancer (BC)	TCGA-BLCA	Humanmethylation450	DMFS	1	F	Unknown	N_Shelf	Gender, Age, Race, Ethnicity, Pathologic-Stage	0.306	1.4	0.736-2.659	0.193	0.266	0.036-1.955
PRDM16_cg05344101_Bladder Cancer (BC)_TCGA-BLCA_Humanmethylation450_DMFS	cg05344101	PRDM16	Bladder Cancer (BC)	TCGA-BLCA	Humanmethylation450	DMFS	1	F	Unknown	N_Shore	Gender, Age, Race, Ethnicity, Pathologic-Stage	0.986	0.994	0.53-1.866	0.309	2.81	0.384-20.581
PRDM16_cg08614201_Bladder Cancer (BC)_TCGA-BLCA_Humanmethylation450_DMFS	cg08614201	PRDM16	Bladder Cancer (BC)	TCGA-BLCA	Humanmethylation450	DMFS	1	R	Unknown	Island	Gender, Age, Race, Ethnicity, Pathologic-Stage	0.812	1.08	0.578-2.015	0.0522	0.347	0.119-1.01
PRDM16_cg17476910_Bladder Cancer (BC)_TCGA-BLCA_Humanmethylation450_DMFS	cg17476910	PRDM16	Bladder Cancer (BC)	TCGA-BLCA	Humanmethylation450	DMFS	1	R	Unknown	Island	Gender, Age, Race, Ethnicity, Pathologic-Stage	0.206	0.657	0.343-1.259	0.0465	0.487	0.24-0.989
PRDM16_cg17168242_Bladder Cancer (BC)_TCGA-BLCA_Humanmethylation450_DMFS	cg17168242	PRDM16	Bladder Cancer (BC)	TCGA-BLCA	Humanmethylation450	DMFS	1	F	Unknown	Unknown	Gender, Age, Race, Ethnicity, Pathologic-Stage	0.256	0.694	0.37-1.303	0.0167	0.461	0.245-0.869
PRDM16_cg08233250_Bladder Cancer (BC)_TCGA-BLCA_Humanmethylation450_DMFS	cg08233250	PRDM16	Bladder Cancer (BC)	TCGA-BLCA	Humanmethylation450	DMFS	1	F	Unknown	Unknown	Gender, Age, Race, Ethnicity, Pathologic-Stage	0.442	1.28	0.679-2.432	0.112	1.7	0.883-3.29
PRDM16_cg26812704_Bladder Cancer (BC)_TCGA-BLCA_Humanmethylation450_DMFS	cg26812704	PRDM16	Bladder Cancer (BC)	TCGA-BLCA	Humanmethylation450	DMFS	1	R	Unknown	N_Shore	Gender, Age, Race, Ethnicity, Pathologic-Stage	0.452	0.786	0.42-1.471	0.171	4	0.549-29.181
PRDM16_cg05630111_Bladder Cancer (BC)_TCGA-BLCA_Humanmethylation450_DMFS	cg05630111	PRDM16	Bladder Cancer (BC)	TCGA-BLCA	Humanmethylation450	DMFS	1	F	Unknown	S_Shore	Gender, Age, Race, Ethnicity, Pathologic-Stage	0.715	1.12	0.601-2.1	0.104	0.533	0.25-1.137
PRDM16_cg11584936_Bladder Cancer (BC)_TCGA-BLCA_Humanmethylation450_DMFS	cg11584936	PRDM16	Bladder Cancer (BC)	TCGA-BLCA	Humanmethylation450	DMFS	1	R	Unknown	S_Shore	Gender, Age, Race, Ethnicity, Pathologic-Stage	0.868	0.948	0.506-1.776	0.111	2.36	0.822-6.766
PRDM16_cg25820693_Bladder Cancer (BC)_TCGA-BLCA_Humanmethylation450_DMFS	cg25820693	PRDM16	Bladder Cancer (BC)	TCGA-BLCA	Humanmethylation450	DMFS	1	R	Unclassified_Cell_type_specific	Unknown	Gender, Age, Race, Ethnicity, Pathologic-Stage	0.985	0.994	0.525-1.881	0.221	1.64	0.744-3.594
PRDM16_cg09820519_Bladder Cancer (BC)_TCGA-BLCA_Humanmethylation450_DMFS	cg09820519	PRDM16	Bladder Cancer (BC)	TCGA-BLCA	Humanmethylation450	DMFS	1	F	Unknown	Island	Gender, Age, Race, Ethnicity, Pathologic-Stage	0.299	1.41	0.739-2.672	0.0798	1.76	0.935-3.318
PRDM16_cg13201297_Bladder Cancer (BC)_TCGA-BLCA_Humanmethylation450_DMFS	cg13201297	PRDM16	Bladder Cancer (BC)	TCGA-BLCA	Humanmethylation450	DMFS	1	R	Unknown	S_Shore	Gender, Age, Race, Ethnicity, Pathologic-Stage	0.728	0.894	0.475-1.683	0.105	0.308	0.074-1.281
PRDM16_cg21294945_Bladder Cancer (BC)_TCGA-BLCA_Humanmethylation450_DMFS	cg21294945	PRDM16	Bladder Cancer (BC)	TCGA-BLCA	Humanmethylation450	DMFS	1	F	Unknown	Unknown	Gender, Age, Race, Ethnicity, Pathologic-Stage	0.973	0.989	0.527-1.855	0.041	0.512	0.269-0.973
PRDM16_cg20676475_Bladder Cancer (BC)_TCGA-BLCA_Humanmethylation450_DMFS	cg20676475	PRDM16	Bladder Cancer (BC)	TCGA-BLCA	Humanmethylation450	DMFS	1	R	Unclassified_Cell_type_specific	Island	Gender, Age, Race, Ethnicity, Pathologic-Stage	0.0862	0.566	0.296-1.084	0.0436	0.513	0.268-0.981
PRDM16_cg26135325_Bladder Cancer (BC)_TCGA-BLCA_Humanmethylation450_DMFS	cg26135325	PRDM16	Bladder Cancer (BC)	TCGA-BLCA	Humanmethylation450	DMFS	1	F	Unclassified_Cell_type_specific	Island	Gender, Age, Race, Ethnicity, Pathologic-Stage	0.0999	0.583	0.307-1.109	0.0386	0.495	0.254-0.964
PRDM16_cg25212571_Bladder Cancer (BC)_TCGA-BLCA_Humanmethylation450_DMFS	cg25212571	PRDM16	Bladder Cancer (BC)	TCGA-BLCA	Humanmethylation450	DMFS	1	R	Unknown	Unknown	Gender, Age, Race, Ethnicity, Pathologic-Stage	0.623	0.855	0.456-1.6	0.27	1.45	0.748-2.822
PRDM16_cg25286012_Bladder Cancer (BC)_TCGA-BLCA_Humanmethylation450_DMFS	cg25286012	PRDM16	Bladder Cancer (BC)	TCGA-BLCA	Humanmethylation450	DMFS	1	R	Unknown	Unknown	Gender, Age, Race, Ethnicity, Pathologic-Stage	0.447	1.28	0.682-2.385	0.0228	2.14	1.112-4.108
PRDM16_cg07426848_Bladder Cancer (BC)_TCGA-BLCA_Humanmethylation450_DMFS	cg07426848	PRDM16	Bladder Cancer (BC)	TCGA-BLCA	Humanmethylation450	DMFS	1	R	Unclassified	N_Shelf	Gender, Age, Race, Ethnicity, Pathologic-Stage	0.335	0.735	0.394-1.373	0.125	0.611	0.326-1.147
PRDM16_cg21936775_Bladder Cancer (BC)_TCGA-BLCA_Humanmethylation450_DMFS	cg21936775	PRDM16	Bladder Cancer (BC)	TCGA-BLCA	Humanmethylation450	DMFS	1	F	Unclassified_Cell_type_specific	N_Shore	Gender, Age, Race, Ethnicity, Pathologic-Stage	0.159	1.64	0.824-3.266	0.0688	1.84	0.954-3.532
PRDM16_cg06239526_Bladder Cancer (BC)_TCGA-BLCA_Humanmethylation450_DMFS	cg06239526	PRDM16	Bladder Cancer (BC)	TCGA-BLCA	Humanmethylation450	DMFS	1	R	Unknown	S_Shore	Gender, Age, Race, Ethnicity, Pathologic-Stage	0.648	1.16	0.62-2.158	0.0197	0.373	0.163-0.854
PRDM16_cg12599336_Bladder Cancer (BC)_TCGA-BLCA_Humanmethylation450_DMFS	cg12599336	PRDM16	Bladder Cancer (BC)	TCGA-BLCA	Humanmethylation450	DMFS	1	R	Unknown	Unknown	Gender, Age, Race, Ethnicity, Pathologic-Stage	0.296	1.4	0.743-2.655	0.0148	2.99	1.238-7.196
PRDM16_cg16262756_Bladder Cancer (BC)_TCGA-BLCA_Humanmethylation450_DMFS	cg16262756	PRDM16	Bladder Cancer (BC)	TCGA-BLCA	Humanmethylation450	DMFS	1	R	Unknown	N_Shore	Gender, Age, Race, Ethnicity, Pathologic-Stage	0.712	0.886	0.467-1.683	0.0252	2.38	1.114-5.096
PRDM16_cg18262993_Bladder Cancer (BC)_TCGA-BLCA_Humanmethylation450_DMFS	cg18262993	PRDM16	Bladder Cancer (BC)	TCGA-BLCA	Humanmethylation450	DMFS	1	R	Unknown	Unknown	Gender, Age, Race, Ethnicity, Pathologic-Stage	0.778	1.09	0.583-2.055	0.257	1.54	0.729-3.264
PRDM16_cg04715245_Bladder Cancer (BC)_TCGA-BLCA_Humanmethylation450_DMFS	cg04715245	PRDM16	Bladder Cancer (BC)	TCGA-BLCA	Humanmethylation450	DMFS	1	R	Unknown	N_Shelf	Gender, Age, Race, Ethnicity, Pathologic-Stage	0.631	0.849	0.436-1.655	0.124	2.53	0.776-8.218
PRDM16_cg19820029_Bladder Cancer (BC)_TCGA-BLCA_Humanmethylation450_DMFS	cg19820029	PRDM16	Bladder Cancer (BC)	TCGA-BLCA	Humanmethylation450	DMFS	1	R	Unknown	S_Shelf	Gender, Age, Race, Ethnicity, Pathologic-Stage	0.605	0.845	0.447-1.598	0.346	0.606	0.214-1.716
PRDM16_cg09311052_Bladder Cancer (BC)_TCGA-BLCA_Humanmethylation450_DMFS	cg09311052	PRDM16	Bladder Cancer (BC)	TCGA-BLCA	Humanmethylation450	DMFS	1	F	Unknown	Unknown	Gender, Age, Race, Ethnicity, Pathologic-Stage	0.983	1.01	0.461-2.208	0.228	0.294	0.04-2.149
PRDM16_cg15705054_Bladder Cancer (BC)_TCGA-BLCA_Humanmethylation450_DMFS	cg15705054	PRDM16	Bladder Cancer (BC)	TCGA-BLCA	Humanmethylation450	DMFS	1	R	Unknown	N_Shore	Gender, Age, Race, Ethnicity, Pathologic-Stage	0.849	1.06	0.564-2.008	0.0216	0.428	0.208-0.883
PRDM16_cg23154272_Bladder Cancer (BC)_TCGA-BLCA_Humanmethylation450_DMFS	cg23154272	PRDM16	Bladder Cancer (BC)	TCGA-BLCA	Humanmethylation450	DMFS	1	F	Unknown	N_Shore	Gender, Age, Race, Ethnicity, Pathologic-Stage	0.137	0.609	0.317-1.171	0.1	0.592	0.317-1.106
PRDM16_cg15627710_Bladder Cancer (BC)_TCGA-BLCA_Humanmethylation450_DMFS	cg15627710	PRDM16	Bladder Cancer (BC)	TCGA-BLCA	Humanmethylation450	DMFS	1	R	Unknown	N_Shore	Gender, Age, Race, Ethnicity, Pathologic-Stage	0.821	1.08	0.575-2.012	0.255	3.18	0.435-23.215
PRDM16_cg06156448_Bladder Cancer (BC)_TCGA-BLCA_Humanmethylation450_DMFS	cg06156448	PRDM16	Bladder Cancer (BC)	TCGA-BLCA	Humanmethylation450	DMFS	1	R	Unknown	S_Shore	Gender, Age, Race, Ethnicity, Pathologic-Stage	0.836	1.07	0.571-2	0.138	0.487	0.189-1.259
PRDM16_cg10446869_Bladder Cancer (BC)_TCGA-BLCA_Humanmethylation450_DMFS	cg10446869	PRDM16	Bladder Cancer (BC)	TCGA-BLCA	Humanmethylation450	DMFS	1	F	Unknown	S_Shore	Gender, Age, Race, Ethnicity, Pathologic-Stage	0.291	0.715	0.383-1.334	0.0483	0.237	0.057-0.989
PRDM16_cg24034289_Bladder Cancer (BC)_TCGA-BLCA_Humanmethylation450_DMFS	cg24034289	PRDM16	Bladder Cancer (BC)	TCGA-BLCA	Humanmethylation450	DMFS	1	R	Unknown	N_Shelf	Gender, Age, Race, Ethnicity, Pathologic-Stage	0.279	1.42	0.753-2.676	0.0241	2.46	1.125-5.366
PRDM16_cg20457394_Bladder Cancer (BC)_TCGA-BLCA_Humanmethylation450_DMFS	cg20457394	PRDM16	Bladder Cancer (BC)	TCGA-BLCA	Humanmethylation450	DMFS	1	F	Unknown	S_Shore	Gender, Age, Race, Ethnicity, Pathologic-Stage	0.625	0.856	0.46-1.594	9.33E-05	0.155	0.061-0.395
PRDM16_cg11503744_Bladder Cancer (BC)_TCGA-BLCA_Humanmethylation450_DMFS	cg11503744	PRDM16	Bladder Cancer (BC)	TCGA-BLCA	Humanmethylation450	DMFS	1	R	Unknown	N_Shelf	Gender, Age, Race, Ethnicity, Pathologic-Stage	0.366	1.34	0.708-2.552	0.0972	0.553	0.274-1.114
PRDM16_cg17724814_Bladder Cancer (BC)_TCGA-BLCA_Humanmethylation450_DMFS	cg17724814	PRDM16	Bladder Cancer (BC)	TCGA-BLCA	Humanmethylation450	DMFS	1	F	Unclassified_Cell_type_specific	S_Shore	Gender, Age, Race, Ethnicity, Pathologic-Stage	0.788	1.09	0.575-2.076	0.0581	6.84	0.936-50.035
PRDM16_cg21596742_Bladder Cancer (BC)_TCGA-BLCA_Humanmethylation450_DMFS	cg21596742	PRDM16	Bladder Cancer (BC)	TCGA-BLCA	Humanmethylation450	DMFS	1	F	Unclassified	N_Shore	Gender, Age, Race, Ethnicity, Pathologic-Stage	0.151	0.628	0.333-1.185	0.122	0.606	0.322-1.143
PRDM16_cg07384080_Bladder Cancer (BC)_TCGA-BLCA_Humanmethylation450_DMFS	cg07384080	PRDM16	Bladder Cancer (BC)	TCGA-BLCA	Humanmethylation450	DMFS	1	F	Unknown	Island	Gender, Age, Race, Ethnicity, Pathologic-Stage	0.159	0.637	0.341-1.192	0.0819	0.351	0.108-1.142
PRDM16_cg21139821_Bladder Cancer (BC)_TCGA-BLCA_Humanmethylation450_DMFS	cg21139821	PRDM16	Bladder Cancer (BC)	TCGA-BLCA	Humanmethylation450	DMFS	1	R	Unknown	S_Shore	Gender, Age, Race, Ethnicity, Pathologic-Stage	0.263	1.45	0.756-2.787	0.00387	2.57	1.355-4.88
PRDM16_cg21815047_Bladder Cancer (BC)_TCGA-BLCA_Humanmethylation450_DMFS	cg21815047	PRDM16	Bladder Cancer (BC)	TCGA-BLCA	Humanmethylation450	DMFS	1	R	Unclassified_Cell_type_specific	N_Shelf	Gender, Age, Race, Ethnicity, Pathologic-Stage	0.98	0.992	0.53-1.858	0.197	0.456	0.139-1.502
PRDM16_cg21003380_Bladder Cancer (BC)_TCGA-BLCA_Humanmethylation450_DMFS	cg21003380	PRDM16	Bladder Cancer (BC)	TCGA-BLCA	Humanmethylation450	DMFS	1	F	Unknown	N_Shore	Gender, Age, Race, Ethnicity, Pathologic-Stage	0.32	1.39	0.728-2.635	0.0237	0.327	0.124-0.861
PRDM16_cg04290396_Bladder Cancer (BC)_TCGA-BLCA_Humanmethylation450_DMFS	cg04290396	PRDM16	Bladder Cancer (BC)	TCGA-BLCA	Humanmethylation450	DMFS	1	F	Unknown	S_Shelf	Gender, Age, Race, Ethnicity, Pathologic-Stage	0.903	0.958	0.481-1.906	0.0708	6.29	0.856-46.194
PRDM16_cg06160530_Bladder Cancer (BC)_TCGA-BLCA_Humanmethylation450_DMFS	cg06160530	PRDM16	Bladder Cancer (BC)	TCGA-BLCA	Humanmethylation450	DMFS	1	R	Unknown	S_Shelf	Gender, Age, Race, Ethnicity, Pathologic-Stage	0.154	0.625	0.327-1.193	0.015	0.45	0.236-0.856
PRDM16_cg26428727_Bladder Cancer (BC)_TCGA-BLCA_Humanmethylation450_DMFS	cg26428727	PRDM16	Bladder Cancer (BC)	TCGA-BLCA	Humanmethylation450	DMFS	1	F	Unknown	S_Shelf	Gender, Age, Race, Ethnicity, Pathologic-Stage	0.249	1.46	0.768-2.765	0.0847	1.77	0.925-3.394
PRDM16_cg03610604_Bladder Cancer (BC)_TCGA-BLCA_Humanmethylation450_DMFS	cg03610604	PRDM16	Bladder Cancer (BC)	TCGA-BLCA	Humanmethylation450	DMFS	1	R	Unknown	N_Shore	Gender, Age, Race, Ethnicity, Pathologic-Stage	0.253	0.682	0.355-1.313	0.0449	0.508	0.262-0.985
PRDM16_cg20805407_Bladder Cancer (BC)_TCGA-BLCA_Humanmethylation450_DMFS	cg20805407	PRDM16	Bladder Cancer (BC)	TCGA-BLCA	Humanmethylation450	DMFS	1	R	Unknown	Island	Gender, Age, Race, Ethnicity, Pathologic-Stage	0.326	0.715	0.367-1.396	0.0595	0.32	0.098-1.046
PRDM16_cg24638326_Bladder Cancer (BC)_TCGA-BLCA_Humanmethylation450_DMFS	cg24638326	PRDM16	Bladder Cancer (BC)	TCGA-BLCA	Humanmethylation450	DMFS	1	R	Unknown	Island	Gender, Age, Race, Ethnicity, Pathologic-Stage	0.155	0.63	0.334-1.19	0.0899	0.523	0.247-1.106
PRDM16_cg00353407_Bladder Cancer (BC)_TCGA-BLCA_Humanmethylation450_DMFS	cg00353407	PRDM16	Bladder Cancer (BC)	TCGA-BLCA	Humanmethylation450	DMFS	1	F	Unknown	Island	Gender, Age, Race, Ethnicity, Pathologic-Stage	0.58	0.839	0.45-1.564	0.00176	0.137	0.04-0.476
PRDM16_cg22158475_Bladder Cancer (BC)_TCGA-BLCA_Humanmethylation450_DMFS	cg22158475	PRDM16	Bladder Cancer (BC)	TCGA-BLCA	Humanmethylation450	DMFS	1	R	Unknown	S_Shore	Gender, Age, Race, Ethnicity, Pathologic-Stage	0.85	1.06	0.568-1.984	0.11	5.34	0.683-41.716
PRDM16_cg25597580_Bladder Cancer (BC)_TCGA-BLCA_Humanmethylation450_DMFS	cg25597580	PRDM16	Bladder Cancer (BC)	TCGA-BLCA	Humanmethylation450	DMFS	1	R	Unknown	Unknown	Gender, Age, Race, Ethnicity, Pathologic-Stage	0.653	1.15	0.619-2.153	0.327	1.38	0.727-2.602
PRDM16_cg05843457_Bladder Cancer (BC)_TCGA-BLCA_Humanmethylation450_DMFS	cg05843457	PRDM16	Bladder Cancer (BC)	TCGA-BLCA	Humanmethylation450	DMFS	1	R	Unknown	S_Shore	Gender, Age, Race, Ethnicity, Pathologic-Stage	0.7	1.13	0.607-2.105	0.0209	3.46	1.207-9.935
PRDM16_cg27303699_Bladder Cancer (BC)_TCGA-BLCA_Humanmethylation450_DMFS	cg27303699	PRDM16	Bladder Cancer (BC)	TCGA-BLCA	Humanmethylation450	DMFS	1	R	Unclassified	N_Shelf	Gender, Age, Race, Ethnicity, Pathologic-Stage	0.361	0.737	0.383-1.418	0.14	0.614	0.321-1.174
PRDM16_cg01803258_Bladder Cancer (BC)_TCGA-BLCA_Humanmethylation450_DMFS	cg01803258	PRDM16	Bladder Cancer (BC)	TCGA-BLCA	Humanmethylation450	DMFS	1	R	Unknown	N_Shore	Gender, Age, Race, Ethnicity, Pathologic-Stage	0.666	0.871	0.464-1.635	0.267	0.679	0.343-1.344
PRDM16_cg14008399_Bladder Cancer (BC)_TCGA-BLCA_Humanmethylation450_DMFS	cg14008399	PRDM16	Bladder Cancer (BC)	TCGA-BLCA	Humanmethylation450	DMFS	1	R	Unknown	S_Shelf	Gender, Age, Race, Ethnicity, Pathologic-Stage	0.679	0.875	0.464-1.649	0.228	0.471	0.139-1.603
PRDM16_cg16879052_Bladder Cancer (BC)_TCGA-BLCA_Humanmethylation450_DMFS	cg16879052	PRDM16	Bladder Cancer (BC)	TCGA-BLCA	Humanmethylation450	DMFS	1	R	Unclassified_Cell_type_specific	N_Shore	Gender, Age, Race, Ethnicity, Pathologic-Stage	0.499	0.798	0.414-1.537	0.211	0.28	0.038-2.059
PRDM16_cg04705952_Bladder Cancer (BC)_TCGA-BLCA_Humanmethylation450_DMFS	cg04705952	PRDM16	Bladder Cancer (BC)	TCGA-BLCA	Humanmethylation450	DMFS	1	R	Unknown	S_Shore	Gender, Age, Race, Ethnicity, Pathologic-Stage	0.618	1.17	0.625-2.206	0.208	1.51	0.796-2.854
PRDM16_cg10014453_Bladder Cancer (BC)_TCGA-BLCA_Humanmethylation450_DMFS	cg10014453	PRDM16	Bladder Cancer (BC)	TCGA-BLCA	Humanmethylation450	DMFS	1	F	Unknown	N_Shelf	Gender, Age, Race, Ethnicity, Pathologic-Stage	0.725	0.894	0.48-1.667	0.284	1.57	0.688-3.591
PRDM16_cg13109911_Bladder Cancer (BC)_TCGA-BLCA_Humanmethylation450_DMFS	cg13109911	PRDM16	Bladder Cancer (BC)	TCGA-BLCA	Humanmethylation450	DMFS	1	F	Unclassified_Cell_type_specific	S_Shore	Gender, Age, Race, Ethnicity, Pathologic-Stage	0.465	0.793	0.424-1.48	0.122	5.09	0.647-40.031
PRDM16_cg22170599_Bladder Cancer (BC)_TCGA-BLCA_Humanmethylation450_DMFS	cg22170599	PRDM16	Bladder Cancer (BC)	TCGA-BLCA	Humanmethylation450	DMFS	1	F	Unknown	Island	Gender, Age, Race, Ethnicity, Pathologic-Stage	0.0746	1.79	0.944-3.377	0.0925	1.91	0.899-4.065
PRDM16_cg05116342_Bladder Cancer (BC)_TCGA-BLCA_Humanmethylation450_DMFS	cg05116342	PRDM16	Bladder Cancer (BC)	TCGA-BLCA	Humanmethylation450	DMFS	1	F	Unknown	Unknown	Gender, Age, Race, Ethnicity, Pathologic-Stage	0.799	0.921	0.487-1.741	0.164	0.242	0.033-1.785
PRDM16_cg25372275_Bladder Cancer (BC)_TCGA-BLCA_Humanmethylation450_DMFS	cg25372275	PRDM16	Bladder Cancer (BC)	TCGA-BLCA	Humanmethylation450	DMFS	1	R	Unknown	Unknown	Gender, Age, Race, Ethnicity, Pathologic-Stage	0.264	1.46	0.752-2.828	0.0786	0.475	0.208-1.089
PRDM16_cg08716396_Bladder Cancer (BC)_TCGA-BLCA_Humanmethylation450_DMFS	cg08716396	PRDM16	Bladder Cancer (BC)	TCGA-BLCA	Humanmethylation450	DMFS	1	F	Unknown	S_Shelf	Gender, Age, Race, Ethnicity, Pathologic-Stage	0.976	0.991	0.529-1.856	0.231	3.37	0.461-24.666
PRDM16_cg06514368_Bladder Cancer (BC)_TCGA-BLCA_Humanmethylation450_DMFS	cg06514368	PRDM16	Bladder Cancer (BC)	TCGA-BLCA	Humanmethylation450	DMFS	1	F	Unknown	Island	Gender, Age, Race, Ethnicity, Pathologic-Stage	0.528	1.23	0.649-2.322	0.165	1.94	0.761-4.97
PRDM16_cg15524381_Bladder Cancer (BC)_TCGA-BLCA_Humanmethylation450_DMFS	cg15524381	PRDM16	Bladder Cancer (BC)	TCGA-BLCA	Humanmethylation450	DMFS	1	R	Unclassified	N_Shore	Gender, Age, Race, Ethnicity, Pathologic-Stage	0.937	0.975	0.517-1.838	0.171	1.78	0.778-4.092
PRDM16_cg04915463_Bladder Cancer (BC)_TCGA-BLCA_Humanmethylation450_DMFS	cg04915463	PRDM16	Bladder Cancer (BC)	TCGA-BLCA	Humanmethylation450	DMFS	1	F	Unknown	Unknown	Gender, Age, Race, Ethnicity, Pathologic-Stage	0.303	1.39	0.741-2.623	0.171	1.57	0.823-3.011
PRDM16_cg06524213_Bladder Cancer (BC)_TCGA-BLCA_Humanmethylation450_DMFS	cg06524213	PRDM16	Bladder Cancer (BC)	TCGA-BLCA	Humanmethylation450	DMFS	1	F	Unknown	Unknown	Gender, Age, Race, Ethnicity, Pathologic-Stage	0.159	0.629	0.33-1.199	0.0186	0.45	0.231-0.875
PRDM16_cg09409356_Bladder Cancer (BC)_TCGA-BLCA_Humanmethylation450_DMFS	cg09409356	PRDM16	Bladder Cancer (BC)	TCGA-BLCA	Humanmethylation450	DMFS	1	R	Unclassified_Cell_type_specific	Unknown	Gender, Age, Race, Ethnicity, Pathologic-Stage	0.425	0.771	0.408-1.459	0.0167	0.333	0.135-0.819
PRDM16_cg12739454_Bladder Cancer (BC)_TCGA-BLCA_Humanmethylation450_DMFS	cg12739454	PRDM16	Bladder Cancer (BC)	TCGA-BLCA	Humanmethylation450	DMFS	1	F	Unknown	Island	Gender, Age, Race, Ethnicity, Pathologic-Stage	0.379	1.33	0.706-2.5	0.0963	1.75	0.905-3.376
PRDM16_cg01913568_Bladder Cancer (BC)_TCGA-BLCA_Humanmethylation450_DMFS	cg01913568	PRDM16	Bladder Cancer (BC)	TCGA-BLCA	Humanmethylation450	DMFS	1	R	Unclassified_Cell_type_specific	Island	Gender, Age, Race, Ethnicity, Pathologic-Stage	0.428	0.777	0.416-1.451	0.0646	0.49	0.23-1.044
PRDM16_cg10332369_Bladder Cancer (BC)_TCGA-BLCA_Humanmethylation450_DMFS	cg10332369	PRDM16	Bladder Cancer (BC)	TCGA-BLCA	Humanmethylation450	DMFS	1	R	Unknown	N_Shelf	Gender, Age, Race, Ethnicity, Pathologic-Stage	0.232	0.667	0.344-1.295	0.0313	0.375	0.154-0.916
PRDM16_cg21762820_Bladder Cancer (BC)_TCGA-BLCA_Humanmethylation450_DMFS	cg21762820	PRDM16	Bladder Cancer (BC)	TCGA-BLCA	Humanmethylation450	DMFS	1	F	Unknown	S_Shore	Gender, Age, Race, Ethnicity, Pathologic-Stage	0.49	1.25	0.666-2.334	0.0427	2.01	1.023-3.959
PRDM16_cg12446199_Bladder Cancer (BC)_TCGA-BLCA_Humanmethylation450_DMFS	cg12446199	PRDM16	Bladder Cancer (BC)	TCGA-BLCA	Humanmethylation450	DMFS	1	R	Unclassified_Cell_type_specific	N_Shore	Gender, Age, Race, Ethnicity, Pathologic-Stage	0.97	0.987	0.512-1.905	0.23	2.49	0.561-11.081
PRDM16_cg13210595_Bladder Cancer (BC)_TCGA-BLCA_Humanmethylation450_DMFS	cg13210595	PRDM16	Bladder Cancer (BC)	TCGA-BLCA	Humanmethylation450	DMFS	1	R	Unknown	S_Shore	Gender, Age, Race, Ethnicity, Pathologic-Stage	0.996	0.999	0.534-1.866	0.17	0.627	0.321-1.222
PRDM16_cg17419935_Bladder Cancer (BC)_TCGA-BLCA_Humanmethylation450_DMFS	cg17419935	PRDM16	Bladder Cancer (BC)	TCGA-BLCA	Humanmethylation450	DMFS	1	R	Unclassified_Cell_type_specific	N_Shelf	Gender, Age, Race, Ethnicity, Pathologic-Stage	0.982	0.993	0.528-1.866	0.00434	0.156	0.044-0.559
PRDM16_cg20284239_Bladder Cancer (BC)_TCGA-BLCA_Humanmethylation450_DMFS	cg20284239	PRDM16	Bladder Cancer (BC)	TCGA-BLCA	Humanmethylation450	DMFS	1	R	Unknown	N_Shore	Gender, Age, Race, Ethnicity, Pathologic-Stage	0.351	0.737	0.388-1.4	0.105	2.39	0.832-6.886
PRDM16_cg17084448_Bladder Cancer (BC)_TCGA-BLCA_Humanmethylation450_DMFS	cg17084448	PRDM16	Bladder Cancer (BC)	TCGA-BLCA	Humanmethylation450	DMFS	1	F	Unknown	N_Shelf	Gender, Age, Race, Ethnicity, Pathologic-Stage	0.583	1.19	0.636-2.24	0.128	1.99	0.82-4.814
PRDM16_cg24304617_Bladder Cancer (BC)_TCGA-BLCA_Humanmethylation450_DMFS	cg24304617	PRDM16	Bladder Cancer (BC)	TCGA-BLCA	Humanmethylation450	DMFS	1	F	Unknown	Unknown	Gender, Age, Race, Ethnicity, Pathologic-Stage	0.997	0.999	0.532-1.874	0.0712	0.419	0.163-1.078
PRDM16_cg06926146_Bladder Cancer (BC)_TCGA-BLCA_Humanmethylation450_DMFS	cg06926146	PRDM16	Bladder Cancer (BC)	TCGA-BLCA	Humanmethylation450	DMFS	1	R	Unknown	N_Shelf	Gender, Age, Race, Ethnicity, Pathologic-Stage	0.793	0.919	0.49-1.724	0.255	0.313	0.042-2.309
PRDM16_cg23633856_Bladder Cancer (BC)_TCGA-BLCA_Humanmethylation450_DMFS	cg23633856	PRDM16	Bladder Cancer (BC)	TCGA-BLCA	Humanmethylation450	DMFS	1	F	Unknown	N_Shelf	Gender, Age, Race, Ethnicity, Pathologic-Stage	0.569	0.834	0.448-1.555	0.0866	0.167	0.022-1.293
PRDM16_cg09010107_Bladder Cancer (BC)_TCGA-BLCA_Humanmethylation450_DMFS	cg09010107	PRDM16	Bladder Cancer (BC)	TCGA-BLCA	Humanmethylation450	DMFS	1	F	Unknown	N_Shore	Gender, Age, Race, Ethnicity, Pathologic-Stage	0.737	1.11	0.594-2.091	0.25	1.44	0.774-2.679
PRDM16_cg03458344_Bladder Cancer (BC)_TCGA-BLCA_Humanmethylation450_DMFS	cg03458344	PRDM16	Bladder Cancer (BC)	TCGA-BLCA	Humanmethylation450	DMFS	1	R	Unclassified_Cell_type_specific	Island	Gender, Age, Race, Ethnicity, Pathologic-Stage	0.694	1.13	0.605-2.125	0.284	0.459	0.11-1.908
PRDM16_cg20853148_Bladder Cancer (BC)_TCGA-BLCA_Humanmethylation450_DMFS	cg20853148	PRDM16	Bladder Cancer (BC)	TCGA-BLCA	Humanmethylation450	DMFS	1	F	Unknown	Unknown	Gender, Age, Race, Ethnicity, Pathologic-Stage	0.237	0.682	0.361-1.287	0.0538	0.464	0.213-1.013
PRDM16_cg25613247_Bladder Cancer (BC)_TCGA-BLCA_Humanmethylation450_DMFS	cg25613247	PRDM16	Bladder Cancer (BC)	TCGA-BLCA	Humanmethylation450	DMFS	1	F	Unclassified_Cell_type_specific	Unknown	Gender, Age, Race, Ethnicity, Pathologic-Stage	0.772	1.1	0.564-2.164	0.0125	2.8	1.248-6.287
PRDM16_cg21577836_Bladder Cancer (BC)_TCGA-BLCA_Humanmethylation450_DMFS	cg21577836	PRDM16	Bladder Cancer (BC)	TCGA-BLCA	Humanmethylation450	DMFS	1	F	Unclassified_Cell_type_specific	Unknown	Gender, Age, Race, Ethnicity, Pathologic-Stage	0.388	0.754	0.396-1.433	0.132	0.479	0.184-1.247
PRDM16_cg23054379_Bladder Cancer (BC)_TCGA-BLCA_Humanmethylation450_DMFS	cg23054379	PRDM16	Bladder Cancer (BC)	TCGA-BLCA	Humanmethylation450	DMFS	1	R	Unknown	Unknown	Gender, Age, Race, Ethnicity, Pathologic-Stage	0.974	0.99	0.528-1.854	0.173	4.01	0.543-29.643
PRDM16_cg07416590_Bladder Cancer (BC)_TCGA-BLCA_Humanmethylation450_DMFS	cg07416590	PRDM16	Bladder Cancer (BC)	TCGA-BLCA	Humanmethylation450	DMFS	1	R	Unknown	N_Shelf	Gender, Age, Race, Ethnicity, Pathologic-Stage	0.951	0.981	0.52-1.848	0.18	0.551	0.23-1.317
PRDM16_ch.1.175985039R_Bladder Cancer (BC)_TCGA-BLCA_Humanmethylation450_DMFS	ch.1.175985039R	PRDM16	Bladder Cancer (BC)	TCGA-BLCA	Humanmethylation450	DMFS	1	R	Unclassified_Cell_type_specific	S_Shore	Gender, Age, Race, Ethnicity, Pathologic-Stage	0.745	1.11	0.595-2.069	0.0128	2.6	1.225-5.519
PRDM16_cg10543035_Bladder Cancer (BC)_TCGA-BLCA_Humanmethylation450_DMFS	cg10543035	PRDM16	Bladder Cancer (BC)	TCGA-BLCA	Humanmethylation450	DMFS	1	F	Unknown	Unknown	Gender, Age, Race, Ethnicity, Pathologic-Stage	0.561	1.21	0.64-2.274	0.113	0.49	0.202-1.185
PRDM16_cg23627040_Bladder Cancer (BC)_TCGA-BLCA_Humanmethylation450_DMFS	cg23627040	PRDM16	Bladder Cancer (BC)	TCGA-BLCA	Humanmethylation450	DMFS	1	R	Unknown	S_Shelf	Gender, Age, Race, Ethnicity, Pathologic-Stage	0.597	0.843	0.446-1.59	0.0537	0.463	0.212-1.012
PRDM16_cg02925840_Bladder Cancer (BC)_TCGA-BLCA_Humanmethylation450_DMFS	cg02925840	PRDM16	Bladder Cancer (BC)	TCGA-BLCA	Humanmethylation450	DMFS	1	R	Unknown	Unknown	Gender, Age, Race, Ethnicity, Pathologic-Stage	0.678	0.874	0.462-1.651	0.0815	1.92	0.922-3.993
PRDM16_cg03897866_Bladder Cancer (BC)_TCGA-BLCA_Humanmethylation450_DMFS	cg03897866	PRDM16	Bladder Cancer (BC)	TCGA-BLCA	Humanmethylation450	DMFS	1	F	Unknown	Unknown	Gender, Age, Race, Ethnicity, Pathologic-Stage	0.998	1	0.537-1.865	0.284	0.456	0.109-1.917
PRDM16_cg04130507_Bladder Cancer (BC)_TCGA-BLCA_Humanmethylation450_DMFS	cg04130507	PRDM16	Bladder Cancer (BC)	TCGA-BLCA	Humanmethylation450	DMFS	1	F	Unclassified_Cell_type_specific	Unknown	Gender, Age, Race, Ethnicity, Pathologic-Stage	0.375	0.75	0.396-1.417	0.158	0.426	0.13-1.394
PRDM16_cg16349160_Bladder Cancer (BC)_TCGA-BLCA_Humanmethylation450_DMFS	cg16349160	PRDM16	Bladder Cancer (BC)	TCGA-BLCA	Humanmethylation450	DMFS	1	F	Unknown	Unknown	Gender, Age, Race, Ethnicity, Pathologic-Stage	0.0312	0.491	0.257-0.938	0.0137	0.421	0.211-0.838
PRDM16_cg17886162_Bladder Cancer (BC)_TCGA-BLCA_Humanmethylation450_DMFS	cg17886162	PRDM16	Bladder Cancer (BC)	TCGA-BLCA	Humanmethylation450	DMFS	1	F	Unknown	Unknown	Gender, Age, Race, Ethnicity, Pathologic-Stage	0.794	1.09	0.567-2.098	0.216	1.5	0.79-2.835
PRDM16_cg18073970_Bladder Cancer (BC)_TCGA-BLCA_Humanmethylation450_DMFS	cg18073970	PRDM16	Bladder Cancer (BC)	TCGA-BLCA	Humanmethylation450	DMFS	1	R	Unknown	S_Shelf	Gender, Age, Race, Ethnicity, Pathologic-Stage	0.66	1.15	0.611-2.175	0.18	1.53	0.821-2.858
PRDM16_cg20942099_Bladder Cancer (BC)_TCGA-BLCA_Humanmethylation450_DMFS	cg20942099	PRDM16	Bladder Cancer (BC)	TCGA-BLCA	Humanmethylation450	DMFS	1	R	Unknown	N_Shore	Gender, Age, Race, Ethnicity, Pathologic-Stage	0.0149	0.436	0.223-0.851	0.0101	0.376	0.178-0.792
PRDM16_cg16716196_Bladder Cancer (BC)_TCGA-BLCA_Humanmethylation450_DMFS	cg16716196	PRDM16	Bladder Cancer (BC)	TCGA-BLCA	Humanmethylation450	DMFS	1	R	Unknown	N_Shelf	Gender, Age, Race, Ethnicity, Pathologic-Stage	0.0124	0.429	0.221-0.833	0.00925	0.408	0.207-0.801
PRDM16_cg23618323_Bladder Cancer (BC)_TCGA-BLCA_Humanmethylation450_DMFS	cg23618323	PRDM16	Bladder Cancer (BC)	TCGA-BLCA	Humanmethylation450	DMFS	1	R	Unknown	N_Shore	Gender, Age, Race, Ethnicity, Pathologic-Stage	0.172	1.55	0.825-2.927	0.0172	2.31	1.16-4.593
PRDM16_cg26795702_Bladder Cancer (BC)_TCGA-BLCA_Humanmethylation450_DMFS	cg26795702	PRDM16	Bladder Cancer (BC)	TCGA-BLCA	Humanmethylation450	DMFS	1	R	Unknown	N_Shore	Gender, Age, Race, Ethnicity, Pathologic-Stage	0.557	1.21	0.647-2.245	0.186	0.382	0.092-1.59
PRDM16_cg26564040_Bladder Cancer (BC)_TCGA-BLCA_Humanmethylation450_DMFS	cg26564040	PRDM16	Bladder Cancer (BC)	TCGA-BLCA	Humanmethylation450	DMFS	1	F	Unclassified_Cell_type_specific	S_Shore	Gender, Age, Race, Ethnicity, Pathologic-Stage	0.587	1.19	0.635-2.233	0.16	4.17	0.568-30.619
PRDM16_cg04291082_Bladder Cancer (BC)_TCGA-BLCA_Humanmethylation450_DMFS	cg04291082	PRDM16	Bladder Cancer (BC)	TCGA-BLCA	Humanmethylation450	DMFS	1	R	Unknown	Unknown	Gender, Age, Race, Ethnicity, Pathologic-Stage	0.782	1.09	0.585-2.039	0.0574	1.86	0.981-3.526
PRDM16_cg04402184_Bladder Cancer (BC)_TCGA-BLCA_Humanmethylation450_DMFS	cg04402184	PRDM16	Bladder Cancer (BC)	TCGA-BLCA	Humanmethylation450	DMFS	1	F	Unclassified_Cell_type_specific	Unknown	Gender, Age, Race, Ethnicity, Pathologic-Stage	0.236	1.56	0.746-3.271	0.0205	2.21	1.13-4.306
PRDM16_cg08869056_Bladder Cancer (BC)_TCGA-BLCA_Humanmethylation450_DMFS	cg08869056	PRDM16	Bladder Cancer (BC)	TCGA-BLCA	Humanmethylation450	DMFS	1	F	Unknown	Unknown	Gender, Age, Race, Ethnicity, Pathologic-Stage	0.946	0.979	0.525-1.823	0.325	0.624	0.243-1.599
PRDM16_cg13229857_Bladder Cancer (BC)_TCGA-BLCA_Humanmethylation450_DMFS	cg13229857	PRDM16	Bladder Cancer (BC)	TCGA-BLCA	Humanmethylation450	DMFS	1	F	Unknown	Unknown	Gender, Age, Race, Ethnicity, Pathologic-Stage	0.642	1.16	0.614-2.205	0.0826	1.79	0.927-3.473
PRDM16_cg04144606_Bladder Cancer (BC)_TCGA-BLCA_Humanmethylation450_DMFS	cg04144606	PRDM16	Bladder Cancer (BC)	TCGA-BLCA	Humanmethylation450	DMFS	1	R	Unknown	Unknown	Gender, Age, Race, Ethnicity, Pathologic-Stage	0.0795	0.569	0.303-1.069	0.0261	0.47	0.242-0.914
PRDM16_cg02156952_Bladder Cancer (BC)_TCGA-BLCA_Humanmethylation450_DMFS	cg02156952	PRDM16	Bladder Cancer (BC)	TCGA-BLCA	Humanmethylation450	DMFS	1	R	Unknown	N_Shore	Gender, Age, Race, Ethnicity, Pathologic-Stage	0.966	0.986	0.529-1.84	0.0462	0.52	0.274-0.989
PRDM16_cg18330203_Bladder Cancer (BC)_TCGA-BLCA_Humanmethylation450_DMFS	cg18330203	PRDM16	Bladder Cancer (BC)	TCGA-BLCA	Humanmethylation450	DMFS	1	F	Unknown	N_Shore	Gender, Age, Race, Ethnicity, Pathologic-Stage	0.885	1.05	0.56-1.958	0.027	2.57	1.113-5.931
PRDM16_cg01411786_Bladder Cancer (BC)_TCGA-BLCA_Humanmethylation450_DMFS	cg01411786	PRDM16	Bladder Cancer (BC)	TCGA-BLCA	Humanmethylation450	DMFS	1	F	Unknown	Unknown	Gender, Age, Race, Ethnicity, Pathologic-Stage	0.232	0.681	0.363-1.278	0.0128	0.412	0.205-0.828
PRDM16_cg26349606_Bladder Cancer (BC)_TCGA-BLCA_Humanmethylation450_DMFS	cg26349606	PRDM16	Bladder Cancer (BC)	TCGA-BLCA	Humanmethylation450	DMFS	1	R	Unclassified_Cell_type_specific	Unknown	Gender, Age, Race, Ethnicity, Pathologic-Stage	0.8	1.09	0.577-2.041	0.0774	2.9	0.89-9.432
PRDM16_cg02076020_Bladder Cancer (BC)_TCGA-BLCA_Humanmethylation450_DMFS	cg02076020	PRDM16	Bladder Cancer (BC)	TCGA-BLCA	Humanmethylation450	DMFS	1	F	Unclassified_Cell_type_specific	Island	Gender, Age, Race, Ethnicity, Pathologic-Stage	0.946	1.02	0.548-1.904	0.22	0.626	0.296-1.324
PRDM16_cg20163796_Bladder Cancer (BC)_TCGA-BLCA_Humanmethylation450_DMFS	cg20163796	PRDM16	Bladder Cancer (BC)	TCGA-BLCA	Humanmethylation450	DMFS	1	R	Unknown	Island	Gender, Age, Race, Ethnicity, Pathologic-Stage	0.857	1.06	0.565-1.985	0.00184	0.136	0.039-0.477
PRDM16_cg15891747_Bladder Cancer (BC)_TCGA-BLCA_Humanmethylation450_DMFS	cg15891747	PRDM16	Bladder Cancer (BC)	TCGA-BLCA	Humanmethylation450	DMFS	1	F	Unknown	N_Shore	Gender, Age, Race, Ethnicity, Pathologic-Stage	0.816	0.927	0.488-1.758	0.32	1.53	0.662-3.54
PRDM16_cg10952234_Bladder Cancer (BC)_TCGA-BLCA_Humanmethylation450_DMFS	cg10952234	PRDM16	Bladder Cancer (BC)	TCGA-BLCA	Humanmethylation450	DMFS	1	F	Unclassified_Cell_type_specific	Island	Gender, Age, Race, Ethnicity, Pathologic-Stage	0.102	0.584	0.307-1.112	0.00874	0.419	0.219-0.803
PRDM16_cg25143508_Bladder Cancer (BC)_TCGA-BLCA_Humanmethylation450_DMFS	cg25143508	PRDM16	Bladder Cancer (BC)	TCGA-BLCA	Humanmethylation450	DMFS	1	R	Unknown	Island	Gender, Age, Race, Ethnicity, Pathologic-Stage	0.323	1.37	0.734-2.551	0.0588	2.55	0.966-6.753
PRDM16_cg21528710_Bladder Cancer (BC)_TCGA-BLCA_Humanmethylation450_DMFS	cg21528710	PRDM16	Bladder Cancer (BC)	TCGA-BLCA	Humanmethylation450	DMFS	1	F	Unknown	Island	Gender, Age, Race, Ethnicity, Pathologic-Stage	0.0475	0.517	0.269-0.993	0.0128	0.435	0.226-0.838
PRDM16_cg06642677_Bladder Cancer (BC)_TCGA-BLCA_Humanmethylation450_DMFS	cg06642677	PRDM16	Bladder Cancer (BC)	TCGA-BLCA	Humanmethylation450	DMFS	1	R	Unknown	Unknown	Gender, Age, Race, Ethnicity, Pathologic-Stage	0.537	1.22	0.651-2.278	0.0765	0.503	0.235-1.076
PRDM16_cg20136584_Bladder Cancer (BC)_TCGA-BLCA_Humanmethylation450_DMFS	cg20136584	PRDM16	Bladder Cancer (BC)	TCGA-BLCA	Humanmethylation450	DMFS	1	F	Unclassified	N_Shore	Gender, Age, Race, Ethnicity, Pathologic-Stage	0.548	1.21	0.648-2.263	0.0709	2.65	0.92-7.645
PRDM16_cg21537214_Bladder Cancer (BC)_TCGA-BLCA_Humanmethylation450_DMFS	cg21537214	PRDM16	Bladder Cancer (BC)	TCGA-BLCA	Humanmethylation450	DMFS	1	R	Unclassified_Cell_type_specific	S_Shore	Gender, Age, Race, Ethnicity, Pathologic-Stage	0.329	1.38	0.723-2.634	0.0403	2.13	1.034-4.396
PRDM16_cg13056222_Bladder Cancer (BC)_TCGA-BLCA_Humanmethylation450_DMFS	cg13056222	PRDM16	Bladder Cancer (BC)	TCGA-BLCA	Humanmethylation450	DMFS	1	F	Unknown	N_Shore	Gender, Age, Race, Ethnicity, Pathologic-Stage	0.301	0.719	0.384-1.343	0.17	0.248	0.034-1.821
PRDM16_cg09150239_Bladder Cancer (BC)_TCGA-BLCA_Humanmethylation450_DMFS	cg09150239	PRDM16	Bladder Cancer (BC)	TCGA-BLCA	Humanmethylation450	DMFS	1	R	Unknown	N_Shore	Gender, Age, Race, Ethnicity, Pathologic-Stage	0.918	1.03	0.549-1.946	0.125	3.07	0.734-12.809
PRDM16_cg27234786_Bladder Cancer (BC)_TCGA-BLCA_Humanmethylation450_DMFS	cg27234786	PRDM16	Bladder Cancer (BC)	TCGA-BLCA	Humanmethylation450	DMFS	1	R	Unknown	Unknown	Gender, Age, Race, Ethnicity, Pathologic-Stage	0.773	1.1	0.573-2.114	0.19	1.52	0.813-2.835
PRDM16_cg17086939_Bladder Cancer (BC)_TCGA-BLCA_Humanmethylation450_DMFS	cg17086939	PRDM16	Bladder Cancer (BC)	TCGA-BLCA	Humanmethylation450	DMFS	1	R	Unknown	N_Shore	Gender, Age, Race, Ethnicity, Pathologic-Stage	0.459	0.787	0.417-1.485	0.114	0.317	0.076-1.318
PRDM16_cg15152595_Bladder Cancer (BC)_TCGA-BLCA_Humanmethylation450_DMFS	cg15152595	PRDM16	Bladder Cancer (BC)	TCGA-BLCA	Humanmethylation450	DMFS	1	F	Unknown	Unknown	Gender, Age, Race, Ethnicity, Pathologic-Stage	0.863	0.946	0.505-1.774	0.236	2.37	0.568-9.917
PRDM16_cg03142956_Bladder Cancer (BC)_TCGA-BLCA_Humanmethylation450_DMFS	cg03142956	PRDM16	Bladder Cancer (BC)	TCGA-BLCA	Humanmethylation450	DMFS	1	F	Unknown	N_Shore	Gender, Age, Race, Ethnicity, Pathologic-Stage	0.467	1.28	0.661-2.469	0.0193	2.73	1.177-6.335
PRDM16_cg24159697_Bladder Cancer (BC)_TCGA-BLCA_Humanmethylation450_DMFS	cg24159697	PRDM16	Bladder Cancer (BC)	TCGA-BLCA	Humanmethylation450	DMFS	1	F	Unknown	N_Shore	Gender, Age, Race, Ethnicity, Pathologic-Stage	0.0146	0.435	0.223-0.849	0.00314	0.29	0.127-0.659
PRDM16_cg00466402_Bladder Cancer (BC)_TCGA-BLCA_Humanmethylation450_DMFS	cg00466402	PRDM16	Bladder Cancer (BC)	TCGA-BLCA	Humanmethylation450	DMFS	1	R	Unknown	N_Shelf	Gender, Age, Race, Ethnicity, Pathologic-Stage	0.453	0.786	0.418-1.476	0.282	0.457	0.11-1.901
PRDM16_cg20595457_Bladder Cancer (BC)_TCGA-BLCA_Humanmethylation450_DMFS	cg20595457	PRDM16	Bladder Cancer (BC)	TCGA-BLCA	Humanmethylation450	DMFS	1	F	Unknown	Unknown	Gender, Age, Race, Ethnicity, Pathologic-Stage	0.558	0.829	0.443-1.553	0.0117	2.9	1.268-6.649
PRDM16_cg22035815_Bladder Cancer (BC)_TCGA-BLCA_Humanmethylation450_DMFS	cg22035815	PRDM16	Bladder Cancer (BC)	TCGA-BLCA	Humanmethylation450	DMFS	1	F	Unknown	N_Shore	Gender, Age, Race, Ethnicity, Pathologic-Stage	0.717	1.12	0.597-2.12	0.136	0.407	0.125-1.327
PRDM16_cg03987221_Bladder Cancer (BC)_TCGA-BLCA_Humanmethylation450_DMFS	cg03987221	PRDM16	Bladder Cancer (BC)	TCGA-BLCA	Humanmethylation450	DMFS	1	F	Unknown	N_Shelf	Gender, Age, Race, Ethnicity, Pathologic-Stage	0.562	1.2	0.645-2.241	0.0464	2.15	1.012-4.547
PRDM16_cg22159815_Bladder Cancer (BC)_TCGA-BLCA_Humanmethylation450_DMFS	cg22159815	PRDM16	Bladder Cancer (BC)	TCGA-BLCA	Humanmethylation450	DMFS	1	R	Unknown	N_Shelf	Gender, Age, Race, Ethnicity, Pathologic-Stage	0.285	0.705	0.372-1.337	0.0716	0.513	0.248-1.06
PRDM16_cg25204440_Bladder Cancer (BC)_TCGA-BLCA_Humanmethylation450_DMFS	cg25204440	PRDM16	Bladder Cancer (BC)	TCGA-BLCA	Humanmethylation450	DMFS	1	F	Unknown	N_Shore	Gender, Age, Race, Ethnicity, Pathologic-Stage	0.52	1.25	0.629-2.499	0.0705	2.14	0.938-4.901
PRDM16_cg17180705_Bladder Cancer (BC)_TCGA-BLCA_Humanmethylation450_DMFS	cg17180705	PRDM16	Bladder Cancer (BC)	TCGA-BLCA	Humanmethylation450	DMFS	1	R	Unknown	Unknown	Gender, Age, Race, Ethnicity, Pathologic-Stage	0.112	0.582	0.299-1.134	0.0654	0.535	0.275-1.041
PRDM16_cg19903196_Bladder Cancer (BC)_TCGA-BLCA_Humanmethylation450_DMFS	cg19903196	PRDM16	Bladder Cancer (BC)	TCGA-BLCA	Humanmethylation450	DMFS	1	F	Unknown	Island	Gender, Age, Race, Ethnicity, Pathologic-Stage	0.24	0.686	0.365-1.287	0.0671	0.55	0.29-1.043
PRDM16_cg04607844_Bladder Cancer (BC)_TCGA-BLCA_Humanmethylation450_DMFS	cg04607844	PRDM16	Bladder Cancer (BC)	TCGA-BLCA	Humanmethylation450	DMFS	1	R	Unknown	Island	Gender, Age, Race, Ethnicity, Pathologic-Stage	0.689	1.14	0.601-2.164	0.116	0.318	0.076-1.327
PRDM16_cg04019843_Bladder Cancer (BC)_TCGA-BLCA_Humanmethylation450_DMFS	cg04019843	PRDM16	Bladder Cancer (BC)	TCGA-BLCA	Humanmethylation450	DMFS	1	F	Unclassified_Cell_type_specific	S_Shore	Gender, Age, Race, Ethnicity, Pathologic-Stage	0.0955	0.584	0.31-1.099	0.0268	0.481	0.252-0.92
PRDM16_cg17954152_Bladder Cancer (BC)_TCGA-BLCA_Humanmethylation450_DMFS	cg17954152	PRDM16	Bladder Cancer (BC)	TCGA-BLCA	Humanmethylation450	DMFS	1	F	Unknown	Island	Gender, Age, Race, Ethnicity, Pathologic-Stage	0.717	1.12	0.597-2.119	0.0808	0.536	0.266-1.079
PRDM16_cg15009294_Bladder Cancer (BC)_TCGA-BLCA_Humanmethylation450_DMFS	cg15009294	PRDM16	Bladder Cancer (BC)	TCGA-BLCA	Humanmethylation450	DMFS	1	F	Unknown	N_Shelf	Gender, Age, Race, Ethnicity, Pathologic-Stage	0.795	1.09	0.576-2.056	0.269	3.09	0.418-22.807
PRDM16_cg02367736_Bladder Cancer (BC)_TCGA-BLCA_Humanmethylation450_DMFS	cg02367736	PRDM16	Bladder Cancer (BC)	TCGA-BLCA	Humanmethylation450	DMFS	1	F	Unclassified_Cell_type_specific	Island	Gender, Age, Race, Ethnicity, Pathologic-Stage	0.715	0.888	0.469-1.682	0.0717	0.562	0.3-1.052
PRDM16_cg19375336_Bladder Cancer (BC)_TCGA-BLCA_Humanmethylation450_DMFS	cg19375336	PRDM16	Bladder Cancer (BC)	TCGA-BLCA	Humanmethylation450	DMFS	1	R	Unclassified	Unknown	Gender, Age, Race, Ethnicity, Pathologic-Stage	0.709	1.13	0.601-2.114	0.0869	0.543	0.27-1.092
PRDM16_cg21568317_Bladder Cancer (BC)_TCGA-BLCA_Humanmethylation450_DMFS	cg21568317	PRDM16	Bladder Cancer (BC)	TCGA-BLCA	Humanmethylation450	DMFS	1	R	Unclassified_Cell_type_specific	N_Shore	Gender, Age, Race, Ethnicity, Pathologic-Stage	0.42	1.3	0.69-2.434	0.0148	3.83	1.301-11.272
PRDM16_cg08484944_Bladder Cancer (BC)_TCGA-BLCA_Humanmethylation450_DMFS	cg08484944	PRDM16	Bladder Cancer (BC)	TCGA-BLCA	Humanmethylation450	DMFS	1	R	Unknown	Unknown	Gender, Age, Race, Ethnicity, Pathologic-Stage	0.577	0.836	0.445-1.569	0.18	2.66	0.637-11.125
PRDM16_cg14015211_Bladder Cancer (BC)_TCGA-BLCA_Humanmethylation450_DMFS	cg14015211	PRDM16	Bladder Cancer (BC)	TCGA-BLCA	Humanmethylation450	DMFS	1	R	Unknown	N_Shelf	Gender, Age, Race, Ethnicity, Pathologic-Stage	0.968	1.01	0.543-1.889	0.221	1.91	0.678-5.388
PRDM16_cg02923485_Bladder Cancer (BC)_TCGA-BLCA_Humanmethylation450_DMFS	cg02923485	PRDM16	Bladder Cancer (BC)	TCGA-BLCA	Humanmethylation450	DMFS	1	R	Unknown	N_Shore	Gender, Age, Race, Ethnicity, Pathologic-Stage	0.494	1.24	0.666-2.318	0.139	1.62	0.855-3.059
PRDM16_cg21144374_Bladder Cancer (BC)_TCGA-BLCA_Humanmethylation450_DMFS	cg21144374	PRDM16	Bladder Cancer (BC)	TCGA-BLCA	Humanmethylation450	DMFS	1	R	Unknown	N_Shore	Gender, Age, Race, Ethnicity, Pathologic-Stage	0.0744	0.549	0.285-1.061	0.0097	0.406	0.205-0.804
PRDM16_cg23204021_Bladder Cancer (BC)_TCGA-BLCA_Humanmethylation450_DMFS	cg23204021	PRDM16	Bladder Cancer (BC)	TCGA-BLCA	Humanmethylation450	DMFS	1	R	Unknown	Unknown	Gender, Age, Race, Ethnicity, Pathologic-Stage	0.876	1.05	0.559-1.978	0.102	0.452	0.175-1.172
PRDM16_cg04975617_Bladder Cancer (BC)_TCGA-BLCA_Humanmethylation450_DMFS	cg04975617	PRDM16	Bladder Cancer (BC)	TCGA-BLCA	Humanmethylation450	DMFS	1	R	Unknown	N_Shore	Gender, Age, Race, Ethnicity, Pathologic-Stage	0.72	0.892	0.478-1.666	0.228	0.581	0.241-1.404
PRDM16_cg07021033_Bladder Cancer (BC)_TCGA-BLCA_Humanmethylation450_DMFS	cg07021033	PRDM16	Bladder Cancer (BC)	TCGA-BLCA	Humanmethylation450	DMFS	1	F	Unknown	Island	Gender, Age, Race, Ethnicity, Pathologic-Stage	0.783	0.908	0.458-1.8	0.175	0.607	0.295-1.249
PRDM16_cg04273303_Bladder Cancer (BC)_TCGA-BLCA_Humanmethylation450_DMFS	cg04273303	PRDM16	Bladder Cancer (BC)	TCGA-BLCA	Humanmethylation450	DMFS	1	F	Unknown	S_Shelf	Gender, Age, Race, Ethnicity, Pathologic-Stage	0.266	1.44	0.759-2.715	0.0237	9.95	1.359-72.834
PRDM16_cg00384553_Bladder Cancer (BC)_TCGA-BLCA_Humanmethylation450_DMFS	cg00384553	PRDM16	Bladder Cancer (BC)	TCGA-BLCA	Humanmethylation450	DMFS	1	R	Unknown	S_Shore	Gender, Age, Race, Ethnicity, Pathologic-Stage	0.908	1.04	0.555-1.941	0.0955	0.496	0.218-1.131
PRDM16_cg18261877_Bladder Cancer (BC)_TCGA-BLCA_Humanmethylation450_DMFS	cg18261877	PRDM16	Bladder Cancer (BC)	TCGA-BLCA	Humanmethylation450	DMFS	1	R	Unknown	Unknown	Gender, Age, Race, Ethnicity, Pathologic-Stage	0.66	1.15	0.616-2.146	0.0573	0.398	0.154-1.029
PRDM16_cg05706189_Bladder Cancer (BC)_TCGA-BLCA_Humanmethylation450_DMFS	cg05706189	PRDM16	Bladder Cancer (BC)	TCGA-BLCA	Humanmethylation450	DMFS	1	F	Unknown	S_Shore	Gender, Age, Race, Ethnicity, Pathologic-Stage	0.45	0.785	0.418-1.472	0.118	0.469	0.182-1.213
PRDM16_cg17823943_Bladder Cancer (BC)_TCGA-BLCA_Humanmethylation450_DMFS	cg17823943	PRDM16	Bladder Cancer (BC)	TCGA-BLCA	Humanmethylation450	DMFS	1	F	Unknown	Island	Gender, Age, Race, Ethnicity, Pathologic-Stage	0.908	0.963	0.515-1.804	0.344	0.563	0.171-1.853
PRDM16_cg17465697_Bladder Cancer (BC)_TCGA-BLCA_Humanmethylation450_DMFS	cg17465697	PRDM16	Bladder Cancer (BC)	TCGA-BLCA	Humanmethylation450	DMFS	1	F	Unknown	S_Shelf	Gender, Age, Race, Ethnicity, Pathologic-Stage	0.452	1.29	0.666-2.495	0.074	1.8	0.945-3.413
PRDM16_cg12840261_Bladder Cancer (BC)_TCGA-BLCA_Humanmethylation450_DMFS	cg12840261	PRDM16	Bladder Cancer (BC)	TCGA-BLCA	Humanmethylation450	DMFS	1	F	Unknown	Unknown	Gender, Age, Race, Ethnicity, Pathologic-Stage	0.761	0.907	0.482-1.704	0.207	1.95	0.691-5.514
PRDM16_cg03980366_Bladder Cancer (BC)_TCGA-BLCA_Humanmethylation450_DMFS	cg03980366	PRDM16	Bladder Cancer (BC)	TCGA-BLCA	Humanmethylation450	DMFS	1	F	Unknown	S_Shore	Gender, Age, Race, Ethnicity, Pathologic-Stage	0.538	1.22	0.649-2.293	0.232	2.4	0.572-10.057
PRDM16_cg24435244_Bladder Cancer (BC)_TCGA-BLCA_Humanmethylation450_DMFS	cg24435244	PRDM16	Bladder Cancer (BC)	TCGA-BLCA	Humanmethylation450	DMFS	1	F	Unclassified_Cell_type_specific	S_Shelf	Gender, Age, Race, Ethnicity, Pathologic-Stage	0.442	0.777	0.409-1.477	0.02	0.309	0.115-0.831
PRDM16_cg15745921_Bladder Cancer (BC)_TCGA-BLCA_Humanmethylation450_DMFS	cg15745921	PRDM16	Bladder Cancer (BC)	TCGA-BLCA	Humanmethylation450	DMFS	1	R	Unknown	N_Shore	Gender, Age, Race, Ethnicity, Pathologic-Stage	0.57	1.2	0.636-2.273	0.0676	2.28	0.942-5.522
PRDM16_cg27504802_Bladder Cancer (BC)_TCGA-BLCA_Humanmethylation450_DMFS	cg27504802	PRDM16	Bladder Cancer (BC)	TCGA-BLCA	Humanmethylation450	DMFS	1	F	Unknown	Unknown	Gender, Age, Race, Ethnicity, Pathologic-Stage	0.141	1.62	0.852-3.085	0.0347	2.02	1.052-3.896
PRDM16_cg07159228_Bladder Cancer (BC)_TCGA-BLCA_Humanmethylation450_DMFS	cg07159228	PRDM16	Bladder Cancer (BC)	TCGA-BLCA	Humanmethylation450	DMFS	1	R	Unknown	Unknown	Gender, Age, Race, Ethnicity, Pathologic-Stage	0.182	0.64	0.332-1.233	0.0724	0.412	0.157-1.084
PRDM16_cg25764137_Bladder Cancer (BC)_TCGA-BLCA_Humanmethylation450_DMFS	cg25764137	PRDM16	Bladder Cancer (BC)	TCGA-BLCA	Humanmethylation450	DMFS	1	R	Unclassified	N_Shelf	Gender, Age, Race, Ethnicity, Pathologic-Stage	0.553	0.828	0.443-1.545	0.175	0.358	0.081-1.578
PRDM16_cg13055709_Bladder Cancer (BC)_TCGA-BLCA_Humanmethylation450_DMFS	cg13055709	PRDM16	Bladder Cancer (BC)	TCGA-BLCA	Humanmethylation450	DMFS	1	R	Unknown	N_Shelf	Gender, Age, Race, Ethnicity, Pathologic-Stage	0.475	0.795	0.425-1.491	0.13	0.331	0.079-1.387
PRDM16_cg04230901_Bladder Cancer (BC)_TCGA-BLCA_Humanmethylation450_DMFS	cg04230901	PRDM16	Bladder Cancer (BC)	TCGA-BLCA	Humanmethylation450	DMFS	1	R	Unknown	S_Shore	Gender, Age, Race, Ethnicity, Pathologic-Stage	0.248	1.46	0.768-2.781	0.174	2.08	0.723-6
PRDM16_cg07836225_Bladder Cancer (BC)_TCGA-BLCA_Humanmethylation450_DMFS	cg07836225	PRDM16	Bladder Cancer (BC)	TCGA-BLCA	Humanmethylation450	DMFS	1	R	Unknown	Unknown	Gender, Age, Race, Ethnicity, Pathologic-Stage	0.702	1.13	0.594-2.167	0.146	0.229	0.031-1.668
PRDM16_cg17816394_Bladder Cancer (BC)_TCGA-BLCA_Humanmethylation450_DMFS	cg17816394	PRDM16	Bladder Cancer (BC)	TCGA-BLCA	Humanmethylation450	DMFS	1	R	Unknown	S_Shelf	Gender, Age, Race, Ethnicity, Pathologic-Stage	0.965	0.986	0.529-1.84	0.255	1.62	0.704-3.743
PRDM16_cg15963535_Bladder Cancer (BC)_TCGA-BLCA_Humanmethylation450_DMFS	cg15963535	PRDM16	Bladder Cancer (BC)	TCGA-BLCA	Humanmethylation450	DMFS	1	F	Unknown	Unknown	Gender, Age, Race, Ethnicity, Pathologic-Stage	0.42	0.77	0.409-1.452	0.153	0.567	0.26-1.235
PRDM16_cg07757497_Bladder Cancer (BC)_TCGA-BLCA_Humanmethylation450_DMFS	cg07757497	PRDM16	Bladder Cancer (BC)	TCGA-BLCA	Humanmethylation450	DMFS	1	F	Unknown	N_Shelf	Gender, Age, Race, Ethnicity, Pathologic-Stage	0.142	1.62	0.852-3.077	0.0775	1.78	0.938-3.394
PRDM16_cg26912269_Bladder Cancer (BC)_TCGA-BLCA_Humanmethylation450_DMFS	cg26912269	PRDM16	Bladder Cancer (BC)	TCGA-BLCA	Humanmethylation450	DMFS	1	F	Unknown	N_Shore	Gender, Age, Race, Ethnicity, Pathologic-Stage	0.682	0.878	0.471-1.636	0.0457	2.34	1.016-5.407
PRDM16_cg18770350_Bladder Cancer (BC)_TCGA-BLCA_Humanmethylation450_DMFS	cg18770350	PRDM16	Bladder Cancer (BC)	TCGA-BLCA	Humanmethylation450	DMFS	1	R	Unknown	N_Shore	Gender, Age, Race, Ethnicity, Pathologic-Stage	0.185	1.54	0.815-2.899	0.00591	2.49	1.3-4.755
PRDM16_cg15578091_Bladder Cancer (BC)_TCGA-BLCA_Humanmethylation450_DMFS	cg15578091	PRDM16	Bladder Cancer (BC)	TCGA-BLCA	Humanmethylation450	DMFS	1	R	Unknown	Unknown	Gender, Age, Race, Ethnicity, Pathologic-Stage	0.63	0.856	0.456-1.61	0.0883	0.405	0.143-1.145
PRDM16_cg08633923_Bladder Cancer (BC)_TCGA-BLCA_Humanmethylation450_DMFS	cg08633923	PRDM16	Bladder Cancer (BC)	TCGA-BLCA	Humanmethylation450	DMFS	1	F	Unknown	N_Shore	Gender, Age, Race, Ethnicity, Pathologic-Stage	0.691	1.15	0.572-2.323	0.0464	2.46	1.014-5.968
PRDM16_cg24690236_Bladder Cancer (BC)_TCGA-BLCA_Humanmethylation450_DMFS	cg24690236	PRDM16	Bladder Cancer (BC)	TCGA-BLCA	Humanmethylation450	DMFS	1	F	Unknown	N_Shelf	Gender, Age, Race, Ethnicity, Pathologic-Stage	0.988	0.995	0.518-1.91	0.093	0.536	0.259-1.109
PRDM16_cg14429847_Bladder Cancer (BC)_TCGA-BLCA_Humanmethylation450_DMFS	cg14429847	PRDM16	Bladder Cancer (BC)	TCGA-BLCA	Humanmethylation450	DMFS	1	F	Unclassified_Cell_type_specific	N_Shore	Gender, Age, Race, Ethnicity, Pathologic-Stage	0.199	0.665	0.357-1.24	0.107	1.7	0.891-3.255
PRDM16_cg23921145_Bladder Cancer (BC)_TCGA-BLCA_Humanmethylation450_DMFS	cg23921145	PRDM16	Bladder Cancer (BC)	TCGA-BLCA	Humanmethylation450	DMFS	1	F	Unknown	Island	Gender, Age, Race, Ethnicity, Pathologic-Stage	0.327	0.732	0.393-1.366	0.0148	0.439	0.227-0.851
PRDM16_cg06721712_Bladder Cancer (BC)_TCGA-BLCA_Humanmethylation450_DMFS	cg06721712	PRDM16	Bladder Cancer (BC)	TCGA-BLCA	Humanmethylation450	DMFS	1	R	Unknown	N_Shore	Gender, Age, Race, Ethnicity, Pathologic-Stage	0.136	1.63	0.857-3.111	0.0342	4.79	1.124-20.384
PRDM16_cg24496088_Bladder Cancer (BC)_TCGA-BLCA_Humanmethylation450_DMFS	cg24496088	PRDM16	Bladder Cancer (BC)	TCGA-BLCA	Humanmethylation450	DMFS	1	R	Unknown	Island	Gender, Age, Race, Ethnicity, Pathologic-Stage	0.106	1.71	0.892-3.289	0.124	0.386	0.115-1.298
PRDM16_cg10055431_Bladder Cancer (BC)_TCGA-BLCA_Humanmethylation450_DMFS	cg10055431	PRDM16	Bladder Cancer (BC)	TCGA-BLCA	Humanmethylation450	DMFS	1	R	Unknown	Unknown	Gender, Age, Race, Ethnicity, Pathologic-Stage	0.155	0.623	0.325-1.195	0.0585	0.527	0.271-1.023
PRDM16_cg24068020_Bladder Cancer (BC)_TCGA-BLCA_Humanmethylation450_DMFS	cg24068020	PRDM16	Bladder Cancer (BC)	TCGA-BLCA	Humanmethylation450	DMFS	1	R	Unknown	S_Shelf	Gender, Age, Race, Ethnicity, Pathologic-Stage	0.805	1.08	0.579-2.021	0.243	2.34	0.561-9.794
PRDM16_cg22679890_Bladder Cancer (BC)_TCGA-BLCA_Humanmethylation450_DMFS	cg22679890	PRDM16	Bladder Cancer (BC)	TCGA-BLCA	Humanmethylation450	DMFS	1	F	Unknown	Unknown	Gender, Age, Race, Ethnicity, Pathologic-Stage	0.0199	0.451	0.231-0.882	0.00496	0.367	0.182-0.738
PRDM16_cg01395456_Bladder Cancer (BC)_TCGA-BLCA_Humanmethylation450_DMFS	cg01395456	PRDM16	Bladder Cancer (BC)	TCGA-BLCA	Humanmethylation450	DMFS	1	F	Unknown	Unknown	Gender, Age, Race, Ethnicity, Pathologic-Stage	0.023	2.14	1.11-4.123	0.00403	3.19	1.447-7.028
PRDM16_cg03284440_Bladder Cancer (BC)_TCGA-BLCA_Humanmethylation450_DMFS	cg03284440	PRDM16	Bladder Cancer (BC)	TCGA-BLCA	Humanmethylation450	DMFS	1	R	Unclassified_Cell_type_specific	Unknown	Gender, Age, Race, Ethnicity, Pathologic-Stage	0.622	0.848	0.439-1.636	0.119	2.61	0.78-8.744
PRDM16_cg02054059_Bladder Cancer (BC)_TCGA-BLCA_Humanmethylation450_DMFS	cg02054059	PRDM16	Bladder Cancer (BC)	TCGA-BLCA	Humanmethylation450	DMFS	1	F	Unclassified_Cell_type_specific	Unknown	Gender, Age, Race, Ethnicity, Pathologic-Stage	0.846	1.07	0.548-2.084	0.245	2.06	0.608-6.998
PRDM16_cg00755836_Bladder Cancer (BC)_TCGA-BLCA_Humanmethylation450_DMFS	cg00755836	PRDM16	Bladder Cancer (BC)	TCGA-BLCA	Humanmethylation450	DMFS	1	R	Unknown	Island	Gender, Age, Race, Ethnicity, Pathologic-Stage	0.163	1.59	0.83-3.028	0.049	2.3	1.004-5.287
PRDM16_cg01932688_Bladder Cancer (BC)_TCGA-BLCA_Humanmethylation450_DMFS	cg01932688	PRDM16	Bladder Cancer (BC)	TCGA-BLCA	Humanmethylation450	DMFS	1	F	Unclassified_Cell_type_specific	N_Shelf	Gender, Age, Race, Ethnicity, Pathologic-Stage	0.491	0.799	0.421-1.515	0.0392	0.455	0.215-0.962
PRDM16_cg25061864_Bladder Cancer (BC)_TCGA-BLCA_Humanmethylation450_DMFS	cg25061864	PRDM16	Bladder Cancer (BC)	TCGA-BLCA	Humanmethylation450	DMFS	1	R	Unclassified_Cell_type_specific	N_Shelf	Gender, Age, Race, Ethnicity, Pathologic-Stage	0.824	0.931	0.495-1.75	0.0435	0.508	0.264-0.98
PRDM16_cg03109229_Bladder Cancer (BC)_TCGA-BLCA_Humanmethylation450_DMFS	cg03109229	PRDM16	Bladder Cancer (BC)	TCGA-BLCA	Humanmethylation450	DMFS	1	R	Unknown	Unknown	Gender, Age, Race, Ethnicity, Pathologic-Stage	0.54	1.22	0.643-2.324	0.196	1.64	0.775-3.461
PRDM16_cg20429172_Bladder Cancer (BC)_TCGA-BLCA_Humanmethylation450_DMFS	cg20429172	PRDM16	Bladder Cancer (BC)	TCGA-BLCA	Humanmethylation450	DMFS	1	R	Unknown	Island	Gender, Age, Race, Ethnicity, Pathologic-Stage	0.939	1.03	0.543-1.938	0.254	0.547	0.194-1.543
PRDM16_cg03131272_Bladder Cancer (BC)_TCGA-BLCA_Humanmethylation450_DMFS	cg03131272	PRDM16	Bladder Cancer (BC)	TCGA-BLCA	Humanmethylation450	DMFS	1	R	Unknown	Unknown	Gender, Age, Race, Ethnicity, Pathologic-Stage	0.73	1.12	0.598-2.084	0.0421	2.45	1.032-5.813
PRDM16_cg03802817_Bladder Cancer (BC)_TCGA-BLCA_Humanmethylation450_DMFS	cg03802817	PRDM16	Bladder Cancer (BC)	TCGA-BLCA	Humanmethylation450	DMFS	1	F	Unknown	Island	Gender, Age, Race, Ethnicity, Pathologic-Stage	0.0188	0.403	0.189-0.86	0.00871	0.24	0.083-0.697
PRDM16_cg23112609_Bladder Cancer (BC)_TCGA-BLCA_Humanmethylation450_DMFS	cg23112609	PRDM16	Bladder Cancer (BC)	TCGA-BLCA	Humanmethylation450	DMFS	1	R	Unknown	N_Shore	Gender, Age, Race, Ethnicity, Pathologic-Stage	0.0438	0.499	0.254-0.981	0.0515	0.242	0.058-1.009
PRDM16_cg06200714_Bladder Cancer (BC)_TCGA-BLCA_Humanmethylation450_DMFS	cg06200714	PRDM16	Bladder Cancer (BC)	TCGA-BLCA	Humanmethylation450	DMFS	1	R	Unknown	Island	Gender, Age, Race, Ethnicity, Pathologic-Stage	0.806	1.08	0.58-2.017	0.0402	4.58	1.07-19.563
PRDM16_cg12253753_Bladder Cancer (BC)_TCGA-BLCA_Humanmethylation450_DMFS	cg12253753	PRDM16	Bladder Cancer (BC)	TCGA-BLCA	Humanmethylation450	DMFS	1	F	Unknown	Unknown	Gender, Age, Race, Ethnicity, Pathologic-Stage	0.779	1.09	0.585-2.046	0.0697	0.158	0.021-1.161
PRDM16_cg24982556_Bladder Cancer (BC)_TCGA-BLCA_Humanmethylation450_DMFS	cg24982556	PRDM16	Bladder Cancer (BC)	TCGA-BLCA	Humanmethylation450	DMFS	1	R	Unknown	N_Shore	Gender, Age, Race, Ethnicity, Pathologic-Stage	0.238	0.682	0.361-1.288	0.056	0.509	0.255-1.017
PRDM16_cg03893913_Bladder Cancer (BC)_TCGA-BLCA_Humanmethylation450_DMFS	cg03893913	PRDM16	Bladder Cancer (BC)	TCGA-BLCA	Humanmethylation450	DMFS	1	F	Unknown	N_Shore	Gender, Age, Race, Ethnicity, Pathologic-Stage	0.6	0.842	0.443-1.6	0.0748	0.271	0.065-1.139
PRDM16_cg26277787_Bladder Cancer (BC)_TCGA-BLCA_Humanmethylation450_DMFS	cg26277787	PRDM16	Bladder Cancer (BC)	TCGA-BLCA	Humanmethylation450	DMFS	1	F	Unknown	Unknown	Gender, Age, Race, Ethnicity, Pathologic-Stage	0.701	0.885	0.472-1.656	0.111	0.199	0.027-1.452
PRDM16_cg07503658_Bladder Cancer (BC)_TCGA-BLCA_Humanmethylation450_DMFS	cg07503658	PRDM16	Bladder Cancer (BC)	TCGA-BLCA	Humanmethylation450	DMFS	1	R	Unknown	N_Shelf	Gender, Age, Race, Ethnicity, Pathologic-Stage	0.376	1.33	0.708-2.49	0.269	1.65	0.68-3.993
PRDM16_cg01759256_Bladder Cancer (BC)_TCGA-BLCA_Humanmethylation450_DMFS	cg01759256	PRDM16	Bladder Cancer (BC)	TCGA-BLCA	Humanmethylation450	DMFS	1	R	Unknown	N_Shore	Gender, Age, Race, Ethnicity, Pathologic-Stage	0.619	0.852	0.452-1.604	0.138	0.575	0.276-1.195
PRDM16_cg05291588_Bladder Cancer (BC)_TCGA-BLCA_Humanmethylation450_DMFS	cg05291588	PRDM16	Bladder Cancer (BC)	TCGA-BLCA	Humanmethylation450	DMFS	1	R	Unclassified_Cell_type_specific	Unknown	Gender, Age, Race, Ethnicity, Pathologic-Stage	0.28	0.706	0.376-1.328	0.109	0.539	0.253-1.148
PRDM16_cg20417128_Bladder Cancer (BC)_TCGA-BLCA_Humanmethylation450_DMFS	cg20417128	PRDM16	Bladder Cancer (BC)	TCGA-BLCA	Humanmethylation450	DMFS	1	F	Unknown	Unknown	Gender, Age, Race, Ethnicity, Pathologic-Stage	0.909	0.964	0.515-1.805	0.119	0.388	0.118-1.274
PRDM16_cg00993484_Bladder Cancer (BC)_TCGA-BLCA_Humanmethylation450_DMFS	cg00993484	PRDM16	Bladder Cancer (BC)	TCGA-BLCA	Humanmethylation450	DMFS	1	R	Unknown	Unknown	Gender, Age, Race, Ethnicity, Pathologic-Stage	0.386	0.756	0.401-1.424	0.0597	0.541	0.285-1.025
PRDM16_cg24066980_Bladder Cancer (BC)_TCGA-BLCA_Humanmethylation450_DMFS	cg24066980	PRDM16	Bladder Cancer (BC)	TCGA-BLCA	Humanmethylation450	DMFS	1	F	Unclassified_Cell_type_specific	S_Shore	Gender, Age, Race, Ethnicity, Pathologic-Stage	0.146	0.618	0.323-1.183	0.039	0.486	0.245-0.964
PRDM16_cg04768315_Bladder Cancer (BC)_TCGA-BLCA_Humanmethylation450_DMFS	cg04768315	PRDM16	Bladder Cancer (BC)	TCGA-BLCA	Humanmethylation450	DMFS	1	R	Unknown	Unknown	Gender, Age, Race, Ethnicity, Pathologic-Stage	0.288	0.708	0.374-1.339	0.0687	0.502	0.239-1.054
PRDM16_cg21465236_Bladder Cancer (BC)_TCGA-BLCA_Humanmethylation450_DMFS	cg21465236	PRDM16	Bladder Cancer (BC)	TCGA-BLCA	Humanmethylation450	DMFS	1	R	Unknown	Island	Gender, Age, Race, Ethnicity, Pathologic-Stage	0.574	0.831	0.437-1.582	0.0874	1.98	0.905-4.332
PRDM16_cg12565335_Bladder Cancer (BC)_TCGA-BLCA_Humanmethylation450_DMFS	cg12565335	PRDM16	Bladder Cancer (BC)	TCGA-BLCA	Humanmethylation450	DMFS	1	F	Unknown	Unknown	Gender, Age, Race, Ethnicity, Pathologic-Stage	0.151	0.621	0.323-1.191	0.0462	0.127	0.017-0.966
PRDM16_cg15365426_Bladder Cancer (BC)_TCGA-BLCA_Humanmethylation450_DMFS	cg15365426	PRDM16	Bladder Cancer (BC)	TCGA-BLCA	Humanmethylation450	DMFS	1	F	Unknown	Unknown	Gender, Age, Race, Ethnicity, Pathologic-Stage	0.27	0.699	0.37-1.321	0.0975	0.493	0.214-1.138
PRDM16_cg06320642_Bladder Cancer (BC)_TCGA-BLCA_Humanmethylation450_DMFS	cg06320642	PRDM16	Bladder Cancer (BC)	TCGA-BLCA	Humanmethylation450	DMFS	1	R	Unknown	Island	Gender, Age, Race, Ethnicity, Pathologic-Stage	0.432	0.775	0.409-1.466	0.057	0.459	0.206-1.023
PRDM16_cg16434511_Bladder Cancer (BC)_TCGA-BLCA_Humanmethylation450_DMFS	cg16434511	PRDM16	Bladder Cancer (BC)	TCGA-BLCA	Humanmethylation450	DMFS	1	F	Unknown	N_Shelf	Gender, Age, Race, Ethnicity, Pathologic-Stage	0.456	0.785	0.415-1.484	0.000598	0.193	0.075-0.494
PRDM16_cg02368577_Bladder Cancer (BC)_TCGA-BLCA_Humanmethylation450_DMFS	cg02368577	PRDM16	Bladder Cancer (BC)	TCGA-BLCA	Humanmethylation450	DMFS	1	R	Unknown	Unknown	Gender, Age, Race, Ethnicity, Pathologic-Stage	0.578	1.19	0.641-2.222	0.0229	3.47	1.188-10.148
PRDM16_cg06523532_Bladder Cancer (BC)_TCGA-BLCA_Humanmethylation450_DMFS	cg06523532	PRDM16	Bladder Cancer (BC)	TCGA-BLCA	Humanmethylation450	DMFS	1	R	Unknown	Unknown	Gender, Age, Race, Ethnicity, Pathologic-Stage	0.415	1.3	0.692-2.44	0.0905	1.74	0.916-3.318
PRDM16_cg24929896_Bladder Cancer (BC)_TCGA-BLCA_Humanmethylation450_DMFS	cg24929896	PRDM16	Bladder Cancer (BC)	TCGA-BLCA	Humanmethylation450	DMFS	1	F	Unknown	S_Shore	Gender, Age, Race, Ethnicity, Pathologic-Stage	0.33	0.731	0.39-1.372	0.306	1.4	0.733-2.693
PRDM16_cg06942852_Bladder Cancer (BC)_TCGA-BLCA_Humanmethylation450_DMFS	cg06942852	PRDM16	Bladder Cancer (BC)	TCGA-BLCA	Humanmethylation450	DMFS	1	F	Unknown	Unknown	Gender, Age, Race, Ethnicity, Pathologic-Stage	0.91	0.964	0.516-1.803	0.227	1.62	0.74-3.552
PRDM16_cg08050967_Bladder Cancer (BC)_TCGA-BLCA_Humanmethylation450_DMFS	cg08050967	PRDM16	Bladder Cancer (BC)	TCGA-BLCA	Humanmethylation450	DMFS	1	R	Unclassified	N_Shelf	Gender, Age, Race, Ethnicity, Pathologic-Stage	0.915	0.966	0.512-1.821	0.187	3.83	0.521-28.233
PRDM16_cg26643996_Bladder Cancer (BC)_TCGA-BLCA_Humanmethylation450_DMFS	cg26643996	PRDM16	Bladder Cancer (BC)	TCGA-BLCA	Humanmethylation450	DMFS	1	R	Unknown	Unknown	Gender, Age, Race, Ethnicity, Pathologic-Stage	0.77	0.91	0.483-1.715	0.145	1.93	0.797-4.683
PRDM16_cg05608612_Bladder Cancer (BC)_TCGA-BLCA_Humanmethylation450_DMFS	cg05608612	PRDM16	Bladder Cancer (BC)	TCGA-BLCA	Humanmethylation450	DMFS	1	F	Unknown	N_Shelf	Gender, Age, Race, Ethnicity, Pathologic-Stage	0.827	1.07	0.571-2.014	0.41	1.55	0.548-4.362
PRDM16_cg23466183_Bladder Cancer (BC)_TCGA-BLCA_Humanmethylation450_DMFS	cg23466183	PRDM16	Bladder Cancer (BC)	TCGA-BLCA	Humanmethylation450	DMFS	1	F	Unknown	Unknown	Gender, Age, Race, Ethnicity, Pathologic-Stage	0.372	1.35	0.697-2.628	0.0155	4.39	1.325-14.518
PRDM16_cg17684765_Bladder Cancer (BC)_TCGA-BLCA_Humanmethylation450_DMFS	cg17684765	PRDM16	Bladder Cancer (BC)	TCGA-BLCA	Humanmethylation450	DMFS	1	R	Unknown	Unknown	Gender, Age, Race, Ethnicity, Pathologic-Stage	0.845	1.06	0.57-1.989	0.242	3.3	0.447-24.323
PRDM16_cg00931181_Bladder Cancer (BC)_TCGA-BLCA_Humanmethylation450_DMFS	cg00931181	PRDM16	Bladder Cancer (BC)	TCGA-BLCA	Humanmethylation450	DMFS	1	R	Unknown	S_Shelf	Gender, Age, Race, Ethnicity, Pathologic-Stage	0.701	0.882	0.464-1.676	0.0755	2.11	0.926-4.804
PRDM16_cg25396690_Bladder Cancer (BC)_TCGA-BLCA_Humanmethylation450_DMFS	cg25396690	PRDM16	Bladder Cancer (BC)	TCGA-BLCA	Humanmethylation450	DMFS	1	F	Unknown	Unknown	Gender, Age, Race, Ethnicity, Pathologic-Stage	0.0153	2.25	1.168-4.334	0.0408	3.53	1.054-11.84
PRDM16_cg13051968_Bladder Cancer (BC)_TCGA-BLCA_Humanmethylation450_DMFS	cg13051968	PRDM16	Bladder Cancer (BC)	TCGA-BLCA	Humanmethylation450	DMFS	1	F	Unknown	Unknown	Gender, Age, Race, Ethnicity, Pathologic-Stage	0.0276	2.07	1.083-3.94	0.00547	4.71	1.579-14.075
PRDM16_cg14657818_Bladder Cancer (BC)_TCGA-BLCA_Humanmethylation450_DMFS	cg14657818	PRDM16	Bladder Cancer (BC)	TCGA-BLCA	Humanmethylation450	DMFS	1	R	Unknown	N_Shore	Gender, Age, Race, Ethnicity, Pathologic-Stage	0.0769	1.78	0.939-3.391	0.000968	3.85	1.729-8.582
PRDM16_cg24683121_Bladder Cancer (BC)_TCGA-BLCA_Humanmethylation450_DMFS	cg24683121	PRDM16	Bladder Cancer (BC)	TCGA-BLCA	Humanmethylation450	DMFS	1	R	Unknown	N_Shore	Gender, Age, Race, Ethnicity, Pathologic-Stage	0.846	1.06	0.57-1.983	0.00894	0.322	0.138-0.753
PRDM16_cg13716880_Bladder Cancer (BC)_TCGA-BLCA_Humanmethylation450_DMFS	cg13716880	PRDM16	Bladder Cancer (BC)	TCGA-BLCA	Humanmethylation450	DMFS	1	F	Unclassified_Cell_type_specific	N_Shore	Gender, Age, Race, Ethnicity, Pathologic-Stage	0.13	1.63	0.867-3.063	0.0704	1.79	0.953-3.358
PRDM16_cg02189784_Bladder Cancer (BC)_TCGA-BLCA_Humanmethylation450_DMFS	cg02189784	PRDM16	Bladder Cancer (BC)	TCGA-BLCA	Humanmethylation450	DMFS	1	R	Unknown	Unknown	Gender, Age, Race, Ethnicity, Pathologic-Stage	0.327	1.37	0.73-2.578	0.179	2.76	0.627-12.161
PRDM16_cg25819429_Bladder Cancer (BC)_TCGA-BLCA_Humanmethylation450_DMFS	cg25819429	PRDM16	Bladder Cancer (BC)	TCGA-BLCA	Humanmethylation450	DMFS	1	F	Unknown	Unknown	Gender, Age, Race, Ethnicity, Pathologic-Stage	0.722	0.893	0.478-1.669	0.249	1.85	0.65-5.237
PRDM16_cg25714252_Bladder Cancer (BC)_TCGA-BLCA_Humanmethylation450_DMFS	cg25714252	PRDM16	Bladder Cancer (BC)	TCGA-BLCA	Humanmethylation450	DMFS	1	R	Unknown	N_Shelf	Gender, Age, Race, Ethnicity, Pathologic-Stage	0.584	0.839	0.447-1.573	0.0782	0.34	0.103-1.129
PRDM16_cg11459133_Bladder Cancer (BC)_TCGA-BLCA_Humanmethylation450_DMFS	cg11459133	PRDM16	Bladder Cancer (BC)	TCGA-BLCA	Humanmethylation450	DMFS	1	R	Unknown	Island	Gender, Age, Race, Ethnicity, Pathologic-Stage	0.269	0.688	0.355-1.334	0.00898	0.409	0.209-0.8
PRDM16_cg04779211_Bladder Cancer (BC)_TCGA-BLCA_Humanmethylation450_DMFS	cg04779211	PRDM16	Bladder Cancer (BC)	TCGA-BLCA	Humanmethylation450	DMFS	1	F	Unknown	S_Shelf	Gender, Age, Race, Ethnicity, Pathologic-Stage	0.972	1.01	0.53-1.929	0.126	1.66	0.868-3.172
PRDM16_cg22826996_Bladder Cancer (BC)_TCGA-BLCA_Humanmethylation450_DMFS	cg22826996	PRDM16	Bladder Cancer (BC)	TCGA-BLCA	Humanmethylation450	DMFS	1	R	Unknown	N_Shelf	Gender, Age, Race, Ethnicity, Pathologic-Stage	0.315	1.39	0.73-2.658	0.2	1.52	0.803-2.861
PRDM16_cg23391473_Bladder Cancer (BC)_TCGA-BLCA_Humanmethylation450_DMFS	cg23391473	PRDM16	Bladder Cancer (BC)	TCGA-BLCA	Humanmethylation450	DMFS	1	F	Unknown	Island	Gender, Age, Race, Ethnicity, Pathologic-Stage	0.811	1.08	0.579-2.012	0.0723	0.468	0.205-1.071
PRDM16_cg05446424_Bladder Cancer (BC)_TCGA-BLCA_Humanmethylation450_DMFS	cg05446424	PRDM16	Bladder Cancer (BC)	TCGA-BLCA	Humanmethylation450	DMFS	1	F	Unknown	Unknown	Gender, Age, Race, Ethnicity, Pathologic-Stage	0.57	0.829	0.435-1.582	0.276	3.05	0.411-22.536
PRDM16_cg02746381_Bladder Cancer (BC)_TCGA-BLCA_Humanmethylation450_DMFS	cg02746381	PRDM16	Bladder Cancer (BC)	TCGA-BLCA	Humanmethylation450	DMFS	1	F	Unknown	S_Shore	Gender, Age, Race, Ethnicity, Pathologic-Stage	0.618	0.85	0.449-1.61	0.0336	2.6	1.077-6.277
PRDM16_cg21353292_Bladder Cancer (BC)_TCGA-BLCA_Humanmethylation450_DMFS	cg21353292	PRDM16	Bladder Cancer (BC)	TCGA-BLCA	Humanmethylation450	DMFS	1	F	Unknown	N_Shore	Gender, Age, Race, Ethnicity, Pathologic-Stage	0.175	1.55	0.822-2.936	0.14	4.5	0.61-33.132
PRDM16_cg12793924_Bladder Cancer (BC)_TCGA-BLCA_Humanmethylation450_DMFS	cg12793924	PRDM16	Bladder Cancer (BC)	TCGA-BLCA	Humanmethylation450	DMFS	1	R	Unknown	Island	Gender, Age, Race, Ethnicity, Pathologic-Stage	0.256	1.44	0.767-2.711	0.103	1.7	0.899-3.214
PRDM16_cg17181167_Bladder Cancer (BC)_TCGA-BLCA_Humanmethylation450_DMFS	cg17181167	PRDM16	Bladder Cancer (BC)	TCGA-BLCA	Humanmethylation450	DMFS	1	R	Unclassified_Cell_type_specific	Unknown	Gender, Age, Race, Ethnicity, Pathologic-Stage	0.479	0.792	0.415-1.511	0.0926	5.79	0.748-44.842
PRDM16_cg17427096_Bladder Cancer (BC)_TCGA-BLCA_Humanmethylation450_DMFS	cg17427096	PRDM16	Bladder Cancer (BC)	TCGA-BLCA	Humanmethylation450	DMFS	1	F	Unknown	Island	Gender, Age, Race, Ethnicity, Pathologic-Stage	0.221	1.48	0.789-2.781	0.0541	3.26	0.979-10.863
PRDM16_cg09394306_Bladder Cancer (BC)_TCGA-BLCA_Humanmethylation450_DMFS	cg09394306	PRDM16	Bladder Cancer (BC)	TCGA-BLCA	Humanmethylation450	DMFS	1	R	Unknown	Unknown	Gender, Age, Race, Ethnicity, Pathologic-Stage	0.724	0.893	0.476-1.675	0.00378	3.23	1.461-7.158
PRDM16_cg19093939_Bladder Cancer (BC)_TCGA-BLCA_Humanmethylation450_DMFS	cg19093939	PRDM16	Bladder Cancer (BC)	TCGA-BLCA	Humanmethylation450	DMFS	1	R	Unknown	Unknown	Gender, Age, Race, Ethnicity, Pathologic-Stage	0.476	1.26	0.669-2.365	0.0279	2.19	1.089-4.396
PRDM16_cg11271129_Bladder Cancer (BC)_TCGA-BLCA_Humanmethylation450_DMFS	cg11271129	PRDM16	Bladder Cancer (BC)	TCGA-BLCA	Humanmethylation450	DMFS	1	R	Unknown	Island	Gender, Age, Race, Ethnicity, Pathologic-Stage	0.905	0.963	0.516-1.797	0.232	1.51	0.768-2.978
PRDM16_cg00746446_Bladder Cancer (BC)_TCGA-BLCA_Humanmethylation450_DMFS	cg00746446	PRDM16	Bladder Cancer (BC)	TCGA-BLCA	Humanmethylation450	DMFS	1	R	Unclassified_Cell_type_specific	S_Shore	Gender, Age, Race, Ethnicity, Pathologic-Stage	0.968	1.01	0.53-1.936	0.0615	0.144	0.019-1.098
PRDM16_cg00872414_Bladder Cancer (BC)_TCGA-BLCA_Humanmethylation450_DMFS	cg00872414	PRDM16	Bladder Cancer (BC)	TCGA-BLCA	Humanmethylation450	DMFS	1	F	Unknown	S_Shore	Gender, Age, Race, Ethnicity, Pathologic-Stage	0.164	1.62	0.821-3.201	0.0533	2.53	0.987-6.479
PRDM16_cg15717719_Bladder Cancer (BC)_TCGA-BLCA_Humanmethylation450_DMFS	cg15717719	PRDM16	Bladder Cancer (BC)	TCGA-BLCA	Humanmethylation450	DMFS	1	F	Unknown	N_Shore	Gender, Age, Race, Ethnicity, Pathologic-Stage	0.161	1.59	0.831-3.04	0.0607	1.85	0.973-3.525
PRDM16_cg12565126_Bladder Cancer (BC)_TCGA-BLCA_Humanmethylation450_DMFS	cg12565126	PRDM16	Bladder Cancer (BC)	TCGA-BLCA	Humanmethylation450	DMFS	1	R	Unknown	Unknown	Gender, Age, Race, Ethnicity, Pathologic-Stage	0.383	1.33	0.699-2.544	0.145	1.85	0.81-4.205
PRDM16_cg19402853_Bladder Cancer (BC)_TCGA-BLCA_Humanmethylation450_DMFS	cg19402853	PRDM16	Bladder Cancer (BC)	TCGA-BLCA	Humanmethylation450	DMFS	1	F	Unknown	N_Shore	Gender, Age, Race, Ethnicity, Pathologic-Stage	0.694	0.881	0.47-1.653	0.126	4.73	0.645-34.676
PRDM16_cg23118151_Bladder Cancer (BC)_TCGA-BLCA_Humanmethylation450_DMFS	cg23118151	PRDM16	Bladder Cancer (BC)	TCGA-BLCA	Humanmethylation450	DMFS	1	F	Unknown	S_Shore	Gender, Age, Race, Ethnicity, Pathologic-Stage	0.0596	1.89	0.975-3.673	0.002	2.89	1.474-5.658
PRDM16_cg23535362_Bladder Cancer (BC)_TCGA-BLCA_Humanmethylation450_DMFS	cg23535362	PRDM16	Bladder Cancer (BC)	TCGA-BLCA	Humanmethylation450	DMFS	1	F	Unknown	Unknown	Gender, Age, Race, Ethnicity, Pathologic-Stage	0.936	0.975	0.523-1.817	0.211	0.649	0.33-1.278
PRDM16_cg10639428_Bladder Cancer (BC)_TCGA-BLCA_Humanmethylation450_DMFS	cg10639428	PRDM16	Bladder Cancer (BC)	TCGA-BLCA	Humanmethylation450	DMFS	1	R	Unknown	S_Shore	Gender, Age, Race, Ethnicity, Pathologic-Stage	0.123	1.65	0.873-3.112	0.0987	5.36	0.731-39.277
PRDM16_cg22480783_Bladder Cancer (BC)_TCGA-BLCA_Humanmethylation450_DMFS	cg22480783	PRDM16	Bladder Cancer (BC)	TCGA-BLCA	Humanmethylation450	DMFS	1	R	Unknown	S_Shore	Gender, Age, Race, Ethnicity, Pathologic-Stage	0.581	0.835	0.441-1.583	0.0889	0.535	0.26-1.1
PRDM16_cg01926269_Bladder Cancer (BC)_TCGA-BLCA_Humanmethylation450_DMFS	cg01926269	PRDM16	Bladder Cancer (BC)	TCGA-BLCA	Humanmethylation450	DMFS	1	R	Unknown	S_Shore	Gender, Age, Race, Ethnicity, Pathologic-Stage	0.784	0.916	0.488-1.719	0.173	0.48	0.167-1.379
PRDM16_cg20948740_Bladder Cancer (BC)_TCGA-BLCA_Humanmethylation450_DMFS	cg20948740	PRDM16	Bladder Cancer (BC)	TCGA-BLCA	Humanmethylation450	DMFS	1	R	Unknown	Unknown	Gender, Age, Race, Ethnicity, Pathologic-Stage	0.783	1.09	0.584-2.04	0.0526	0.509	0.257-1.008
PRDM16_cg08485187_Bladder Cancer (BC)_TCGA-BLCA_Humanmethylation450_DMFS	cg08485187	PRDM16	Bladder Cancer (BC)	TCGA-BLCA	Humanmethylation450	DMFS	1	F	Unclassified_Cell_type_specific	N_Shore	Gender, Age, Race, Ethnicity, Pathologic-Stage	0.889	0.957	0.514-1.782	0.13	4.67	0.634-34.483
PRDM16_cg02607972_Bladder Cancer (BC)_TCGA-BLCA_Humanmethylation450_DMFS	cg02607972	PRDM16	Bladder Cancer (BC)	TCGA-BLCA	Humanmethylation450	DMFS	1	R	Unknown	Island	Gender, Age, Race, Ethnicity, Pathologic-Stage	0.687	0.878	0.466-1.653	0.2	2.64	0.598-11.684
PRDM16_cg06287431_Bladder Cancer (BC)_TCGA-BLCA_Humanmethylation450_DMFS	cg06287431	PRDM16	Bladder Cancer (BC)	TCGA-BLCA	Humanmethylation450	DMFS	1	R	Unknown	Island	Gender, Age, Race, Ethnicity, Pathologic-Stage	0.228	1.51	0.772-2.951	0.0303	3.76	1.135-12.438
PRDM16_cg21748207_Bladder Cancer (BC)_TCGA-BLCA_Humanmethylation450_DMFS	cg21748207	PRDM16	Bladder Cancer (BC)	TCGA-BLCA	Humanmethylation450	DMFS	1	R	Unclassified_Cell_type_specific	S_Shore	Gender, Age, Race, Ethnicity, Pathologic-Stage	0.792	0.914	0.468-1.785	0.0364	0.431	0.196-0.948
PRDM16_cg02583525_Bladder Cancer (BC)_TCGA-BLCA_Humanmethylation450_DMFS	cg02583525	PRDM16	Bladder Cancer (BC)	TCGA-BLCA	Humanmethylation450	DMFS	1	F	Unknown	N_Shore	Gender, Age, Race, Ethnicity, Pathologic-Stage	0.863	1.06	0.563-1.984	0.0117	0.248	0.084-0.733
PRDM16_cg18920368_Bladder Cancer (BC)_TCGA-BLCA_Humanmethylation450_DMFS	cg18920368	PRDM16	Bladder Cancer (BC)	TCGA-BLCA	Humanmethylation450	DMFS	1	R	Unclassified_Cell_type_specific	Unknown	Gender, Age, Race, Ethnicity, Pathologic-Stage	0.643	0.855	0.441-1.658	0.104	0.191	0.026-1.406
PRDM16_cg20730894_Bladder Cancer (BC)_TCGA-BLCA_Humanmethylation450_DMFS	cg20730894	PRDM16	Bladder Cancer (BC)	TCGA-BLCA	Humanmethylation450	DMFS	1	F	Unknown	Unknown	Gender, Age, Race, Ethnicity, Pathologic-Stage	0.246	1.46	0.77-2.774	0.123	0.21	0.029-1.529
PRDM16_cg05855689_Bladder Cancer (BC)_TCGA-BLCA_Humanmethylation450_DMFS	cg05855689	PRDM16	Bladder Cancer (BC)	TCGA-BLCA	Humanmethylation450	DMFS	1	R	Unknown	N_Shore	Gender, Age, Race, Ethnicity, Pathologic-Stage	0.496	1.25	0.66-2.359	0.21	3.61	0.486-26.77
PRDM16_cg17611932_Bladder Cancer (BC)_TCGA-BLCA_Humanmethylation450_DMFS	cg17611932	PRDM16	Bladder Cancer (BC)	TCGA-BLCA	Humanmethylation450	DMFS	1	F	Unknown	Unknown	Gender, Age, Race, Ethnicity, Pathologic-Stage	0.0223	0.48	0.256-0.901	0.00145	0.352	0.185-0.669
PRDM16_cg16970492_Bladder Cancer (BC)_TCGA-BLCA_Humanmethylation450_DMFS	cg16970492	PRDM16	Bladder Cancer (BC)	TCGA-BLCA	Humanmethylation450	DMFS	1	F	Unknown	Unknown	Gender, Age, Race, Ethnicity, Pathologic-Stage	0.374	1.36	0.689-2.688	0.169	1.96	0.752-5.087
PRDM16_cg21484680_Bladder Cancer (BC)_TCGA-BLCA_Humanmethylation450_DMFS	cg21484680	PRDM16	Bladder Cancer (BC)	TCGA-BLCA	Humanmethylation450	DMFS	1	F	Unknown	Island	Gender, Age, Race, Ethnicity, Pathologic-Stage	0.753	1.11	0.568-2.183	0.0519	2.17	0.994-4.759
PRDM16_cg18905952_Bladder Cancer (BC)_TCGA-BLCA_Humanmethylation450_DMFS	cg18905952	PRDM16	Bladder Cancer (BC)	TCGA-BLCA	Humanmethylation450	DMFS	1	R	Unknown	Unknown	Gender, Age, Race, Ethnicity, Pathologic-Stage	0.95	1.02	0.548-1.9	0.126	1.99	0.823-4.825
PRDM16_cg15308271_Bladder Cancer (BC)_TCGA-BLCA_Humanmethylation450_DMFS	cg15308271	PRDM16	Bladder Cancer (BC)	TCGA-BLCA	Humanmethylation450	DMFS	1	F	Unclassified_Cell_type_specific	Island	Gender, Age, Race, Ethnicity, Pathologic-Stage	0.572	0.833	0.442-1.57	0.0192	0.441	0.223-0.875
PRDM16_cg22759265_Bladder Cancer (BC)_TCGA-BLCA_Humanmethylation450_DMFS	cg22759265	PRDM16	Bladder Cancer (BC)	TCGA-BLCA	Humanmethylation450	DMFS	1	R	Unknown	N_Shore	Gender, Age, Race, Ethnicity, Pathologic-Stage	0.705	1.13	0.592-2.173	0.156	1.77	0.804-3.901
PRDM16_cg23576092_Bladder Cancer (BC)_TCGA-BLCA_Humanmethylation450_DMFS	cg23576092	PRDM16	Bladder Cancer (BC)	TCGA-BLCA	Humanmethylation450	DMFS	1	R	Unknown	S_Shore	Gender, Age, Race, Ethnicity, Pathologic-Stage	0.382	1.33	0.7-2.535	0.0126	3.79	1.331-10.804
PRDM16_cg19577082_Bladder Cancer (BC)_TCGA-BLCA_Humanmethylation450_DMFS	cg19577082	PRDM16	Bladder Cancer (BC)	TCGA-BLCA	Humanmethylation450	DMFS	1	R	Unknown	S_Shore	Gender, Age, Race, Ethnicity, Pathologic-Stage	0.606	1.18	0.632-2.197	0.23	0.676	0.357-1.281
PRDM16_cg16440073_Bladder Cancer (BC)_TCGA-BLCA_Humanmethylation450_DMFS	cg16440073	PRDM16	Bladder Cancer (BC)	TCGA-BLCA	Humanmethylation450	DMFS	1	R	Unknown	Island	Gender, Age, Race, Ethnicity, Pathologic-Stage	0.812	1.08	0.577-2.017	0.0297	0.377	0.157-0.908
PRDM16_cg21550785_Bladder Cancer (BC)_TCGA-BLCA_Humanmethylation450_DMFS	cg21550785	PRDM16	Bladder Cancer (BC)	TCGA-BLCA	Humanmethylation450	DMFS	1	R	Unknown	S_Shelf	Gender, Age, Race, Ethnicity, Pathologic-Stage	0.209	0.667	0.354-1.256	0.0144	0.365	0.162-0.818
PRDM16_cg00643897_Bladder Cancer (BC)_TCGA-BLCA_Humanmethylation450_DMFS	cg00643897	PRDM16	Bladder Cancer (BC)	TCGA-BLCA	Humanmethylation450	DMFS	1	R	Unknown	S_Shore	Gender, Age, Race, Ethnicity, Pathologic-Stage	0.451	1.27	0.681-2.373	0.128	1.68	0.862-3.267
PRDM16_cg10634568_Bladder Cancer (BC)_TCGA-BLCA_Humanmethylation450_DMFS	cg10634568	PRDM16	Bladder Cancer (BC)	TCGA-BLCA	Humanmethylation450	DMFS	1	F	Unknown	S_Shore	Gender, Age, Race, Ethnicity, Pathologic-Stage	0.315	0.72	0.379-1.367	0.0365	0.458	0.221-0.952
PRDM16_cg24032691_Bladder Cancer (BC)_TCGA-BLCA_Humanmethylation450_DMFS	cg24032691	PRDM16	Bladder Cancer (BC)	TCGA-BLCA	Humanmethylation450	DMFS	1	F	Unknown	S_Shore	Gender, Age, Race, Ethnicity, Pathologic-Stage	0.54	1.22	0.652-2.266	0.248	3.25	0.44-23.992
PRDM16_cg10582371_Bladder Cancer (BC)_TCGA-BLCA_Humanmethylation450_DMFS	cg10582371	PRDM16	Bladder Cancer (BC)	TCGA-BLCA	Humanmethylation450	DMFS	1	F	Unclassified_Cell_type_specific	Unknown	Gender, Age, Race, Ethnicity, Pathologic-Stage	0.771	1.1	0.584-2.066	0.143	2.42	0.743-7.864
PRDM16_cg20798460_Bladder Cancer (BC)_TCGA-BLCA_Humanmethylation450_DMFS	cg20798460	PRDM16	Bladder Cancer (BC)	TCGA-BLCA	Humanmethylation450	DMFS	1	R	Unclassified_Cell_type_specific	Island	Gender, Age, Race, Ethnicity, Pathologic-Stage	0.321	1.37	0.734-2.563	0.0479	0.412	0.171-0.992
PRDM16_cg05882522_Bladder Cancer (BC)_TCGA-BLCA_Humanmethylation450_DMFS	cg05882522	PRDM16	Bladder Cancer (BC)	TCGA-BLCA	Humanmethylation450	DMFS	1	F	Unclassified_Cell_type_specific	Island	Gender, Age, Race, Ethnicity, Pathologic-Stage	0.295	1.4	0.746-2.624	0.264	1.43	0.763-2.683
PRDM16_cg02878901_Bladder Cancer (BC)_TCGA-BLCA_Humanmethylation450_DMFS	cg02878901	PRDM16	Bladder Cancer (BC)	TCGA-BLCA	Humanmethylation450	DMFS	1	F	Unknown	Unknown	Gender, Age, Race, Ethnicity, Pathologic-Stage	0.63	0.853	0.448-1.626	0.077	0.508	0.24-1.076
PRDM16_cg07055315_Bladder Cancer (BC)_TCGA-BLCA_Humanmethylation450_DMFS	cg07055315	PRDM16	Bladder Cancer (BC)	TCGA-BLCA	Humanmethylation450	DMFS	1	F	Unknown	Unknown	Gender, Age, Race, Ethnicity, Pathologic-Stage	0.472	0.792	0.419-1.495	0.0701	0.535	0.271-1.053
PRDM16_cg18480233_Bladder Cancer (BC)_TCGA-BLCA_Humanmethylation450_DMFS	cg18480233	PRDM16	Bladder Cancer (BC)	TCGA-BLCA	Humanmethylation450	DMFS	1	F	Unknown	Unknown	Gender, Age, Race, Ethnicity, Pathologic-Stage	0.612	0.85	0.453-1.594	0.00312	4.41	1.649-11.81
PRDM16_cg11429997_Bladder Cancer (BC)_TCGA-BLCA_Humanmethylation450_DMFS	cg11429997	PRDM16	Bladder Cancer (BC)	TCGA-BLCA	Humanmethylation450	DMFS	1	F	Unclassified_Cell_type_specific	S_Shore	Gender, Age, Race, Ethnicity, Pathologic-Stage	0.931	0.973	0.522-1.815	0.3	1.45	0.72-2.904
PRDM16_cg26494138_Bladder Cancer (BC)_TCGA-BLCA_Humanmethylation450_DMFS	cg26494138	PRDM16	Bladder Cancer (BC)	TCGA-BLCA	Humanmethylation450	DMFS	1	R	Unknown	S_Shore	Gender, Age, Race, Ethnicity, Pathologic-Stage	0.0368	0.511	0.273-0.96	0.0335	0.498	0.262-0.947
PRDM16_cg23600666_Bladder Cancer (BC)_TCGA-BLCA_Humanmethylation450_DMFS	cg23600666	PRDM16	Bladder Cancer (BC)	TCGA-BLCA	Humanmethylation450	DMFS	1	R	Unknown	Unknown	Gender, Age, Race, Ethnicity, Pathologic-Stage	0.189	1.53	0.812-2.882	0.0109	6.51	1.539-27.555
PRDM16_cg13254588_Bladder Cancer (BC)_TCGA-BLCA_Humanmethylation450_DMFS	cg13254588	PRDM16	Bladder Cancer (BC)	TCGA-BLCA	Humanmethylation450	DMFS	1	R	Unknown	S_Shore	Gender, Age, Race, Ethnicity, Pathologic-Stage	0.666	1.15	0.603-2.21	0.0822	3.54	0.851-14.772
PRDM16_cg12748607_Bladder Cancer (BC)_TCGA-BLCA_Humanmethylation450_DMFS	cg12748607	PRDM16	Bladder Cancer (BC)	TCGA-BLCA	Humanmethylation450	DMFS	1	R	Unclassified_Cell_type_specific	Unknown	Gender, Age, Race, Ethnicity, Pathologic-Stage	0.42	1.29	0.693-2.413	0.147	1.78	0.815-3.906
PRDM16_cg09012708_Bladder Cancer (BC)_TCGA-BLCA_Humanmethylation450_DMFS	cg09012708	PRDM16	Bladder Cancer (BC)	TCGA-BLCA	Humanmethylation450	DMFS	1	F	Unknown	S_Shelf	Gender, Age, Race, Ethnicity, Pathologic-Stage	0.674	0.873	0.465-1.641	0.179	0.65	0.347-1.218
PRDM16_cg18011517_Bladder Cancer (BC)_TCGA-BLCA_Humanmethylation450_DMFS	cg18011517	PRDM16	Bladder Cancer (BC)	TCGA-BLCA	Humanmethylation450	DMFS	1	R	Unknown	N_Shelf	Gender, Age, Race, Ethnicity, Pathologic-Stage	0.53	1.23	0.648-2.32	0.155	0.355	0.085-1.479
PRDM16_cg09256517_Bladder Cancer (BC)_TCGA-BLCA_Humanmethylation450_DMFS	cg09256517	PRDM16	Bladder Cancer (BC)	TCGA-BLCA	Humanmethylation450	DMFS	1	F	Unclassified_Cell_type_specific	Unknown	Gender, Age, Race, Ethnicity, Pathologic-Stage	0.88	1.05	0.561-1.963	0.00157	4.47	1.767-11.33
PRDM16_cg14576681_Bladder Cancer (BC)_TCGA-BLCA_Humanmethylation450_DMFS	cg14576681	PRDM16	Bladder Cancer (BC)	TCGA-BLCA	Humanmethylation450	DMFS	1	F	Unknown	Island	Gender, Age, Race, Ethnicity, Pathologic-Stage	0.271	0.682	0.344-1.349	0.0258	0.483	0.255-0.916
PRDM16_cg17474004_Bladder Cancer (BC)_TCGA-BLCA_Humanmethylation450_DMFS	cg17474004	PRDM16	Bladder Cancer (BC)	TCGA-BLCA	Humanmethylation450	DMFS	1	R	Unknown	Island	Gender, Age, Race, Ethnicity, Pathologic-Stage	0.553	1.22	0.63-2.372	0.177	0.517	0.199-1.347
PRDM16_cg01576677_Bladder Cancer (BC)_TCGA-BLCA_Humanmethylation450_DMFS	cg01576677	PRDM16	Bladder Cancer (BC)	TCGA-BLCA	Humanmethylation450	DMFS	1	F	Unknown	N_Shelf	Gender, Age, Race, Ethnicity, Pathologic-Stage	0.352	1.34	0.722-2.5	0.159	1.57	0.838-2.949
PRDM16_cg00787022_Bladder Cancer (BC)_TCGA-BLCA_Humanmethylation450_DMFS	cg00787022	PRDM16	Bladder Cancer (BC)	TCGA-BLCA	Humanmethylation450	DMFS	1	R	Unknown	Unknown	Gender, Age, Race, Ethnicity, Pathologic-Stage	0.207	1.5	0.798-2.827	0.0196	2.19	1.134-4.221
PRDM16_cg02540036_Bladder Cancer (BC)_TCGA-BLCA_Humanmethylation450_DMFS	cg02540036	PRDM16	Bladder Cancer (BC)	TCGA-BLCA	Humanmethylation450	DMFS	1	R	Unknown	Unknown	Gender, Age, Race, Ethnicity, Pathologic-Stage	0.359	1.34	0.716-2.516	0.0184	2.23	1.145-4.348
PRDM16_cg13480738_Bladder Cancer (BC)_TCGA-BLCA_Humanmethylation450_DMFS	cg13480738	PRDM16	Bladder Cancer (BC)	TCGA-BLCA	Humanmethylation450	DMFS	1	R	Unknown	Unknown	Gender, Age, Race, Ethnicity, Pathologic-Stage	0.906	0.963	0.517-1.795	0.143	0.413	0.127-1.348
PRDM16_cg01313320_Bladder Cancer (BC)_TCGA-BLCA_Humanmethylation450_DMFS	cg01313320	PRDM16	Bladder Cancer (BC)	TCGA-BLCA	Humanmethylation450	DMFS	1	R	Unknown	Unknown	Gender, Age, Race, Ethnicity, Pathologic-Stage	0.661	1.15	0.612-2.168	0.0305	2.9	1.105-7.593
PRDM16_cg07365623_Bladder Cancer (BC)_TCGA-BLCA_Humanmethylation450_DMFS	cg07365623	PRDM16	Bladder Cancer (BC)	TCGA-BLCA	Humanmethylation450	DMFS	1	R	Unknown	N_Shore	Gender, Age, Race, Ethnicity, Pathologic-Stage	0.954	0.982	0.525-1.835	0.0625	0.407	0.158-1.048
PRDM16_cg27320127_Bladder Cancer (BC)_TCGA-BLCA_Humanmethylation450_DMFS	cg27320127	PRDM16	Bladder Cancer (BC)	TCGA-BLCA	Humanmethylation450	DMFS	1	R	Unknown	S_Shore	Gender, Age, Race, Ethnicity, Pathologic-Stage	0.734	0.894	0.47-1.704	0.172	0.614	0.305-1.236
PRDM16_cg12210283_Bladder Cancer (BC)_TCGA-BLCA_Humanmethylation450_DMFS	cg12210283	PRDM16	Bladder Cancer (BC)	TCGA-BLCA	Humanmethylation450	DMFS	1	R	Unknown	Unknown	Gender, Age, Race, Ethnicity, Pathologic-Stage	0.198	1.52	0.804-2.879	0.0116	3.12	1.289-7.556
PRDM16_cg14892517_Bladder Cancer (BC)_TCGA-BLCA_Humanmethylation450_DMFS	cg14892517	PRDM16	Bladder Cancer (BC)	TCGA-BLCA	Humanmethylation450	DMFS	1	F	Unknown	Unknown	Gender, Age, Race, Ethnicity, Pathologic-Stage	0.307	1.39	0.739-2.614	0.157	2.11	0.75-5.943
PRDM16_cg14832904_Bladder Cancer (BC)_TCGA-BLCA_Humanmethylation450_DMFS	cg14832904	PRDM16	Bladder Cancer (BC)	TCGA-BLCA	Humanmethylation450	DMFS	1	R	Unknown	N_Shore	Gender, Age, Race, Ethnicity, Pathologic-Stage	0.939	1.03	0.545-1.928	0.0341	0.32	0.111-0.918
PRDM16_cg04746945_Bladder Cancer (BC)_TCGA-BLCA_Humanmethylation450_DMFS	cg04746945	PRDM16	Bladder Cancer (BC)	TCGA-BLCA	Humanmethylation450	DMFS	1	R	Unknown	S_Shore	Gender, Age, Race, Ethnicity, Pathologic-Stage	0.782	0.912	0.477-1.745	0.0688	0.323	0.096-1.091
PRDM16_cg01567509_Bladder Cancer (BC)_TCGA-BLCA_Humanmethylation450_OS	cg01567509	PRDM16	Bladder Cancer (BC)	TCGA-BLCA	Humanmethylation450	OS	1	R	Unknown	Island	Gender, Age, Race, Ethnicity, Pathologic-Stage	0.717	1.08	0.702-1.671	0.0131	0.415	0.207-0.831
PRDM16_cg16663033_Bladder Cancer (BC)_TCGA-BLCA_Humanmethylation450_OS	cg16663033	PRDM16	Bladder Cancer (BC)	TCGA-BLCA	Humanmethylation450	OS	1	R	Unknown	N_Shore	Gender, Age, Race, Ethnicity, Pathologic-Stage	0.802	1.06	0.685-1.631	0.0131	3.57	1.306-9.782
PRDM16_cg23262325_Bladder Cancer (BC)_TCGA-BLCA_Humanmethylation450_OS	cg23262325	PRDM16	Bladder Cancer (BC)	TCGA-BLCA	Humanmethylation450	OS	1	R	Unknown	S_Shore	Gender, Age, Race, Ethnicity, Pathologic-Stage	0.804	0.947	0.614-1.46	0.0509	0.436	0.19-1.003
PRDM16_cg05946513_Bladder Cancer (BC)_TCGA-BLCA_Humanmethylation450_OS	cg05946513	PRDM16	Bladder Cancer (BC)	TCGA-BLCA	Humanmethylation450	OS	1	F	Unknown	Island	Gender, Age, Race, Ethnicity, Pathologic-Stage	0.528	0.87	0.564-1.341	0.0332	0.451	0.216-0.939
PRDM16_cg11741753_Bladder Cancer (BC)_TCGA-BLCA_Humanmethylation450_OS	cg11741753	PRDM16	Bladder Cancer (BC)	TCGA-BLCA	Humanmethylation450	OS	1	F	Unknown	N_Shore	Gender, Age, Race, Ethnicity, Pathologic-Stage	0.681	1.1	0.708-1.697	0.0317	0.215	0.053-0.874
PRDM16_cg24070543_Bladder Cancer (BC)_TCGA-BLCA_Humanmethylation450_OS	cg24070543	PRDM16	Bladder Cancer (BC)	TCGA-BLCA	Humanmethylation450	OS	1	R	Unknown	N_Shore	Gender, Age, Race, Ethnicity, Pathologic-Stage	0.006	1.85	1.193-2.872	0.00274	2.17	1.306-3.589
PRDM16_cg20242065_Bladder Cancer (BC)_TCGA-BLCA_Humanmethylation450_OS	cg20242065	PRDM16	Bladder Cancer (BC)	TCGA-BLCA	Humanmethylation450	OS	1	F	Unclassified_Cell_type_specific	Unknown	Gender, Age, Race, Ethnicity, Pathologic-Stage	0.238	1.31	0.838-2.038	0.0262	1.64	1.06-2.523
PRDM16_cg03096785_Bladder Cancer (BC)_TCGA-BLCA_Humanmethylation450_OS	cg03096785	PRDM16	Bladder Cancer (BC)	TCGA-BLCA	Humanmethylation450	OS	1	F	Unknown	S_Shore	Gender, Age, Race, Ethnicity, Pathologic-Stage	0.733	0.927	0.601-1.431	0.0449	1.62	1.011-2.591
PRDM16_cg25229802_Bladder Cancer (BC)_TCGA-BLCA_Humanmethylation450_OS	cg25229802	PRDM16	Bladder Cancer (BC)	TCGA-BLCA	Humanmethylation450	OS	1	R	Unknown	Unknown	Gender, Age, Race, Ethnicity, Pathologic-Stage	0.972	1.01	0.653-1.556	0.123	1.57	0.884-2.797
PRDM16_cg27266822_Bladder Cancer (BC)_TCGA-BLCA_Humanmethylation450_OS	cg27266822	PRDM16	Bladder Cancer (BC)	TCGA-BLCA	Humanmethylation450	OS	1	R	Unclassified	N_Shelf	Gender, Age, Race, Ethnicity, Pathologic-Stage	0.7	1.09	0.704-1.687	0.13	1.4	0.905-2.162
PRDM16_cg04639351_Bladder Cancer (BC)_TCGA-BLCA_Humanmethylation450_OS	cg04639351	PRDM16	Bladder Cancer (BC)	TCGA-BLCA	Humanmethylation450	OS	1	R	Unknown	N_Shore	Gender, Age, Race, Ethnicity, Pathologic-Stage	0.182	1.35	0.868-2.111	0.0456	1.57	1.009-2.431
PRDM16_cg14091149_Bladder Cancer (BC)_TCGA-BLCA_Humanmethylation450_OS	cg14091149	PRDM16	Bladder Cancer (BC)	TCGA-BLCA	Humanmethylation450	OS	1	F	Unknown	Island	Gender, Age, Race, Ethnicity, Pathologic-Stage	0.231	0.766	0.496-1.184	0.0185	2.3	1.15-4.609
PRDM16_cg11570511_Bladder Cancer (BC)_TCGA-BLCA_Humanmethylation450_OS	cg11570511	PRDM16	Bladder Cancer (BC)	TCGA-BLCA	Humanmethylation450	OS	1	F	Unclassified_Cell_type_specific	N_Shelf	Gender, Age, Race, Ethnicity, Pathologic-Stage	0.98	0.995	0.644-1.537	0.0641	2.59	0.946-7.066
PRDM16_cg10623389_Bladder Cancer (BC)_TCGA-BLCA_Humanmethylation450_OS	cg10623389	PRDM16	Bladder Cancer (BC)	TCGA-BLCA	Humanmethylation450	OS	1	F	Unknown	Island	Gender, Age, Race, Ethnicity, Pathologic-Stage	0.741	1.08	0.697-1.662	0.0474	1.58	1.005-2.495
PRDM16_cg21911326_Bladder Cancer (BC)_TCGA-BLCA_Humanmethylation450_OS	cg21911326	PRDM16	Bladder Cancer (BC)	TCGA-BLCA	Humanmethylation450	OS	1	R	Unknown	Unknown	Gender, Age, Race, Ethnicity, Pathologic-Stage	0.126	1.4	0.909-2.166	0.00012	2.72	1.633-4.523
PRDM16_cg01882033_Bladder Cancer (BC)_TCGA-BLCA_Humanmethylation450_OS	cg01882033	PRDM16	Bladder Cancer (BC)	TCGA-BLCA	Humanmethylation450	OS	1	R	Unknown	Unknown	Gender, Age, Race, Ethnicity, Pathologic-Stage	0.823	0.952	0.616-1.47	0.113	1.88	0.862-4.106
PRDM16_cg24305835_Bladder Cancer (BC)_TCGA-BLCA_Humanmethylation450_OS	cg24305835	PRDM16	Bladder Cancer (BC)	TCGA-BLCA	Humanmethylation450	OS	1	R	Unclassified	Island	Gender, Age, Race, Ethnicity, Pathologic-Stage	0.00419	1.91	1.227-2.983	0.00226	2.01	1.283-3.134
PRDM16_cg22524332_Bladder Cancer (BC)_TCGA-BLCA_Humanmethylation450_OS	cg22524332	PRDM16	Bladder Cancer (BC)	TCGA-BLCA	Humanmethylation450	OS	1	R	Unknown	Unknown	Gender, Age, Race, Ethnicity, Pathologic-Stage	0.905	0.974	0.631-1.503	0.148	0.724	0.468-1.122
PRDM16_cg04139043_Bladder Cancer (BC)_TCGA-BLCA_Humanmethylation450_OS	cg04139043	PRDM16	Bladder Cancer (BC)	TCGA-BLCA	Humanmethylation450	OS	1	R	Unclassified	N_Shore	Gender, Age, Race, Ethnicity, Pathologic-Stage	0.0988	1.44	0.934-2.23	0.0256	1.84	1.077-3.135
PRDM16_cg00827745_Bladder Cancer (BC)_TCGA-BLCA_Humanmethylation450_OS	cg00827745	PRDM16	Bladder Cancer (BC)	TCGA-BLCA	Humanmethylation450	OS	1	F	Unknown	Island	Gender, Age, Race, Ethnicity, Pathologic-Stage	0.0144	0.577	0.372-0.896	0.00279	0.487	0.304-0.78
PRDM16_cg15505287_Bladder Cancer (BC)_TCGA-BLCA_Humanmethylation450_OS	cg15505287	PRDM16	Bladder Cancer (BC)	TCGA-BLCA	Humanmethylation450	OS	1	F	Unknown	Island	Gender, Age, Race, Ethnicity, Pathologic-Stage	0.128	0.713	0.461-1.103	0.0222	0.603	0.391-0.93
PRDM16_cg11218625_Bladder Cancer (BC)_TCGA-BLCA_Humanmethylation450_OS	cg11218625	PRDM16	Bladder Cancer (BC)	TCGA-BLCA	Humanmethylation450	OS	1	F	Unknown	N_Shore	Gender, Age, Race, Ethnicity, Pathologic-Stage	0.0931	0.684	0.438-1.066	0.0617	0.653	0.418-1.021
PRDM16_cg08171206_Bladder Cancer (BC)_TCGA-BLCA_Humanmethylation450_OS	cg08171206	PRDM16	Bladder Cancer (BC)	TCGA-BLCA	Humanmethylation450	OS	1	R	Unknown	Unknown	Gender, Age, Race, Ethnicity, Pathologic-Stage	0.193	1.33	0.864-2.061	0.0361	2.93	1.072-8.031
PRDM16_cg04094653_Bladder Cancer (BC)_TCGA-BLCA_Humanmethylation450_OS	cg04094653	PRDM16	Bladder Cancer (BC)	TCGA-BLCA	Humanmethylation450	OS	1	R	Unknown	S_Shore	Gender, Age, Race, Ethnicity, Pathologic-Stage	0.515	1.15	0.749-1.782	0.183	0.54	0.218-1.338
PRDM16_cg18524091_Bladder Cancer (BC)_TCGA-BLCA_Humanmethylation450_OS	cg18524091	PRDM16	Bladder Cancer (BC)	TCGA-BLCA	Humanmethylation450	OS	1	F	Unknown	Island	Gender, Age, Race, Ethnicity, Pathologic-Stage	0.806	1.06	0.684-1.631	0.189	1.34	0.866-2.07
PRDM16_cg21728447_Bladder Cancer (BC)_TCGA-BLCA_Humanmethylation450_OS	cg21728447	PRDM16	Bladder Cancer (BC)	TCGA-BLCA	Humanmethylation450	OS	1	F	Unknown	Unknown	Gender, Age, Race, Ethnicity, Pathologic-Stage	0.084	1.47	0.95-2.274	0.00301	2.15	1.297-3.574
PRDM16_cg14844953_Bladder Cancer (BC)_TCGA-BLCA_Humanmethylation450_OS	cg14844953	PRDM16	Bladder Cancer (BC)	TCGA-BLCA	Humanmethylation450	OS	1	F	Unclassified_Cell_type_specific	N_Shelf	Gender, Age, Race, Ethnicity, Pathologic-Stage	0.328	1.24	0.804-1.924	0.0517	1.57	0.997-2.467
PRDM16_cg23087931_Bladder Cancer (BC)_TCGA-BLCA_Humanmethylation450_OS	cg23087931	PRDM16	Bladder Cancer (BC)	TCGA-BLCA	Humanmethylation450	OS	1	F	Unknown	N_Shore	Gender, Age, Race, Ethnicity, Pathologic-Stage	0.874	0.965	0.621-1.499	1.12E-05	0.19	0.09-0.398
PRDM16_cg17850281_Bladder Cancer (BC)_TCGA-BLCA_Humanmethylation450_OS	cg17850281	PRDM16	Bladder Cancer (BC)	TCGA-BLCA	Humanmethylation450	OS	1	F	Unknown	N_Shore	Gender, Age, Race, Ethnicity, Pathologic-Stage	0.446	0.844	0.546-1.305	0.0211	0.306	0.112-0.837
PRDM16_cg07905985_Bladder Cancer (BC)_TCGA-BLCA_Humanmethylation450_OS	cg07905985	PRDM16	Bladder Cancer (BC)	TCGA-BLCA	Humanmethylation450	OS	1	F	Unknown	N_Shore	Gender, Age, Race, Ethnicity, Pathologic-Stage	0.455	1.18	0.765-1.82	0.00689	3.48	1.409-8.606
PRDM16_cg21326881_Bladder Cancer (BC)_TCGA-BLCA_Humanmethylation450_OS	cg21326881	PRDM16	Bladder Cancer (BC)	TCGA-BLCA	Humanmethylation450	OS	1	F	Unknown	S_Shore	Gender, Age, Race, Ethnicity, Pathologic-Stage	0.112	1.42	0.921-2.193	0.0534	1.55	0.994-2.403
PRDM16_cg11391510_Bladder Cancer (BC)_TCGA-BLCA_Humanmethylation450_OS	cg11391510	PRDM16	Bladder Cancer (BC)	TCGA-BLCA	Humanmethylation450	OS	1	F	Unknown	Island	Gender, Age, Race, Ethnicity, Pathologic-Stage	0.00679	1.88	1.19-2.962	0.00663	1.88	1.192-2.967
PRDM16_cg02994246_Bladder Cancer (BC)_TCGA-BLCA_Humanmethylation450_OS	cg02994246	PRDM16	Bladder Cancer (BC)	TCGA-BLCA	Humanmethylation450	OS	1	F	Unknown	S_Shore	Gender, Age, Race, Ethnicity, Pathologic-Stage	0.0435	0.638	0.412-0.987	0.00548	0.494	0.3-0.812
PRDM16_cg08794135_Bladder Cancer (BC)_TCGA-BLCA_Humanmethylation450_OS	cg08794135	PRDM16	Bladder Cancer (BC)	TCGA-BLCA	Humanmethylation450	OS	1	F	Unknown	N_Shore	Gender, Age, Race, Ethnicity, Pathologic-Stage	0.528	1.15	0.745-1.774	0.108	2.58	0.812-8.163
PRDM16_cg13086983_Bladder Cancer (BC)_TCGA-BLCA_Humanmethylation450_OS	cg13086983	PRDM16	Bladder Cancer (BC)	TCGA-BLCA	Humanmethylation450	OS	1	R	Unknown	S_Shelf	Gender, Age, Race, Ethnicity, Pathologic-Stage	0.541	1.15	0.741-1.77	0.0742	2.13	0.929-4.898
PRDM16_cg09801687_Bladder Cancer (BC)_TCGA-BLCA_Humanmethylation450_OS	cg09801687	PRDM16	Bladder Cancer (BC)	TCGA-BLCA	Humanmethylation450	OS	1	F	Unknown	Unknown	Gender, Age, Race, Ethnicity, Pathologic-Stage	0.216	0.759	0.491-1.175	0.0503	0.614	0.376-1.001
PRDM16_cg24722348_Bladder Cancer (BC)_TCGA-BLCA_Humanmethylation450_OS	cg24722348	PRDM16	Bladder Cancer (BC)	TCGA-BLCA	Humanmethylation450	OS	1	R	Unknown	Unknown	Gender, Age, Race, Ethnicity, Pathologic-Stage	0.0912	0.688	0.445-1.062	0.00103	0.414	0.245-0.701
PRDM16_cg07798347_Bladder Cancer (BC)_TCGA-BLCA_Humanmethylation450_OS	cg07798347	PRDM16	Bladder Cancer (BC)	TCGA-BLCA	Humanmethylation450	OS	1	F	Unknown	Island	Gender, Age, Race, Ethnicity, Pathologic-Stage	0.115	0.704	0.455-1.09	0.00142	0.433	0.259-0.724
PRDM16_cg03892551_Bladder Cancer (BC)_TCGA-BLCA_Humanmethylation450_OS	cg03892551	PRDM16	Bladder Cancer (BC)	TCGA-BLCA	Humanmethylation450	OS	1	F	Unknown	N_Shore	Gender, Age, Race, Ethnicity, Pathologic-Stage	0.19	1.34	0.866-2.063	0.0104	1.81	1.149-2.848
PRDM16_cg17456100_Bladder Cancer (BC)_TCGA-BLCA_Humanmethylation450_OS	cg17456100	PRDM16	Bladder Cancer (BC)	TCGA-BLCA	Humanmethylation450	OS	1	F	Unknown	Island	Gender, Age, Race, Ethnicity, Pathologic-Stage	0.391	0.827	0.536-1.276	0.0456	0.509	0.263-0.987
PRDM16_cg14282182_Bladder Cancer (BC)_TCGA-BLCA_Humanmethylation450_OS	cg14282182	PRDM16	Bladder Cancer (BC)	TCGA-BLCA	Humanmethylation450	OS	1	F	Unknown	N_Shore	Gender, Age, Race, Ethnicity, Pathologic-Stage	0.433	1.19	0.77-1.843	0.000743	2.15	1.378-3.351
PRDM16_cg18560010_Bladder Cancer (BC)_TCGA-BLCA_Humanmethylation450_OS	cg18560010	PRDM16	Bladder Cancer (BC)	TCGA-BLCA	Humanmethylation450	OS	1	R	Unknown	Island	Gender, Age, Race, Ethnicity, Pathologic-Stage	0.867	1.04	0.673-1.601	0.257	1.29	0.83-2.009
PRDM16_cg09182375_Bladder Cancer (BC)_TCGA-BLCA_Humanmethylation450_OS	cg09182375	PRDM16	Bladder Cancer (BC)	TCGA-BLCA	Humanmethylation450	OS	1	F	Unknown	Island	Gender, Age, Race, Ethnicity, Pathologic-Stage	0.156	0.726	0.466-1.13	0.00369	2.57	1.359-4.859
PRDM16_cg20991983_Bladder Cancer (BC)_TCGA-BLCA_Humanmethylation450_OS	cg20991983	PRDM16	Bladder Cancer (BC)	TCGA-BLCA	Humanmethylation450	OS	1	R	Unknown	N_Shore	Gender, Age, Race, Ethnicity, Pathologic-Stage	0.478	1.17	0.758-1.805	0.216	1.77	0.715-4.386
PRDM16_cg05266663_Bladder Cancer (BC)_TCGA-BLCA_Humanmethylation450_OS	cg05266663	PRDM16	Bladder Cancer (BC)	TCGA-BLCA	Humanmethylation450	OS	1	R	Unclassified_Cell_type_specific	N_Shelf	Gender, Age, Race, Ethnicity, Pathologic-Stage	0.679	0.912	0.591-1.409	0.0747	1.5	0.961-2.328
PRDM16_cg04553810_Bladder Cancer (BC)_TCGA-BLCA_Humanmethylation450_OS	cg04553810	PRDM16	Bladder Cancer (BC)	TCGA-BLCA	Humanmethylation450	OS	1	R	Unknown	N_Shore	Gender, Age, Race, Ethnicity, Pathologic-Stage	0.15	0.722	0.463-1.125	0.0145	2.63	1.211-5.701
PRDM16_cg16685586_Bladder Cancer (BC)_TCGA-BLCA_Humanmethylation450_OS	cg16685586	PRDM16	Bladder Cancer (BC)	TCGA-BLCA	Humanmethylation450	OS	1	F	Unknown	Island	Gender, Age, Race, Ethnicity, Pathologic-Stage	0.804	1.06	0.684-1.631	0.0836	1.47	0.95-2.282
PRDM16_cg13468252_Bladder Cancer (BC)_TCGA-BLCA_Humanmethylation450_OS	cg13468252	PRDM16	Bladder Cancer (BC)	TCGA-BLCA	Humanmethylation450	OS	1	F	Unknown	Unknown	Gender, Age, Race, Ethnicity, Pathologic-Stage	0.639	0.901	0.582-1.394	0.143	0.657	0.375-1.152
PRDM16_cg04989128_Bladder Cancer (BC)_TCGA-BLCA_Humanmethylation450_OS	cg04989128	PRDM16	Bladder Cancer (BC)	TCGA-BLCA	Humanmethylation450	OS	1	R	Unknown	Island	Gender, Age, Race, Ethnicity, Pathologic-Stage	0.000651	2.19	1.396-3.444	2.70E-05	2.86	1.753-4.683
PRDM16_cg22401419_Bladder Cancer (BC)_TCGA-BLCA_Humanmethylation450_OS	cg22401419	PRDM16	Bladder Cancer (BC)	TCGA-BLCA	Humanmethylation450	OS	1	R	Unknown	Island	Gender, Age, Race, Ethnicity, Pathologic-Stage	0.298	1.26	0.816-1.945	0.000402	3.5	1.749-7.011
PRDM16_cg08266565_Bladder Cancer (BC)_TCGA-BLCA_Humanmethylation450_OS	cg08266565	PRDM16	Bladder Cancer (BC)	TCGA-BLCA	Humanmethylation450	OS	1	R	Unknown	N_Shore	Gender, Age, Race, Ethnicity, Pathologic-Stage	0.424	1.19	0.773-1.842	0.0394	0.597	0.366-0.975
PRDM16_cg06649280_Bladder Cancer (BC)_TCGA-BLCA_Humanmethylation450_OS	cg06649280	PRDM16	Bladder Cancer (BC)	TCGA-BLCA	Humanmethylation450	OS	1	F	Unknown	Island	Gender, Age, Race, Ethnicity, Pathologic-Stage	0.0601	0.656	0.423-1.018	0.0235	0.602	0.388-0.934
PRDM16_cg15160686_Bladder Cancer (BC)_TCGA-BLCA_Humanmethylation450_OS	cg15160686	PRDM16	Bladder Cancer (BC)	TCGA-BLCA	Humanmethylation450	OS	1	R	Unknown	Unknown	Gender, Age, Race, Ethnicity, Pathologic-Stage	0.147	1.38	0.893-2.13	0.0198	5.3	1.303-21.577
PRDM16_cg21273275_Bladder Cancer (BC)_TCGA-BLCA_Humanmethylation450_OS	cg21273275	PRDM16	Bladder Cancer (BC)	TCGA-BLCA	Humanmethylation450	OS	1	F	Unknown	Unknown	Gender, Age, Race, Ethnicity, Pathologic-Stage	0.372	1.22	0.79-1.88	0.00618	2.52	1.301-4.886
PRDM16_cg20674490_Bladder Cancer (BC)_TCGA-BLCA_Humanmethylation450_OS	cg20674490	PRDM16	Bladder Cancer (BC)	TCGA-BLCA	Humanmethylation450	OS	1	F	Unknown	N_Shore	Gender, Age, Race, Ethnicity, Pathologic-Stage	0.182	0.744	0.482-1.148	0.00162	0.415	0.241-0.717
PRDM16_cg04907595_Bladder Cancer (BC)_TCGA-BLCA_Humanmethylation450_OS	cg04907595	PRDM16	Bladder Cancer (BC)	TCGA-BLCA	Humanmethylation450	OS	1	R	Unclassified_Cell_type_specific	Unknown	Gender, Age, Race, Ethnicity, Pathologic-Stage	0.471	0.852	0.552-1.316	0.0671	0.269	0.066-1.097
PRDM16_cg19897113_Bladder Cancer (BC)_TCGA-BLCA_Humanmethylation450_OS	cg19897113	PRDM16	Bladder Cancer (BC)	TCGA-BLCA	Humanmethylation450	OS	1	F	Unknown	Unknown	Gender, Age, Race, Ethnicity, Pathologic-Stage	0.94	0.983	0.637-1.519	0.167	1.67	0.806-3.478
PRDM16_cg07352544_Bladder Cancer (BC)_TCGA-BLCA_Humanmethylation450_OS	cg07352544	PRDM16	Bladder Cancer (BC)	TCGA-BLCA	Humanmethylation450	OS	1	F	Unknown	Island	Gender, Age, Race, Ethnicity, Pathologic-Stage	0.114	0.705	0.457-1.088	2.79E-05	0.253	0.133-0.482
PRDM16_cg10202693_Bladder Cancer (BC)_TCGA-BLCA_Humanmethylation450_OS	cg10202693	PRDM16	Bladder Cancer (BC)	TCGA-BLCA	Humanmethylation450	OS	1	R	Unclassified_Cell_type_specific	Island	Gender, Age, Race, Ethnicity, Pathologic-Stage	0.561	1.14	0.736-1.761	0.123	0.594	0.306-1.151
PRDM16_cg15628303_Bladder Cancer (BC)_TCGA-BLCA_Humanmethylation450_OS	cg15628303	PRDM16	Bladder Cancer (BC)	TCGA-BLCA	Humanmethylation450	OS	1	R	Unknown	S_Shelf	Gender, Age, Race, Ethnicity, Pathologic-Stage	0.0487	0.646	0.418-0.998	0.00423	0.431	0.243-0.767
PRDM16_cg16068833_Bladder Cancer (BC)_TCGA-BLCA_Humanmethylation450_OS	cg16068833	PRDM16	Bladder Cancer (BC)	TCGA-BLCA	Humanmethylation450	OS	1	R	Unknown	Island	Gender, Age, Race, Ethnicity, Pathologic-Stage	0.0871	1.47	0.946-2.28	0.0331	3.5	1.106-11.097
PRDM16_cg00983637_Bladder Cancer (BC)_TCGA-BLCA_Humanmethylation450_OS	cg00983637	PRDM16	Bladder Cancer (BC)	TCGA-BLCA	Humanmethylation450	OS	1	R	Unknown	S_Shore	Gender, Age, Race, Ethnicity, Pathologic-Stage	0.497	1.16	0.753-1.793	0.102	5.19	0.723-37.337
PRDM16_cg26108329_Bladder Cancer (BC)_TCGA-BLCA_Humanmethylation450_OS	cg26108329	PRDM16	Bladder Cancer (BC)	TCGA-BLCA	Humanmethylation450	OS	1	R	Unknown	Island	Gender, Age, Race, Ethnicity, Pathologic-Stage	0.809	0.948	0.614-1.464	0.177	1.61	0.806-3.222
PRDM16_cg06216065_Bladder Cancer (BC)_TCGA-BLCA_Humanmethylation450_OS	cg06216065	PRDM16	Bladder Cancer (BC)	TCGA-BLCA	Humanmethylation450	OS	1	R	Unknown	N_Shore	Gender, Age, Race, Ethnicity, Pathologic-Stage	0.311	1.26	0.808-1.955	0.0652	1.92	0.96-3.835
PRDM16_cg13374701_Bladder Cancer (BC)_TCGA-BLCA_Humanmethylation450_OS	cg13374701	PRDM16	Bladder Cancer (BC)	TCGA-BLCA	Humanmethylation450	OS	1	F	Unclassified_Cell_type_specific	Unknown	Gender, Age, Race, Ethnicity, Pathologic-Stage	0.661	1.1	0.714-1.701	0.0364	1.82	1.039-3.183
PRDM16_cg13362782_Bladder Cancer (BC)_TCGA-BLCA_Humanmethylation450_OS	cg13362782	PRDM16	Bladder Cancer (BC)	TCGA-BLCA	Humanmethylation450	OS	1	R	Unknown	S_Shelf	Gender, Age, Race, Ethnicity, Pathologic-Stage	0.4	0.829	0.536-1.283	0.102	0.5	0.218-1.149
PRDM16_cg19979773_Bladder Cancer (BC)_TCGA-BLCA_Humanmethylation450_OS	cg19979773	PRDM16	Bladder Cancer (BC)	TCGA-BLCA	Humanmethylation450	OS	1	F	Unknown	S_Shelf	Gender, Age, Race, Ethnicity, Pathologic-Stage	0.494	0.86	0.558-1.326	0.0636	0.66	0.426-1.024
PRDM16_cg00988346_Bladder Cancer (BC)_TCGA-BLCA_Humanmethylation450_OS	cg00988346	PRDM16	Bladder Cancer (BC)	TCGA-BLCA	Humanmethylation450	OS	1	R	Unknown	Island	Gender, Age, Race, Ethnicity, Pathologic-Stage	0.743	0.93	0.603-1.435	0.00231	0.407	0.228-0.725
PRDM16_cg22075791_Bladder Cancer (BC)_TCGA-BLCA_Humanmethylation450_OS	cg22075791	PRDM16	Bladder Cancer (BC)	TCGA-BLCA	Humanmethylation450	OS	1	F	Unknown	Unknown	Gender, Age, Race, Ethnicity, Pathologic-Stage	0.316	1.25	0.809-1.929	0.25	1.53	0.74-3.185
PRDM16_cg02576395_Bladder Cancer (BC)_TCGA-BLCA_Humanmethylation450_OS	cg02576395	PRDM16	Bladder Cancer (BC)	TCGA-BLCA	Humanmethylation450	OS	1	R	Unknown	N_Shore	Gender, Age, Race, Ethnicity, Pathologic-Stage	0.42	0.835	0.539-1.294	0.155	1.49	0.86-2.582
PRDM16_cg17386433_Bladder Cancer (BC)_TCGA-BLCA_Humanmethylation450_OS	cg17386433	PRDM16	Bladder Cancer (BC)	TCGA-BLCA	Humanmethylation450	OS	1	R	Unclassified_Cell_type_specific	N_Shelf	Gender, Age, Race, Ethnicity, Pathologic-Stage	0.00023	2.35	1.492-3.71	0.00011	2.47	1.563-3.914
PRDM16_cg07383941_Bladder Cancer (BC)_TCGA-BLCA_Humanmethylation450_OS	cg07383941	PRDM16	Bladder Cancer (BC)	TCGA-BLCA	Humanmethylation450	OS	1	R	Unclassified_Cell_type_specific	Island	Gender, Age, Race, Ethnicity, Pathologic-Stage	0.247	0.773	0.499-1.196	0.000932	0.473	0.304-0.737
PRDM16_cg10703813_Bladder Cancer (BC)_TCGA-BLCA_Humanmethylation450_OS	cg10703813	PRDM16	Bladder Cancer (BC)	TCGA-BLCA	Humanmethylation450	OS	1	F	Unknown	N_Shore	Gender, Age, Race, Ethnicity, Pathologic-Stage	0.00317	1.95	1.251-3.038	0.000415	2.36	1.466-3.807
PRDM16_cg15980492_Bladder Cancer (BC)_TCGA-BLCA_Humanmethylation450_OS	cg15980492	PRDM16	Bladder Cancer (BC)	TCGA-BLCA	Humanmethylation450	OS	1	F	Unknown	Unknown	Gender, Age, Race, Ethnicity, Pathologic-Stage	0.137	1.4	0.9-2.163	0.00154	2.05	1.315-3.194
PRDM16_cg18436203_Bladder Cancer (BC)_TCGA-BLCA_Humanmethylation450_OS	cg18436203	PRDM16	Bladder Cancer (BC)	TCGA-BLCA	Humanmethylation450	OS	1	F	Unknown	Unknown	Gender, Age, Race, Ethnicity, Pathologic-Stage	0.697	0.918	0.595-1.416	0.207	1.4	0.83-2.364
PRDM16_cg04348183_Bladder Cancer (BC)_TCGA-BLCA_Humanmethylation450_OS	cg04348183	PRDM16	Bladder Cancer (BC)	TCGA-BLCA	Humanmethylation450	OS	1	F	Unknown	N_Shore	Gender, Age, Race, Ethnicity, Pathologic-Stage	0.352	0.813	0.525-1.257	0.135	0.718	0.464-1.109
PRDM16_cg18221336_Bladder Cancer (BC)_TCGA-BLCA_Humanmethylation450_OS	cg18221336	PRDM16	Bladder Cancer (BC)	TCGA-BLCA	Humanmethylation450	OS	1	R	Unknown	Island	Gender, Age, Race, Ethnicity, Pathologic-Stage	0.147	0.725	0.47-1.12	0.00327	0.52	0.336-0.804
PRDM16_cg20291363_Bladder Cancer (BC)_TCGA-BLCA_Humanmethylation450_OS	cg20291363	PRDM16	Bladder Cancer (BC)	TCGA-BLCA	Humanmethylation450	OS	1	R	Unknown	Unknown	Gender, Age, Race, Ethnicity, Pathologic-Stage	0.912	0.976	0.633-1.505	0.09	0.683	0.439-1.061
PRDM16_cg24539573_Bladder Cancer (BC)_TCGA-BLCA_Humanmethylation450_OS	cg24539573	PRDM16	Bladder Cancer (BC)	TCGA-BLCA	Humanmethylation450	OS	1	R	Unclassified_Cell_type_specific	S_Shore	Gender, Age, Race, Ethnicity, Pathologic-Stage	0.285	1.27	0.82-1.962	0.0452	1.56	1.01-2.42
PRDM16_cg04552418_Bladder Cancer (BC)_TCGA-BLCA_Humanmethylation450_OS	cg04552418	PRDM16	Bladder Cancer (BC)	TCGA-BLCA	Humanmethylation450	OS	1	R	Unclassified_Cell_type_specific	S_Shore	Gender, Age, Race, Ethnicity, Pathologic-Stage	0.599	1.13	0.725-1.747	0.0188	0.25	0.079-0.795
PRDM16_cg16767915_Bladder Cancer (BC)_TCGA-BLCA_Humanmethylation450_OS	cg16767915	PRDM16	Bladder Cancer (BC)	TCGA-BLCA	Humanmethylation450	OS	1	F	Unknown	Unknown	Gender, Age, Race, Ethnicity, Pathologic-Stage	0.00155	0.486	0.311-0.76	0.00133	0.483	0.31-0.753
PRDM16_cg09168548_Bladder Cancer (BC)_TCGA-BLCA_Humanmethylation450_OS	cg09168548	PRDM16	Bladder Cancer (BC)	TCGA-BLCA	Humanmethylation450	OS	1	F	Unknown	Unknown	Gender, Age, Race, Ethnicity, Pathologic-Stage	0.234	1.3	0.842-2.016	0.00428	2.53	1.338-4.784
PRDM16_cg10241671_Bladder Cancer (BC)_TCGA-BLCA_Humanmethylation450_OS	cg10241671	PRDM16	Bladder Cancer (BC)	TCGA-BLCA	Humanmethylation450	OS	1	R	Unknown	S_Shelf	Gender, Age, Race, Ethnicity, Pathologic-Stage	0.118	0.701	0.449-1.094	0.00159	0.433	0.258-0.728
PRDM16_cg14992253_Bladder Cancer (BC)_TCGA-BLCA_Humanmethylation450_OS	cg14992253	PRDM16	Bladder Cancer (BC)	TCGA-BLCA	Humanmethylation450	OS	1	F	Unknown	S_Shelf	Gender, Age, Race, Ethnicity, Pathologic-Stage	0.697	0.917	0.594-1.417	0.043	4.27	1.047-17.391
PRDM16_cg15647481_Bladder Cancer (BC)_TCGA-BLCA_Humanmethylation450_OS	cg15647481	PRDM16	Bladder Cancer (BC)	TCGA-BLCA	Humanmethylation450	OS	1	F	Unknown	Unknown	Gender, Age, Race, Ethnicity, Pathologic-Stage	0.123	0.708	0.456-1.098	0.00266	0.414	0.233-0.736
PRDM16_cg26305881_Bladder Cancer (BC)_TCGA-BLCA_Humanmethylation450_OS	cg26305881	PRDM16	Bladder Cancer (BC)	TCGA-BLCA	Humanmethylation450	OS	1	R	Unknown	N_Shore	Gender, Age, Race, Ethnicity, Pathologic-Stage	0.358	1.23	0.794-1.892	0.00132	2.48	1.424-4.306
PRDM16_cg15822908_Bladder Cancer (BC)_TCGA-BLCA_Humanmethylation450_OS	cg15822908	PRDM16	Bladder Cancer (BC)	TCGA-BLCA	Humanmethylation450	OS	1	F	Unknown	N_Shelf	Gender, Age, Race, Ethnicity, Pathologic-Stage	0.433	1.19	0.771-1.834	0.236	2.33	0.574-9.5
PRDM16_cg04311473_Bladder Cancer (BC)_TCGA-BLCA_Humanmethylation450_OS	cg04311473	PRDM16	Bladder Cancer (BC)	TCGA-BLCA	Humanmethylation450	OS	1	R	Unknown	Unknown	Gender, Age, Race, Ethnicity, Pathologic-Stage	0.675	0.911	0.589-1.408	0.226	0.758	0.483-1.188
PRDM16_cg20820996_Bladder Cancer (BC)_TCGA-BLCA_Humanmethylation450_OS	cg20820996	PRDM16	Bladder Cancer (BC)	TCGA-BLCA	Humanmethylation450	OS	1	F	Unclassified_Cell_type_specific	S_Shore	Gender, Age, Race, Ethnicity, Pathologic-Stage	0.685	1.09	0.707-1.697	0.0288	0.579	0.355-0.945
PRDM16_cg13963693_Bladder Cancer (BC)_TCGA-BLCA_Humanmethylation450_OS	cg13963693	PRDM16	Bladder Cancer (BC)	TCGA-BLCA	Humanmethylation450	OS	1	R	Unknown	Unknown	Gender, Age, Race, Ethnicity, Pathologic-Stage	0.464	0.851	0.551-1.312	0.105	0.547	0.263-1.135
PRDM16_cg12721600_Bladder Cancer (BC)_TCGA-BLCA_Humanmethylation450_OS	cg12721600	PRDM16	Bladder Cancer (BC)	TCGA-BLCA	Humanmethylation450	OS	1	F	Unclassified_Cell_type_specific	Island	Gender, Age, Race, Ethnicity, Pathologic-Stage	0.53	0.87	0.563-1.343	0.0539	0.41	0.166-1.015
PRDM16_cg13558810_Bladder Cancer (BC)_TCGA-BLCA_Humanmethylation450_OS	cg13558810	PRDM16	Bladder Cancer (BC)	TCGA-BLCA	Humanmethylation450	OS	1	R	Unknown	Unknown	Gender, Age, Race, Ethnicity, Pathologic-Stage	0.811	0.948	0.614-1.464	0.0972	1.86	0.894-3.855
PRDM16_cg17474422_Bladder Cancer (BC)_TCGA-BLCA_Humanmethylation450_OS	cg17474422	PRDM16	Bladder Cancer (BC)	TCGA-BLCA	Humanmethylation450	OS	1	F	Unknown	Unknown	Gender, Age, Race, Ethnicity, Pathologic-Stage	0.785	1.06	0.688-1.64	0.0618	0.532	0.275-1.032
PRDM16_cg01001097_Bladder Cancer (BC)_TCGA-BLCA_Humanmethylation450_OS	cg01001097	PRDM16	Bladder Cancer (BC)	TCGA-BLCA	Humanmethylation450	OS	1	F	Unknown	Unknown	Gender, Age, Race, Ethnicity, Pathologic-Stage	0.257	1.29	0.831-2.002	0.0606	1.77	0.975-3.198
PRDM16_cg07175367_Bladder Cancer (BC)_TCGA-BLCA_Humanmethylation450_OS	cg07175367	PRDM16	Bladder Cancer (BC)	TCGA-BLCA	Humanmethylation450	OS	1	F	Unknown	N_Shore	Gender, Age, Race, Ethnicity, Pathologic-Stage	0.177	1.35	0.874-2.081	0.0587	1.55	0.984-2.453
PRDM16_cg03654504_Bladder Cancer (BC)_TCGA-BLCA_Humanmethylation450_OS	cg03654504	PRDM16	Bladder Cancer (BC)	TCGA-BLCA	Humanmethylation450	OS	1	R	Unknown	S_Shelf	Gender, Age, Race, Ethnicity, Pathologic-Stage	0.738	1.08	0.698-1.662	0.232	1.85	0.675-5.041
PRDM16_cg11202686_Bladder Cancer (BC)_TCGA-BLCA_Humanmethylation450_OS	cg11202686	PRDM16	Bladder Cancer (BC)	TCGA-BLCA	Humanmethylation450	OS	1	F	Unclassified_Cell_type_specific	Island	Gender, Age, Race, Ethnicity, Pathologic-Stage	0.5	1.16	0.753-1.79	0.0215	2.05	1.112-3.795
PRDM16_cg13054119_Bladder Cancer (BC)_TCGA-BLCA_Humanmethylation450_OS	cg13054119	PRDM16	Bladder Cancer (BC)	TCGA-BLCA	Humanmethylation450	OS	1	F	Unknown	Island	Gender, Age, Race, Ethnicity, Pathologic-Stage	0.325	1.24	0.805-1.924	0.0319	2.22	1.071-4.612
PRDM16_cg12751733_Bladder Cancer (BC)_TCGA-BLCA_Humanmethylation450_OS	cg12751733	PRDM16	Bladder Cancer (BC)	TCGA-BLCA	Humanmethylation450	OS	1	F	Unclassified	N_Shelf	Gender, Age, Race, Ethnicity, Pathologic-Stage	0.00167	2.04	1.308-3.181	0.000761	2.35	1.429-3.864
PRDM16_cg12746947_Bladder Cancer (BC)_TCGA-BLCA_Humanmethylation450_OS	cg12746947	PRDM16	Bladder Cancer (BC)	TCGA-BLCA	Humanmethylation450	OS	1	R	Unknown	N_Shore	Gender, Age, Race, Ethnicity, Pathologic-Stage	0.937	1.02	0.66-1.57	0.0189	0.186	0.046-0.757
PRDM16_cg06163371_Bladder Cancer (BC)_TCGA-BLCA_Humanmethylation450_OS	cg06163371	PRDM16	Bladder Cancer (BC)	TCGA-BLCA	Humanmethylation450	OS	1	R	Unknown	Unknown	Gender, Age, Race, Ethnicity, Pathologic-Stage	0.395	0.829	0.537-1.278	0.103	0.601	0.325-1.109
PRDM16_cg02851558_Bladder Cancer (BC)_TCGA-BLCA_Humanmethylation450_OS	cg02851558	PRDM16	Bladder Cancer (BC)	TCGA-BLCA	Humanmethylation450	OS	1	R	Unclassified_Cell_type_specific	Island	Gender, Age, Race, Ethnicity, Pathologic-Stage	0.128	0.712	0.459-1.103	0.0126	0.49	0.28-0.858
PRDM16_cg07077978_Bladder Cancer (BC)_TCGA-BLCA_Humanmethylation450_OS	cg07077978	PRDM16	Bladder Cancer (BC)	TCGA-BLCA	Humanmethylation450	OS	1	F	Unknown	S_Shelf	Gender, Age, Race, Ethnicity, Pathologic-Stage	0.0349	0.618	0.396-0.967	0.00211	0.353	0.182-0.686
PRDM16_cg04406436_Bladder Cancer (BC)_TCGA-BLCA_Humanmethylation450_OS	cg04406436	PRDM16	Bladder Cancer (BC)	TCGA-BLCA	Humanmethylation450	OS	1	R	Unknown	N_Shore	Gender, Age, Race, Ethnicity, Pathologic-Stage	0.804	0.947	0.613-1.461	0.00608	0.407	0.214-0.774
PRDM16_cg11462533_Bladder Cancer (BC)_TCGA-BLCA_Humanmethylation450_OS	cg11462533	PRDM16	Bladder Cancer (BC)	TCGA-BLCA	Humanmethylation450	OS	1	F	Unknown	S_Shore	Gender, Age, Race, Ethnicity, Pathologic-Stage	0.226	1.31	0.845-2.037	0.00806	1.92	1.185-3.108
PRDM16_cg18285309_Bladder Cancer (BC)_TCGA-BLCA_Humanmethylation450_OS	cg18285309	PRDM16	Bladder Cancer (BC)	TCGA-BLCA	Humanmethylation450	OS	1	F	Unknown	N_Shelf	Gender, Age, Race, Ethnicity, Pathologic-Stage	0.00357	1.95	1.244-3.047	0.00288	1.99	1.265-3.118
PRDM16_cg24920358_Bladder Cancer (BC)_TCGA-BLCA_Humanmethylation450_OS	cg24920358	PRDM16	Bladder Cancer (BC)	TCGA-BLCA	Humanmethylation450	OS	1	F	Unknown	N_Shelf	Gender, Age, Race, Ethnicity, Pathologic-Stage	0.746	0.931	0.603-1.436	0.00691	2.49	1.284-4.823
PRDM16_cg24358529_Bladder Cancer (BC)_TCGA-BLCA_Humanmethylation450_OS	cg24358529	PRDM16	Bladder Cancer (BC)	TCGA-BLCA	Humanmethylation450	OS	1	F	Unknown	Unknown	Gender, Age, Race, Ethnicity, Pathologic-Stage	0.992	0.998	0.646-1.54	0.0691	1.55	0.966-2.477
PRDM16_cg15616998_Bladder Cancer (BC)_TCGA-BLCA_Humanmethylation450_OS	cg15616998	PRDM16	Bladder Cancer (BC)	TCGA-BLCA	Humanmethylation450	OS	1	R	Unknown	Unknown	Gender, Age, Race, Ethnicity, Pathologic-Stage	0.367	1.22	0.791-1.883	0.0147	2.14	1.162-3.959
PRDM16_cg04100190_Bladder Cancer (BC)_TCGA-BLCA_Humanmethylation450_OS	cg04100190	PRDM16	Bladder Cancer (BC)	TCGA-BLCA	Humanmethylation450	OS	1	F	Unclassified	N_Shore	Gender, Age, Race, Ethnicity, Pathologic-Stage	0.598	0.89	0.576-1.375	0.0652	0.156	0.022-1.124
PRDM16_cg00990358_Bladder Cancer (BC)_TCGA-BLCA_Humanmethylation450_OS	cg00990358	PRDM16	Bladder Cancer (BC)	TCGA-BLCA	Humanmethylation450	OS	1	R	Unknown	Unknown	Gender, Age, Race, Ethnicity, Pathologic-Stage	0.0131	0.567	0.363-0.888	2.73E-05	0.375	0.237-0.593
PRDM16_cg05307301_Bladder Cancer (BC)_TCGA-BLCA_Humanmethylation450_OS	cg05307301	PRDM16	Bladder Cancer (BC)	TCGA-BLCA	Humanmethylation450	OS	1	F	Unknown	Island	Gender, Age, Race, Ethnicity, Pathologic-Stage	0.886	1.03	0.668-1.596	0.149	0.428	0.135-1.356
PRDM16_cg17184491_Bladder Cancer (BC)_TCGA-BLCA_Humanmethylation450_OS	cg17184491	PRDM16	Bladder Cancer (BC)	TCGA-BLCA	Humanmethylation450	OS	1	F	Unknown	N_Shore	Gender, Age, Race, Ethnicity, Pathologic-Stage	0.192	0.749	0.486-1.156	0.000305	0.294	0.152-0.572
PRDM16_cg02031397_Bladder Cancer (BC)_TCGA-BLCA_Humanmethylation450_OS	cg02031397	PRDM16	Bladder Cancer (BC)	TCGA-BLCA	Humanmethylation450	OS	1	F	Unknown	Unknown	Gender, Age, Race, Ethnicity, Pathologic-Stage	0.755	1.07	0.695-1.652	0.226	1.57	0.757-3.259
PRDM16_cg21396630_Bladder Cancer (BC)_TCGA-BLCA_Humanmethylation450_OS	cg21396630	PRDM16	Bladder Cancer (BC)	TCGA-BLCA	Humanmethylation450	OS	1	R	Unknown	N_Shore	Gender, Age, Race, Ethnicity, Pathologic-Stage	0.488	0.858	0.556-1.324	0.00374	0.388	0.205-0.736
PRDM16_cg17025661_Bladder Cancer (BC)_TCGA-BLCA_Humanmethylation450_OS	cg17025661	PRDM16	Bladder Cancer (BC)	TCGA-BLCA	Humanmethylation450	OS	1	F	Unknown	N_Shelf	Gender, Age, Race, Ethnicity, Pathologic-Stage	0.375	1.22	0.789-1.876	2.28E-05	3.64	2.003-6.631
PRDM16_cg12428622_Bladder Cancer (BC)_TCGA-BLCA_Humanmethylation450_OS	cg12428622	PRDM16	Bladder Cancer (BC)	TCGA-BLCA	Humanmethylation450	OS	1	F	Unclassified_Cell_type_specific	Unknown	Gender, Age, Race, Ethnicity, Pathologic-Stage	0.262	1.29	0.826-2.018	0.0322	1.72	1.047-2.841
PRDM16_cg15997906_Bladder Cancer (BC)_TCGA-BLCA_Humanmethylation450_OS	cg15997906	PRDM16	Bladder Cancer (BC)	TCGA-BLCA	Humanmethylation450	OS	1	F	Unknown	Island	Gender, Age, Race, Ethnicity, Pathologic-Stage	0.405	1.2	0.779-1.859	0.0146	2.21	1.17-4.172
PRDM16_cg01244651_Bladder Cancer (BC)_TCGA-BLCA_Humanmethylation450_OS	cg01244651	PRDM16	Bladder Cancer (BC)	TCGA-BLCA	Humanmethylation450	OS	1	F	Unknown	N_Shore	Gender, Age, Race, Ethnicity, Pathologic-Stage	0.774	1.07	0.69-1.645	0.0684	1.63	0.964-2.745
PRDM16_cg13393721_Bladder Cancer (BC)_TCGA-BLCA_Humanmethylation450_OS	cg13393721	PRDM16	Bladder Cancer (BC)	TCGA-BLCA	Humanmethylation450	OS	1	R	Unknown	S_Shore	Gender, Age, Race, Ethnicity, Pathologic-Stage	0.54	1.15	0.741-1.772	0.0193	2.7	1.175-6.2
PRDM16_cg26017709_Bladder Cancer (BC)_TCGA-BLCA_Humanmethylation450_OS	cg26017709	PRDM16	Bladder Cancer (BC)	TCGA-BLCA	Humanmethylation450	OS	1	F	Unclassified_Cell_type_specific	N_Shelf	Gender, Age, Race, Ethnicity, Pathologic-Stage	0.397	1.21	0.782-1.862	0.0413	1.62	1.019-2.564
PRDM16_cg01717331_Bladder Cancer (BC)_TCGA-BLCA_Humanmethylation450_OS	cg01717331	PRDM16	Bladder Cancer (BC)	TCGA-BLCA	Humanmethylation450	OS	1	R	Unknown	Unknown	Gender, Age, Race, Ethnicity, Pathologic-Stage	0.023	1.66	1.073-2.571	0.000957	2.13	1.359-3.324
PRDM16_cg24466421_Bladder Cancer (BC)_TCGA-BLCA_Humanmethylation450_OS	cg24466421	PRDM16	Bladder Cancer (BC)	TCGA-BLCA	Humanmethylation450	OS	1	R	Unknown	Unknown	Gender, Age, Race, Ethnicity, Pathologic-Stage	0.722	0.924	0.599-1.427	0.061	0.451	0.196-1.037
PRDM16_cg01079969_Bladder Cancer (BC)_TCGA-BLCA_Humanmethylation450_OS	cg01079969	PRDM16	Bladder Cancer (BC)	TCGA-BLCA	Humanmethylation450	OS	1	F	Unknown	Unknown	Gender, Age, Race, Ethnicity, Pathologic-Stage	0.00823	1.81	1.166-2.817	0.0012	2.34	1.399-3.913
PRDM16_cg01716667_Bladder Cancer (BC)_TCGA-BLCA_Humanmethylation450_OS	cg01716667	PRDM16	Bladder Cancer (BC)	TCGA-BLCA	Humanmethylation450	OS	1	F	Unknown	N_Shelf	Gender, Age, Race, Ethnicity, Pathologic-Stage	0.0818	1.47	0.952-2.274	0.000227	2.27	1.467-3.499
PRDM16_cg22815031_Bladder Cancer (BC)_TCGA-BLCA_Humanmethylation450_OS	cg22815031	PRDM16	Bladder Cancer (BC)	TCGA-BLCA	Humanmethylation450	OS	1	R	Unknown	N_Shelf	Gender, Age, Race, Ethnicity, Pathologic-Stage	0.122	1.42	0.911-2.206	0.0355	2.94	1.076-8.04
PRDM16_cg01812047_Bladder Cancer (BC)_TCGA-BLCA_Humanmethylation450_OS	cg01812047	PRDM16	Bladder Cancer (BC)	TCGA-BLCA	Humanmethylation450	OS	1	F	Unknown	Unknown	Gender, Age, Race, Ethnicity, Pathologic-Stage	0.0842	0.682	0.442-1.053	0.0225	0.575	0.357-0.925
PRDM16_cg16011762_Bladder Cancer (BC)_TCGA-BLCA_Humanmethylation450_OS	cg16011762	PRDM16	Bladder Cancer (BC)	TCGA-BLCA	Humanmethylation450	OS	1	F	Unknown	Island	Gender, Age, Race, Ethnicity, Pathologic-Stage	0.214	0.76	0.493-1.171	6.62E-07	0.238	0.135-0.419
PRDM16_cg13876163_Bladder Cancer (BC)_TCGA-BLCA_Humanmethylation450_OS	cg13876163	PRDM16	Bladder Cancer (BC)	TCGA-BLCA	Humanmethylation450	OS	1	R	Unknown	N_Shelf	Gender, Age, Race, Ethnicity, Pathologic-Stage	0.00342	1.96	1.249-3.074	0.00527	4.18	1.531-11.437
PRDM16_cg14658964_Bladder Cancer (BC)_TCGA-BLCA_Humanmethylation450_OS	cg14658964	PRDM16	Bladder Cancer (BC)	TCGA-BLCA	Humanmethylation450	OS	1	F	Unknown	N_Shore	Gender, Age, Race, Ethnicity, Pathologic-Stage	0.989	1	0.649-1.55	0.0803	0.445	0.18-1.103
PRDM16_cg15502465_Bladder Cancer (BC)_TCGA-BLCA_Humanmethylation450_OS	cg15502465	PRDM16	Bladder Cancer (BC)	TCGA-BLCA	Humanmethylation450	OS	1	F	Unknown	Unknown	Gender, Age, Race, Ethnicity, Pathologic-Stage	0.88	0.967	0.627-1.491	0.0157	0.47	0.255-0.867
PRDM16_cg00904574_Bladder Cancer (BC)_TCGA-BLCA_Humanmethylation450_OS	cg00904574	PRDM16	Bladder Cancer (BC)	TCGA-BLCA	Humanmethylation450	OS	1	F	Unknown	N_Shore	Gender, Age, Race, Ethnicity, Pathologic-Stage	0.677	1.1	0.71-1.692	0.00256	2.01	1.277-3.162
PRDM16_cg17298989_Bladder Cancer (BC)_TCGA-BLCA_Humanmethylation450_OS	cg17298989	PRDM16	Bladder Cancer (BC)	TCGA-BLCA	Humanmethylation450	OS	1	F	Unclassified_Cell_type_specific	N_Shore	Gender, Age, Race, Ethnicity, Pathologic-Stage	0.49	0.858	0.556-1.325	0.0478	0.642	0.414-0.996
PRDM16_cg12630522_Bladder Cancer (BC)_TCGA-BLCA_Humanmethylation450_OS	cg12630522	PRDM16	Bladder Cancer (BC)	TCGA-BLCA	Humanmethylation450	OS	1	F	Unknown	N_Shore	Gender, Age, Race, Ethnicity, Pathologic-Stage	0.0655	1.51	0.974-2.332	0.0062	2.11	1.237-3.611
PRDM16_cg09893068_Bladder Cancer (BC)_TCGA-BLCA_Humanmethylation450_OS	cg09893068	PRDM16	Bladder Cancer (BC)	TCGA-BLCA	Humanmethylation450	OS	1	F	Unclassified_Cell_type_specific	N_Shelf	Gender, Age, Race, Ethnicity, Pathologic-Stage	0.615	1.12	0.724-1.728	0.0501	0.46	0.212-1
PRDM16_cg11155036_Bladder Cancer (BC)_TCGA-BLCA_Humanmethylation450_OS	cg11155036	PRDM16	Bladder Cancer (BC)	TCGA-BLCA	Humanmethylation450	OS	1	R	Unknown	N_Shore	Gender, Age, Race, Ethnicity, Pathologic-Stage	0.469	0.851	0.55-1.317	0.0167	0.388	0.178-0.843
PRDM16_cg01028869_Bladder Cancer (BC)_TCGA-BLCA_Humanmethylation450_OS	cg01028869	PRDM16	Bladder Cancer (BC)	TCGA-BLCA	Humanmethylation450	OS	1	F	Unclassified_Cell_type_specific	Island	Gender, Age, Race, Ethnicity, Pathologic-Stage	0.153	1.37	0.889-2.119	4.14E-05	3.49	1.921-6.35
PRDM16_cg07139668_Bladder Cancer (BC)_TCGA-BLCA_Humanmethylation450_OS	cg07139668	PRDM16	Bladder Cancer (BC)	TCGA-BLCA	Humanmethylation450	OS	1	F	Unknown	N_Shelf	Gender, Age, Race, Ethnicity, Pathologic-Stage	0.0536	0.65	0.42-1.007	0.0226	0.602	0.389-0.931
PRDM16_cg08040035_Bladder Cancer (BC)_TCGA-BLCA_Humanmethylation450_OS	cg08040035	PRDM16	Bladder Cancer (BC)	TCGA-BLCA	Humanmethylation450	OS	1	R	Unknown	Island	Gender, Age, Race, Ethnicity, Pathologic-Stage	0.711	0.921	0.597-1.422	0.0119	3.19	1.293-7.895
PRDM16_cg18261491_Bladder Cancer (BC)_TCGA-BLCA_Humanmethylation450_OS	cg18261491	PRDM16	Bladder Cancer (BC)	TCGA-BLCA	Humanmethylation450	OS	1	F	Unknown	N_Shelf	Gender, Age, Race, Ethnicity, Pathologic-Stage	0.0596	0.655	0.422-1.017	0.0556	0.146	0.02-1.047
PRDM16_cg11461030_Bladder Cancer (BC)_TCGA-BLCA_Humanmethylation450_OS	cg11461030	PRDM16	Bladder Cancer (BC)	TCGA-BLCA	Humanmethylation450	OS	1	F	Unknown	N_Shore	Gender, Age, Race, Ethnicity, Pathologic-Stage	0.671	1.1	0.712-1.696	0.0193	2.29	1.144-4.585
PRDM16_cg25019343_Bladder Cancer (BC)_TCGA-BLCA_Humanmethylation450_OS	cg25019343	PRDM16	Bladder Cancer (BC)	TCGA-BLCA	Humanmethylation450	OS	1	R	Unknown	Unknown	Gender, Age, Race, Ethnicity, Pathologic-Stage	0.691	1.09	0.706-1.692	0.0767	0.168	0.023-1.21
PRDM16_cg12812068_Bladder Cancer (BC)_TCGA-BLCA_Humanmethylation450_OS	cg12812068	PRDM16	Bladder Cancer (BC)	TCGA-BLCA	Humanmethylation450	OS	1	F	Unknown	N_Shore	Gender, Age, Race, Ethnicity, Pathologic-Stage	0.352	0.813	0.526-1.257	0.0476	0.362	0.132-0.989
PRDM16_cg06534726_Bladder Cancer (BC)_TCGA-BLCA_Humanmethylation450_OS	cg06534726	PRDM16	Bladder Cancer (BC)	TCGA-BLCA	Humanmethylation450	OS	1	R	Unknown	Unknown	Gender, Age, Race, Ethnicity, Pathologic-Stage	0.0658	0.663	0.427-1.027	0.0259	0.611	0.396-0.942
PRDM16_cg04138976_Bladder Cancer (BC)_TCGA-BLCA_Humanmethylation450_OS	cg04138976	PRDM16	Bladder Cancer (BC)	TCGA-BLCA	Humanmethylation450	OS	1	R	Unknown	Unknown	Gender, Age, Race, Ethnicity, Pathologic-Stage	0.662	0.907	0.587-1.402	0.0818	0.409	0.149-1.119
PRDM16_cg20623943_Bladder Cancer (BC)_TCGA-BLCA_Humanmethylation450_OS	cg20623943	PRDM16	Bladder Cancer (BC)	TCGA-BLCA	Humanmethylation450	OS	1	F	Unknown	Island	Gender, Age, Race, Ethnicity, Pathologic-Stage	0.0141	1.73	1.117-2.688	0.000835	2.12	1.365-3.299
PRDM16_cg00094006_Bladder Cancer (BC)_TCGA-BLCA_Humanmethylation450_OS	cg00094006	PRDM16	Bladder Cancer (BC)	TCGA-BLCA	Humanmethylation450	OS	1	R	Unknown	Unknown	Gender, Age, Race, Ethnicity, Pathologic-Stage	0.796	0.945	0.612-1.457	0.048	0.583	0.341-0.995
PRDM16_cg08258582_Bladder Cancer (BC)_TCGA-BLCA_Humanmethylation450_OS	cg08258582	PRDM16	Bladder Cancer (BC)	TCGA-BLCA	Humanmethylation450	OS	1	F	Unknown	Unknown	Gender, Age, Race, Ethnicity, Pathologic-Stage	0.177	0.741	0.479-1.146	0.0451	0.631	0.402-0.99
PRDM16_cg18376692_Bladder Cancer (BC)_TCGA-BLCA_Humanmethylation450_OS	cg18376692	PRDM16	Bladder Cancer (BC)	TCGA-BLCA	Humanmethylation450	OS	1	F	Unknown	Unknown	Gender, Age, Race, Ethnicity, Pathologic-Stage	0.012	0.57	0.368-0.884	6.73E-06	0.306	0.183-0.513
PRDM16_cg01511557_Bladder Cancer (BC)_TCGA-BLCA_Humanmethylation450_OS	cg01511557	PRDM16	Bladder Cancer (BC)	TCGA-BLCA	Humanmethylation450	OS	1	F	Unclassified_Cell_type_specific	S_Shore	Gender, Age, Race, Ethnicity, Pathologic-Stage	0.633	0.899	0.582-1.389	0.00881	0.479	0.277-0.831
PRDM16_cg07099107_Bladder Cancer (BC)_TCGA-BLCA_Humanmethylation450_OS	cg07099107	PRDM16	Bladder Cancer (BC)	TCGA-BLCA	Humanmethylation450	OS	1	F	Unknown	Unknown	Gender, Age, Race, Ethnicity, Pathologic-Stage	0.419	1.2	0.775-1.845	0.0275	1.99	1.079-3.681
PRDM16_cg13562446_Bladder Cancer (BC)_TCGA-BLCA_Humanmethylation450_OS	cg13562446	PRDM16	Bladder Cancer (BC)	TCGA-BLCA	Humanmethylation450	OS	1	R	Unknown	N_Shelf	Gender, Age, Race, Ethnicity, Pathologic-Stage	0.0277	1.64	1.056-2.544	0.000457	3.71	1.782-7.725
PRDM16_cg23250085_Bladder Cancer (BC)_TCGA-BLCA_Humanmethylation450_OS	cg23250085	PRDM16	Bladder Cancer (BC)	TCGA-BLCA	Humanmethylation450	OS	1	F	Unknown	S_Shore	Gender, Age, Race, Ethnicity, Pathologic-Stage	0.423	0.837	0.543-1.292	0.0949	0.685	0.439-1.068
PRDM16_cg08162389_Bladder Cancer (BC)_TCGA-BLCA_Humanmethylation450_OS	cg08162389	PRDM16	Bladder Cancer (BC)	TCGA-BLCA	Humanmethylation450	OS	1	F	Unknown	Unknown	Gender, Age, Race, Ethnicity, Pathologic-Stage	0.773	0.938	0.608-1.447	0.106	0.564	0.282-1.128
PRDM16_cg11815448_Bladder Cancer (BC)_TCGA-BLCA_Humanmethylation450_OS	cg11815448	PRDM16	Bladder Cancer (BC)	TCGA-BLCA	Humanmethylation450	OS	1	F	Unclassified_Cell_type_specific	N_Shelf	Gender, Age, Race, Ethnicity, Pathologic-Stage	3.78E-05	2.71	1.688-4.363	1.31E-06	3.05	1.94-4.786
PRDM16_cg16646600_Bladder Cancer (BC)_TCGA-BLCA_Humanmethylation450_OS	cg16646600	PRDM16	Bladder Cancer (BC)	TCGA-BLCA	Humanmethylation450	OS	1	F	Unclassified	Island	Gender, Age, Race, Ethnicity, Pathologic-Stage	0.0228	0.596	0.382-0.931	2.56E-05	0.368	0.231-0.586
PRDM16_cg04986304_Bladder Cancer (BC)_TCGA-BLCA_Humanmethylation450_OS	cg04986304	PRDM16	Bladder Cancer (BC)	TCGA-BLCA	Humanmethylation450	OS	1	R	Unknown	Unknown	Gender, Age, Race, Ethnicity, Pathologic-Stage	0.468	0.851	0.551-1.315	0.248	1.46	0.77-2.75
PRDM16_cg10266490_Bladder Cancer (BC)_TCGA-BLCA_Humanmethylation450_OS	cg10266490	PRDM16	Bladder Cancer (BC)	TCGA-BLCA	Humanmethylation450	OS	1	R	Unknown	N_Shore	Gender, Age, Race, Ethnicity, Pathologic-Stage	0.483	0.856	0.555-1.32	0.0149	0.489	0.275-0.87
PRDM16_cg13067194_Bladder Cancer (BC)_TCGA-BLCA_Humanmethylation450_OS	cg13067194	PRDM16	Bladder Cancer (BC)	TCGA-BLCA	Humanmethylation450	OS	1	R	Unknown	N_Shelf	Gender, Age, Race, Ethnicity, Pathologic-Stage	0.191	1.33	0.865-2.059	0.0176	2.43	1.168-5.065
PRDM16_cg17901584_Bladder Cancer (BC)_TCGA-BLCA_Humanmethylation450_OS	cg17901584	PRDM16	Bladder Cancer (BC)	TCGA-BLCA	Humanmethylation450	OS	1	R	Unclassified_Cell_type_specific	S_Shelf	Gender, Age, Race, Ethnicity, Pathologic-Stage	0.667	1.1	0.713-1.696	0.082	0.287	0.07-1.172
PRDM16_cg19083779_Bladder Cancer (BC)_TCGA-BLCA_Humanmethylation450_OS	cg19083779	PRDM16	Bladder Cancer (BC)	TCGA-BLCA	Humanmethylation450	OS	1	R	Unknown	Unknown	Gender, Age, Race, Ethnicity, Pathologic-Stage	0.418	1.2	0.776-1.845	0.112	4.96	0.69-35.642
PRDM16_cg09684245_Bladder Cancer (BC)_TCGA-BLCA_Humanmethylation450_OS	cg09684245	PRDM16	Bladder Cancer (BC)	TCGA-BLCA	Humanmethylation450	OS	1	R	Unknown	Island	Gender, Age, Race, Ethnicity, Pathologic-Stage	0.677	1.1	0.711-1.693	0.00663	2.04	1.219-3.405
PRDM16_cg09818265_Bladder Cancer (BC)_TCGA-BLCA_Humanmethylation450_OS	cg09818265	PRDM16	Bladder Cancer (BC)	TCGA-BLCA	Humanmethylation450	OS	1	R	Unknown	Island	Gender, Age, Race, Ethnicity, Pathologic-Stage	0.16	0.732	0.474-1.131	0.012	0.345	0.15-0.791
PRDM16_cg01770707_Bladder Cancer (BC)_TCGA-BLCA_Humanmethylation450_OS	cg01770707	PRDM16	Bladder Cancer (BC)	TCGA-BLCA	Humanmethylation450	OS	1	F	Unclassified_Cell_type_specific	N_Shelf	Gender, Age, Race, Ethnicity, Pathologic-Stage	0.299	0.795	0.515-1.227	0.00756	0.37	0.178-0.767
PRDM16_cg08625289_Bladder Cancer (BC)_TCGA-BLCA_Humanmethylation450_OS	cg08625289	PRDM16	Bladder Cancer (BC)	TCGA-BLCA	Humanmethylation450	OS	1	F	Unknown	S_Shore	Gender, Age, Race, Ethnicity, Pathologic-Stage	0.933	1.02	0.658-1.577	0.011	0.499	0.292-0.853
PRDM16_cg16398581_Bladder Cancer (BC)_TCGA-BLCA_Humanmethylation450_OS	cg16398581	PRDM16	Bladder Cancer (BC)	TCGA-BLCA	Humanmethylation450	OS	1	F	Unknown	Island	Gender, Age, Race, Ethnicity, Pathologic-Stage	0.106	0.698	0.451-1.08	0.00477	0.19	0.06-0.602
PRDM16_cg00502597_Bladder Cancer (BC)_TCGA-BLCA_Humanmethylation450_OS	cg00502597	PRDM16	Bladder Cancer (BC)	TCGA-BLCA	Humanmethylation450	OS	1	R	Unknown	Unknown	Gender, Age, Race, Ethnicity, Pathologic-Stage	0.549	0.876	0.568-1.351	0.0435	0.632	0.405-0.987
PRDM16_cg12450567_Bladder Cancer (BC)_TCGA-BLCA_Humanmethylation450_OS	cg12450567	PRDM16	Bladder Cancer (BC)	TCGA-BLCA	Humanmethylation450	OS	1	R	Unknown	Unknown	Gender, Age, Race, Ethnicity, Pathologic-Stage	0.00547	1.9	1.208-2.984	0.0015	2.05	1.317-3.199
PRDM16_cg00819857_Bladder Cancer (BC)_TCGA-BLCA_Humanmethylation450_OS	cg00819857	PRDM16	Bladder Cancer (BC)	TCGA-BLCA	Humanmethylation450	OS	1	R	Unknown	Island	Gender, Age, Race, Ethnicity, Pathologic-Stage	0.228	0.764	0.493-1.184	0.0464	0.626	0.394-0.993
PRDM16_cg09353705_Bladder Cancer (BC)_TCGA-BLCA_Humanmethylation450_OS	cg09353705	PRDM16	Bladder Cancer (BC)	TCGA-BLCA	Humanmethylation450	OS	1	F	Unknown	N_Shore	Gender, Age, Race, Ethnicity, Pathologic-Stage	0.714	1.08	0.703-1.674	0.0251	9.53	1.325-68.485
PRDM16_cg02994863_Bladder Cancer (BC)_TCGA-BLCA_Humanmethylation450_OS	cg02994863	PRDM16	Bladder Cancer (BC)	TCGA-BLCA	Humanmethylation450	OS	1	R	Unknown	N_Shore	Gender, Age, Race, Ethnicity, Pathologic-Stage	0.716	1.08	0.703-1.672	0.00518	2.15	1.256-3.665
PRDM16_cg19754554_Bladder Cancer (BC)_TCGA-BLCA_Humanmethylation450_OS	cg19754554	PRDM16	Bladder Cancer (BC)	TCGA-BLCA	Humanmethylation450	OS	1	R	Unknown	N_Shore	Gender, Age, Race, Ethnicity, Pathologic-Stage	0.411	1.2	0.776-1.858	0.144	1.39	0.893-2.175
PRDM16_cg22875643_Bladder Cancer (BC)_TCGA-BLCA_Humanmethylation450_OS	cg22875643	PRDM16	Bladder Cancer (BC)	TCGA-BLCA	Humanmethylation450	OS	1	F	Unknown	Island	Gender, Age, Race, Ethnicity, Pathologic-Stage	0.637	1.11	0.719-1.713	0.0415	1.58	1.018-2.439
PRDM16_cg15991072_Bladder Cancer (BC)_TCGA-BLCA_Humanmethylation450_OS	cg15991072	PRDM16	Bladder Cancer (BC)	TCGA-BLCA	Humanmethylation450	OS	1	F	Unknown	S_Shelf	Gender, Age, Race, Ethnicity, Pathologic-Stage	0.577	1.13	0.733-1.747	0.202	0.662	0.351-1.249
PRDM16_cg21808707_Bladder Cancer (BC)_TCGA-BLCA_Humanmethylation450_OS	cg21808707	PRDM16	Bladder Cancer (BC)	TCGA-BLCA	Humanmethylation450	OS	1	R	Unclassified_Cell_type_specific	Island	Gender, Age, Race, Ethnicity, Pathologic-Stage	0.357	1.23	0.795-1.892	0.0884	1.56	0.935-2.611
PRDM16_cg26426334_Bladder Cancer (BC)_TCGA-BLCA_Humanmethylation450_OS	cg26426334	PRDM16	Bladder Cancer (BC)	TCGA-BLCA	Humanmethylation450	OS	1	F	Unknown	Island	Gender, Age, Race, Ethnicity, Pathologic-Stage	0.617	0.895	0.58-1.382	0.119	1.79	0.861-3.714
PRDM16_cg08413469_Bladder Cancer (BC)_TCGA-BLCA_Humanmethylation450_OS	cg08413469	PRDM16	Bladder Cancer (BC)	TCGA-BLCA	Humanmethylation450	OS	1	F	Unknown	S_Shore	Gender, Age, Race, Ethnicity, Pathologic-Stage	0.879	1.03	0.67-1.595	0.0312	0.53	0.297-0.944
PRDM16_cg10203943_Bladder Cancer (BC)_TCGA-BLCA_Humanmethylation450_OS	cg10203943	PRDM16	Bladder Cancer (BC)	TCGA-BLCA	Humanmethylation450	OS	1	F	Unknown	Island	Gender, Age, Race, Ethnicity, Pathologic-Stage	0.243	0.767	0.492-1.197	0.0108	0.505	0.298-0.854
PRDM16_cg17868936_Bladder Cancer (BC)_TCGA-BLCA_Humanmethylation450_OS	cg17868936	PRDM16	Bladder Cancer (BC)	TCGA-BLCA	Humanmethylation450	OS	1	F	Unknown	Unknown	Gender, Age, Race, Ethnicity, Pathologic-Stage	0.649	1.11	0.717-1.708	0.0371	0.531	0.293-0.963
PRDM16_cg27478651_Bladder Cancer (BC)_TCGA-BLCA_Humanmethylation450_OS	cg27478651	PRDM16	Bladder Cancer (BC)	TCGA-BLCA	Humanmethylation450	OS	1	R	Unknown	N_Shore	Gender, Age, Race, Ethnicity, Pathologic-Stage	0.194	1.33	0.864-2.059	0.00253	3.61	1.569-8.293
PRDM16_cg22035229_Bladder Cancer (BC)_TCGA-BLCA_Humanmethylation450_OS	cg22035229	PRDM16	Bladder Cancer (BC)	TCGA-BLCA	Humanmethylation450	OS	1	R	Unknown	Unknown	Gender, Age, Race, Ethnicity, Pathologic-Stage	0.459	0.849	0.55-1.31	0.0258	0.527	0.3-0.926
PRDM16_cg18116902_Bladder Cancer (BC)_TCGA-BLCA_Humanmethylation450_OS	cg18116902	PRDM16	Bladder Cancer (BC)	TCGA-BLCA	Humanmethylation450	OS	1	R	Unclassified_Cell_type_specific	Island	Gender, Age, Race, Ethnicity, Pathologic-Stage	0.186	1.34	0.868-2.072	0.00245	2.22	1.325-3.718
PRDM16_cg07161166_Bladder Cancer (BC)_TCGA-BLCA_Humanmethylation450_OS	cg07161166	PRDM16	Bladder Cancer (BC)	TCGA-BLCA	Humanmethylation450	OS	1	R	Unclassified_Cell_type_specific	Island	Gender, Age, Race, Ethnicity, Pathologic-Stage	0.165	0.729	0.467-1.139	0.0403	0.387	0.157-0.959
PRDM16_cg05938683_Bladder Cancer (BC)_TCGA-BLCA_Humanmethylation450_OS	cg05938683	PRDM16	Bladder Cancer (BC)	TCGA-BLCA	Humanmethylation450	OS	1	R	Unclassified_Cell_type_specific	N_Shelf	Gender, Age, Race, Ethnicity, Pathologic-Stage	0.0879	1.46	0.945-2.26	5.86E-05	3.74	1.965-7.113
PRDM16_cg07725206_Bladder Cancer (BC)_TCGA-BLCA_Humanmethylation450_OS	cg07725206	PRDM16	Bladder Cancer (BC)	TCGA-BLCA	Humanmethylation450	OS	1	R	Unknown	Unknown	Gender, Age, Race, Ethnicity, Pathologic-Stage	0.601	0.891	0.578-1.374	0.000306	0.42	0.262-0.673
PRDM16_cg06631184_Bladder Cancer (BC)_TCGA-BLCA_Humanmethylation450_OS	cg06631184	PRDM16	Bladder Cancer (BC)	TCGA-BLCA	Humanmethylation450	OS	1	R	Unknown	Unknown	Gender, Age, Race, Ethnicity, Pathologic-Stage	0.0326	0.619	0.399-0.961	0.000581	0.374	0.214-0.655
PRDM16_cg10690677_Bladder Cancer (BC)_TCGA-BLCA_Humanmethylation450_OS	cg10690677	PRDM16	Bladder Cancer (BC)	TCGA-BLCA	Humanmethylation450	OS	1	F	Unknown	Unknown	Gender, Age, Race, Ethnicity, Pathologic-Stage	0.376	0.822	0.533-1.268	2.78E-05	0.3	0.171-0.527
PRDM16_cg25465019_Bladder Cancer (BC)_TCGA-BLCA_Humanmethylation450_OS	cg25465019	PRDM16	Bladder Cancer (BC)	TCGA-BLCA	Humanmethylation450	OS	1	R	Unknown	S_Shore	Gender, Age, Race, Ethnicity, Pathologic-Stage	0.0258	1.66	1.063-2.578	0.00726	1.88	1.186-2.989
PRDM16_cg22532907_Bladder Cancer (BC)_TCGA-BLCA_Humanmethylation450_OS	cg22532907	PRDM16	Bladder Cancer (BC)	TCGA-BLCA	Humanmethylation450	OS	1	F	Unknown	Island	Gender, Age, Race, Ethnicity, Pathologic-Stage	0.656	1.1	0.716-1.702	0.0285	2.27	1.09-4.707
PRDM16_cg11412129_Bladder Cancer (BC)_TCGA-BLCA_Humanmethylation450_OS	cg11412129	PRDM16	Bladder Cancer (BC)	TCGA-BLCA	Humanmethylation450	OS	1	F	Unknown	Unknown	Gender, Age, Race, Ethnicity, Pathologic-Stage	0.376	0.822	0.532-1.269	0.121	0.21	0.029-1.508
PRDM16_cg13486820_Bladder Cancer (BC)_TCGA-BLCA_Humanmethylation450_OS	cg13486820	PRDM16	Bladder Cancer (BC)	TCGA-BLCA	Humanmethylation450	OS	1	F	Unclassified_Cell_type_specific	Island	Gender, Age, Race, Ethnicity, Pathologic-Stage	0.895	1.03	0.666-1.591	0.0225	0.475	0.251-0.901
PRDM16_cg25202302_Bladder Cancer (BC)_TCGA-BLCA_Humanmethylation450_OS	cg25202302	PRDM16	Bladder Cancer (BC)	TCGA-BLCA	Humanmethylation450	OS	1	F	Unclassified_Cell_type_specific	Island	Gender, Age, Race, Ethnicity, Pathologic-Stage	0.475	0.854	0.553-1.317	0.175	1.55	0.822-2.935
PRDM16_cg07017454_Bladder Cancer (BC)_TCGA-BLCA_Humanmethylation450_OS	cg07017454	PRDM16	Bladder Cancer (BC)	TCGA-BLCA	Humanmethylation450	OS	1	F	Unknown	Unknown	Gender, Age, Race, Ethnicity, Pathologic-Stage	0.0891	0.682	0.439-1.06	0.018	0.593	0.384-0.914
PRDM16_cg26054395_Bladder Cancer (BC)_TCGA-BLCA_Humanmethylation450_OS	cg26054395	PRDM16	Bladder Cancer (BC)	TCGA-BLCA	Humanmethylation450	OS	1	F	Unknown	S_Shore	Gender, Age, Race, Ethnicity, Pathologic-Stage	0.692	1.09	0.708-1.684	0.106	5.09	0.708-36.571
PRDM16_cg15589930_Bladder Cancer (BC)_TCGA-BLCA_Humanmethylation450_OS	cg15589930	PRDM16	Bladder Cancer (BC)	TCGA-BLCA	Humanmethylation450	OS	1	R	Unknown	S_Shore	Gender, Age, Race, Ethnicity, Pathologic-Stage	0.851	1.04	0.675-1.61	0.0623	2	0.965-4.164
PRDM16_cg01807748_Bladder Cancer (BC)_TCGA-BLCA_Humanmethylation450_OS	cg01807748	PRDM16	Bladder Cancer (BC)	TCGA-BLCA	Humanmethylation450	OS	1	R	Unclassified_Cell_type_specific	Island	Gender, Age, Race, Ethnicity, Pathologic-Stage	0.373	1.22	0.789-1.885	0.00318	3	1.446-6.224
PRDM16_cg04293733_Bladder Cancer (BC)_TCGA-BLCA_Humanmethylation450_OS	cg04293733	PRDM16	Bladder Cancer (BC)	TCGA-BLCA	Humanmethylation450	OS	1	F	Unknown	Unknown	Gender, Age, Race, Ethnicity, Pathologic-Stage	0.851	0.959	0.622-1.48	0.083	1.69	0.934-3.07
PRDM16_cg10538719_Bladder Cancer (BC)_TCGA-BLCA_Humanmethylation450_OS	cg10538719	PRDM16	Bladder Cancer (BC)	TCGA-BLCA	Humanmethylation450	OS	1	R	Unclassified_Cell_type_specific	S_Shore	Gender, Age, Race, Ethnicity, Pathologic-Stage	0.0672	1.53	0.97-2.425	0.0113	2.16	1.19-3.925
PRDM16_cg19753230_Bladder Cancer (BC)_TCGA-BLCA_Humanmethylation450_OS	cg19753230	PRDM16	Bladder Cancer (BC)	TCGA-BLCA	Humanmethylation450	OS	1	F	Unclassified_Cell_type_specific	Unknown	Gender, Age, Race, Ethnicity, Pathologic-Stage	0.0282	1.64	1.054-2.543	0.00442	2.04	1.248-3.321
PRDM16_cg06527153_Bladder Cancer (BC)_TCGA-BLCA_Humanmethylation450_OS	cg06527153	PRDM16	Bladder Cancer (BC)	TCGA-BLCA	Humanmethylation450	OS	1	F	Unclassified_Cell_type_specific	Island	Gender, Age, Race, Ethnicity, Pathologic-Stage	2.91E-08	4.03	2.465-6.605	2.10E-08	4.09	2.498-6.69
PRDM16_cg11143325_Bladder Cancer (BC)_TCGA-BLCA_Humanmethylation450_OS	cg11143325	PRDM16	Bladder Cancer (BC)	TCGA-BLCA	Humanmethylation450	OS	1	R	Unknown	S_Shore	Gender, Age, Race, Ethnicity, Pathologic-Stage	0.2	1.33	0.86-2.054	0.0599	6.64	0.924-47.748
PRDM16_cg00683961_Bladder Cancer (BC)_TCGA-BLCA_Humanmethylation450_OS	cg00683961	PRDM16	Bladder Cancer (BC)	TCGA-BLCA	Humanmethylation450	OS	1	R	Unknown	S_Shore	Gender, Age, Race, Ethnicity, Pathologic-Stage	0.502	1.16	0.752-1.789	0.019	1.74	1.095-2.762
PRDM16_cg26839284_Bladder Cancer (BC)_TCGA-BLCA_Humanmethylation450_OS	cg26839284	PRDM16	Bladder Cancer (BC)	TCGA-BLCA	Humanmethylation450	OS	1	F	Unknown	N_Shelf	Gender, Age, Race, Ethnicity, Pathologic-Stage	0.907	0.974	0.631-1.505	0.0962	3.29	0.809-13.404
PRDM16_cg26363634_Bladder Cancer (BC)_TCGA-BLCA_Humanmethylation450_OS	cg26363634	PRDM16	Bladder Cancer (BC)	TCGA-BLCA	Humanmethylation450	OS	1	F	Unclassified_Cell_type_specific	Unknown	Gender, Age, Race, Ethnicity, Pathologic-Stage	0.0872	1.46	0.946-2.255	0.00747	6.79	1.669-27.628
PRDM16_cg01564068_Bladder Cancer (BC)_TCGA-BLCA_Humanmethylation450_OS	cg01564068	PRDM16	Bladder Cancer (BC)	TCGA-BLCA	Humanmethylation450	OS	1	F	Unknown	S_Shelf	Gender, Age, Race, Ethnicity, Pathologic-Stage	0.435	1.19	0.771-1.833	0.0444	4.23	1.037-17.258
PRDM16_cg00491404_Bladder Cancer (BC)_TCGA-BLCA_Humanmethylation450_OS	cg00491404	PRDM16	Bladder Cancer (BC)	TCGA-BLCA	Humanmethylation450	OS	1	F	Unknown	Unknown	Gender, Age, Race, Ethnicity, Pathologic-Stage	0.662	1.1	0.713-1.702	0.00457	2.26	1.286-3.957
PRDM16_cg22621745_Bladder Cancer (BC)_TCGA-BLCA_Humanmethylation450_OS	cg22621745	PRDM16	Bladder Cancer (BC)	TCGA-BLCA	Humanmethylation450	OS	1	R	Unknown	S_Shelf	Gender, Age, Race, Ethnicity, Pathologic-Stage	0.477	1.17	0.758-1.806	0.0545	3.1	0.978-9.822
PRDM16_cg25973580_Bladder Cancer (BC)_TCGA-BLCA_Humanmethylation450_OS	cg25973580	PRDM16	Bladder Cancer (BC)	TCGA-BLCA	Humanmethylation450	OS	1	F	Unknown	N_Shore	Gender, Age, Race, Ethnicity, Pathologic-Stage	0.691	0.916	0.594-1.413	0.112	0.32	0.079-1.304
PRDM16_cg23987054_Bladder Cancer (BC)_TCGA-BLCA_Humanmethylation450_OS	cg23987054	PRDM16	Bladder Cancer (BC)	TCGA-BLCA	Humanmethylation450	OS	1	R	Unclassified_Cell_type_specific	N_Shelf	Gender, Age, Race, Ethnicity, Pathologic-Stage	0.0447	1.57	1.011-2.426	0.000422	2.29	1.443-3.618
PRDM16_cg19269039_Bladder Cancer (BC)_TCGA-BLCA_Humanmethylation450_OS	cg19269039	PRDM16	Bladder Cancer (BC)	TCGA-BLCA	Humanmethylation450	OS	1	F	Unknown	S_Shore	Gender, Age, Race, Ethnicity, Pathologic-Stage	0.181	1.35	0.871-2.08	0.000633	3.17	1.636-6.146
PRDM16_cg12398575_Bladder Cancer (BC)_TCGA-BLCA_Humanmethylation450_OS	cg12398575	PRDM16	Bladder Cancer (BC)	TCGA-BLCA	Humanmethylation450	OS	1	F	Unclassified_Cell_type_specific	Unknown	Gender, Age, Race, Ethnicity, Pathologic-Stage	0.171	0.738	0.478-1.14	0.0111	0.484	0.276-0.847
PRDM16_cg10231742_Bladder Cancer (BC)_TCGA-BLCA_Humanmethylation450_OS	cg10231742	PRDM16	Bladder Cancer (BC)	TCGA-BLCA	Humanmethylation450	OS	1	R	Unknown	S_Shore	Gender, Age, Race, Ethnicity, Pathologic-Stage	0.0165	1.72	1.104-2.667	0.00274	2.76	1.419-5.349
PRDM16_cg20490088_Bladder Cancer (BC)_TCGA-BLCA_Humanmethylation450_OS	cg20490088	PRDM16	Bladder Cancer (BC)	TCGA-BLCA	Humanmethylation450	OS	1	R	Unknown	Unknown	Gender, Age, Race, Ethnicity, Pathologic-Stage	0.0129	0.569	0.364-0.887	0.000841	0.474	0.306-0.735
PRDM16_cg18967091_Bladder Cancer (BC)_TCGA-BLCA_Humanmethylation450_OS	cg18967091	PRDM16	Bladder Cancer (BC)	TCGA-BLCA	Humanmethylation450	OS	1	R	Unclassified_Cell_type_specific	Island	Gender, Age, Race, Ethnicity, Pathologic-Stage	0.0102	0.559	0.359-0.871	3.03E-05	0.397	0.258-0.613
PRDM16_cg27414885_Bladder Cancer (BC)_TCGA-BLCA_Humanmethylation450_OS	cg27414885	PRDM16	Bladder Cancer (BC)	TCGA-BLCA	Humanmethylation450	OS	1	F	Unclassified_Cell_type_specific	S_Shelf	Gender, Age, Race, Ethnicity, Pathologic-Stage	0.236	0.767	0.494-1.189	0.0847	0.583	0.316-1.076
PRDM16_cg03525385_Bladder Cancer (BC)_TCGA-BLCA_Humanmethylation450_OS	cg03525385	PRDM16	Bladder Cancer (BC)	TCGA-BLCA	Humanmethylation450	OS	1	R	Unclassified_Cell_type_specific	Unknown	Gender, Age, Race, Ethnicity, Pathologic-Stage	0.522	1.15	0.746-1.782	0.143	1.56	0.86-2.823
PRDM16_cg11806528_Bladder Cancer (BC)_TCGA-BLCA_Humanmethylation450_OS	cg11806528	PRDM16	Bladder Cancer (BC)	TCGA-BLCA	Humanmethylation450	OS	1	F	Unknown	Unknown	Gender, Age, Race, Ethnicity, Pathologic-Stage	0.342	0.808	0.522-1.253	0.138	1.74	0.837-3.605
PRDM16_cg10883612_Bladder Cancer (BC)_TCGA-BLCA_Humanmethylation450_OS	cg10883612	PRDM16	Bladder Cancer (BC)	TCGA-BLCA	Humanmethylation450	OS	1	F	Unknown	N_Shore	Gender, Age, Race, Ethnicity, Pathologic-Stage	0.413	0.834	0.54-1.288	0.067	0.34	0.107-1.078
PRDM16_cg18144065_Bladder Cancer (BC)_TCGA-BLCA_Humanmethylation450_OS	cg18144065	PRDM16	Bladder Cancer (BC)	TCGA-BLCA	Humanmethylation450	OS	1	F	Unknown	N_Shore	Gender, Age, Race, Ethnicity, Pathologic-Stage	0.0668	0.655	0.416-1.03	0.0183	0.587	0.378-0.914
PRDM16_cg16253132_Bladder Cancer (BC)_TCGA-BLCA_Humanmethylation450_OS	cg16253132	PRDM16	Bladder Cancer (BC)	TCGA-BLCA	Humanmethylation450	OS	1	F	Unclassified_Cell_type_specific	Island	Gender, Age, Race, Ethnicity, Pathologic-Stage	0.186	1.34	0.868-2.078	0.00135	3.32	1.594-6.927
PRDM16_cg01792145_Bladder Cancer (BC)_TCGA-BLCA_Humanmethylation450_OS	cg01792145	PRDM16	Bladder Cancer (BC)	TCGA-BLCA	Humanmethylation450	OS	1	F	Unclassified	Island	Gender, Age, Race, Ethnicity, Pathologic-Stage	0.281	1.28	0.819-1.984	0.00636	1.85	1.19-2.888
PRDM16_cg07423363_Bladder Cancer (BC)_TCGA-BLCA_Humanmethylation450_OS	cg07423363	PRDM16	Bladder Cancer (BC)	TCGA-BLCA	Humanmethylation450	OS	1	R	Unknown	N_Shore	Gender, Age, Race, Ethnicity, Pathologic-Stage	0.47	1.17	0.761-1.81	0.0211	1.73	1.086-2.759
PRDM16_cg07398561_Bladder Cancer (BC)_TCGA-BLCA_Humanmethylation450_OS	cg07398561	PRDM16	Bladder Cancer (BC)	TCGA-BLCA	Humanmethylation450	OS	1	F	Unknown	S_Shore	Gender, Age, Race, Ethnicity, Pathologic-Stage	0.134	1.39	0.903-2.149	0.0119	2.11	1.179-3.762
PRDM16_cg01522456_Bladder Cancer (BC)_TCGA-BLCA_Humanmethylation450_OS	cg01522456	PRDM16	Bladder Cancer (BC)	TCGA-BLCA	Humanmethylation450	OS	1	F	Unknown	Unknown	Gender, Age, Race, Ethnicity, Pathologic-Stage	0.429	1.19	0.772-1.84	0.0317	1.92	1.059-3.47
PRDM16_cg22572159_Bladder Cancer (BC)_TCGA-BLCA_Humanmethylation450_OS	cg22572159	PRDM16	Bladder Cancer (BC)	TCGA-BLCA	Humanmethylation450	OS	1	R	Unknown	N_Shore	Gender, Age, Race, Ethnicity, Pathologic-Stage	0.798	0.945	0.612-1.458	0.0803	0.286	0.07-1.163
PRDM16_cg17722354_Bladder Cancer (BC)_TCGA-BLCA_Humanmethylation450_OS	cg17722354	PRDM16	Bladder Cancer (BC)	TCGA-BLCA	Humanmethylation450	OS	1	F	Unknown	N_Shore	Gender, Age, Race, Ethnicity, Pathologic-Stage	0.527	1.15	0.745-1.777	0.00154	2.49	1.415-4.372
PRDM16_cg11160820_Bladder Cancer (BC)_TCGA-BLCA_Humanmethylation450_OS	cg11160820	PRDM16	Bladder Cancer (BC)	TCGA-BLCA	Humanmethylation450	OS	1	R	Unknown	Island	Gender, Age, Race, Ethnicity, Pathologic-Stage	0.495	1.16	0.754-1.794	0.0716	1.53	0.963-2.425
PRDM16_cg12614148_Bladder Cancer (BC)_TCGA-BLCA_Humanmethylation450_OS	cg12614148	PRDM16	Bladder Cancer (BC)	TCGA-BLCA	Humanmethylation450	OS	1	R	Unclassified	N_Shelf	Gender, Age, Race, Ethnicity, Pathologic-Stage	0.441	1.19	0.768-1.835	0.0112	2.93	1.276-6.732
PRDM16_cg02152120_Bladder Cancer (BC)_TCGA-BLCA_Humanmethylation450_OS	cg02152120	PRDM16	Bladder Cancer (BC)	TCGA-BLCA	Humanmethylation450	OS	1	R	Unclassified_Cell_type_specific	N_Shore	Gender, Age, Race, Ethnicity, Pathologic-Stage	0.174	0.735	0.471-1.146	0.00412	0.482	0.293-0.794
PRDM16_cg07820868_Bladder Cancer (BC)_TCGA-BLCA_Humanmethylation450_OS	cg07820868	PRDM16	Bladder Cancer (BC)	TCGA-BLCA	Humanmethylation450	OS	1	R	Unknown	Island	Gender, Age, Race, Ethnicity, Pathologic-Stage	0.913	1.02	0.664-1.582	0.152	1.42	0.88-2.28
PRDM16_cg01439876_Bladder Cancer (BC)_TCGA-BLCA_Humanmethylation450_OS	cg01439876	PRDM16	Bladder Cancer (BC)	TCGA-BLCA	Humanmethylation450	OS	1	F	Unknown	S_Shelf	Gender, Age, Race, Ethnicity, Pathologic-Stage	0.417	1.2	0.776-1.846	0.0885	2.06	0.897-4.736
PRDM16_cg06764239_Bladder Cancer (BC)_TCGA-BLCA_Humanmethylation450_OS	cg06764239	PRDM16	Bladder Cancer (BC)	TCGA-BLCA	Humanmethylation450	OS	1	R	Unknown	N_Shelf	Gender, Age, Race, Ethnicity, Pathologic-Stage	0.0138	1.75	1.121-2.733	0.0111	1.79	1.142-2.799
PRDM16_cg25009002_Bladder Cancer (BC)_TCGA-BLCA_Humanmethylation450_OS	cg25009002	PRDM16	Bladder Cancer (BC)	TCGA-BLCA	Humanmethylation450	OS	1	F	Unknown	N_Shore	Gender, Age, Race, Ethnicity, Pathologic-Stage	0.309	0.798	0.517-1.232	0.0771	0.535	0.267-1.07
PRDM16_cg22230604_Bladder Cancer (BC)_TCGA-BLCA_Humanmethylation450_OS	cg22230604	PRDM16	Bladder Cancer (BC)	TCGA-BLCA	Humanmethylation450	OS	1	R	Unknown	Unknown	Gender, Age, Race, Ethnicity, Pathologic-Stage	0.288	0.79	0.512-1.221	0.0969	0.595	0.322-1.098
PRDM16_cg17501774_Bladder Cancer (BC)_TCGA-BLCA_Humanmethylation450_OS	cg17501774	PRDM16	Bladder Cancer (BC)	TCGA-BLCA	Humanmethylation450	OS	1	F	Unknown	N_Shelf	Gender, Age, Race, Ethnicity, Pathologic-Stage	0.412	1.2	0.776-1.859	0.0293	1.98	1.071-3.653
PRDM16_cg05344101_Bladder Cancer (BC)_TCGA-BLCA_Humanmethylation450_OS	cg05344101	PRDM16	Bladder Cancer (BC)	TCGA-BLCA	Humanmethylation450	OS	1	F	Unknown	N_Shore	Gender, Age, Race, Ethnicity, Pathologic-Stage	0.591	1.13	0.729-1.739	0.0667	0.158	0.022-1.136
PRDM16_cg08614201_Bladder Cancer (BC)_TCGA-BLCA_Humanmethylation450_OS	cg08614201	PRDM16	Bladder Cancer (BC)	TCGA-BLCA	Humanmethylation450	OS	1	R	Unknown	Island	Gender, Age, Race, Ethnicity, Pathologic-Stage	0.649	1.11	0.717-1.707	0.153	0.359	0.088-1.465
PRDM16_cg17476910_Bladder Cancer (BC)_TCGA-BLCA_Humanmethylation450_OS	cg17476910	PRDM16	Bladder Cancer (BC)	TCGA-BLCA	Humanmethylation450	OS	1	R	Unknown	Island	Gender, Age, Race, Ethnicity, Pathologic-Stage	0.251	0.775	0.501-1.198	0.109	0.318	0.078-1.294
PRDM16_cg01081836_Bladder Cancer (BC)_TCGA-BLCA_Humanmethylation450_OS	cg01081836	PRDM16	Bladder Cancer (BC)	TCGA-BLCA	Humanmethylation450	OS	1	R	Unknown	S_Shelf	Gender, Age, Race, Ethnicity, Pathologic-Stage	0.026	1.64	1.061-2.526	0.00203	2.32	1.359-3.959
PRDM16_cg17168242_Bladder Cancer (BC)_TCGA-BLCA_Humanmethylation450_OS	cg17168242	PRDM16	Bladder Cancer (BC)	TCGA-BLCA	Humanmethylation450	OS	1	F	Unknown	Unknown	Gender, Age, Race, Ethnicity, Pathologic-Stage	0.661	1.1	0.714-1.701	0.0361	1.83	1.04-3.208
PRDM16_cg08233250_Bladder Cancer (BC)_TCGA-BLCA_Humanmethylation450_OS	cg08233250	PRDM16	Bladder Cancer (BC)	TCGA-BLCA	Humanmethylation450	OS	1	F	Unknown	Unknown	Gender, Age, Race, Ethnicity, Pathologic-Stage	0.0211	1.67	1.08-2.59	0.00652	1.85	1.188-2.882
PRDM16_cg26812704_Bladder Cancer (BC)_TCGA-BLCA_Humanmethylation450_OS	cg26812704	PRDM16	Bladder Cancer (BC)	TCGA-BLCA	Humanmethylation450	OS	1	R	Unknown	N_Shore	Gender, Age, Race, Ethnicity, Pathologic-Stage	0.363	1.22	0.793-1.887	0.0757	1.5	0.959-2.357
PRDM16_cg05630111_Bladder Cancer (BC)_TCGA-BLCA_Humanmethylation450_OS	cg05630111	PRDM16	Bladder Cancer (BC)	TCGA-BLCA	Humanmethylation450	OS	1	F	Unknown	S_Shore	Gender, Age, Race, Ethnicity, Pathologic-Stage	0.0362	0.627	0.405-0.971	0.00563	0.407	0.216-0.769
PRDM16_cg11584936_Bladder Cancer (BC)_TCGA-BLCA_Humanmethylation450_OS	cg11584936	PRDM16	Bladder Cancer (BC)	TCGA-BLCA	Humanmethylation450	OS	1	R	Unknown	S_Shore	Gender, Age, Race, Ethnicity, Pathologic-Stage	0.756	1.07	0.693-1.657	0.0419	0.129	0.018-0.928
PRDM16_cg25820693_Bladder Cancer (BC)_TCGA-BLCA_Humanmethylation450_OS	cg25820693	PRDM16	Bladder Cancer (BC)	TCGA-BLCA	Humanmethylation450	OS	1	R	Unclassified_Cell_type_specific	Unknown	Gender, Age, Race, Ethnicity, Pathologic-Stage	0.791	0.943	0.61-1.456	0.108	0.199	0.028-1.429
PRDM16_cg09820519_Bladder Cancer (BC)_TCGA-BLCA_Humanmethylation450_OS	cg09820519	PRDM16	Bladder Cancer (BC)	TCGA-BLCA	Humanmethylation450	OS	1	F	Unknown	Island	Gender, Age, Race, Ethnicity, Pathologic-Stage	0.0689	1.5	0.969-2.32	0.00254	1.96	1.265-3.024
PRDM16_cg13201297_Bladder Cancer (BC)_TCGA-BLCA_Humanmethylation450_OS	cg13201297	PRDM16	Bladder Cancer (BC)	TCGA-BLCA	Humanmethylation450	OS	1	R	Unknown	S_Shore	Gender, Age, Race, Ethnicity, Pathologic-Stage	0.958	0.988	0.641-1.525	0.25	0.75	0.46-1.224
PRDM16_cg21294945_Bladder Cancer (BC)_TCGA-BLCA_Humanmethylation450_OS	cg21294945	PRDM16	Bladder Cancer (BC)	TCGA-BLCA	Humanmethylation450	OS	1	F	Unknown	Unknown	Gender, Age, Race, Ethnicity, Pathologic-Stage	0.248	0.773	0.5-1.196	0.0439	0.636	0.41-0.988
PRDM16_cg20676475_Bladder Cancer (BC)_TCGA-BLCA_Humanmethylation450_OS	cg20676475	PRDM16	Bladder Cancer (BC)	TCGA-BLCA	Humanmethylation450	OS	1	R	Unclassified_Cell_type_specific	Island	Gender, Age, Race, Ethnicity, Pathologic-Stage	0.619	0.896	0.58-1.384	0.17	0.251	0.035-1.808
PRDM16_cg26135325_Bladder Cancer (BC)_TCGA-BLCA_Humanmethylation450_OS	cg26135325	PRDM16	Bladder Cancer (BC)	TCGA-BLCA	Humanmethylation450	OS	1	F	Unclassified_Cell_type_specific	Island	Gender, Age, Race, Ethnicity, Pathologic-Stage	0.363	0.817	0.528-1.263	0.00817	0.549	0.352-0.856
PRDM16_cg25212571_Bladder Cancer (BC)_TCGA-BLCA_Humanmethylation450_OS	cg25212571	PRDM16	Bladder Cancer (BC)	TCGA-BLCA	Humanmethylation450	OS	1	R	Unknown	Unknown	Gender, Age, Race, Ethnicity, Pathologic-Stage	0.627	0.898	0.582-1.386	0.276	1.54	0.707-3.367
PRDM16_cg07426848_Bladder Cancer (BC)_TCGA-BLCA_Humanmethylation450_OS	cg07426848	PRDM16	Bladder Cancer (BC)	TCGA-BLCA	Humanmethylation450	OS	1	R	Unclassified	N_Shelf	Gender, Age, Race, Ethnicity, Pathologic-Stage	0.68	0.913	0.592-1.408	0.0295	0.565	0.338-0.945
PRDM16_cg21936775_Bladder Cancer (BC)_TCGA-BLCA_Humanmethylation450_OS	cg21936775	PRDM16	Bladder Cancer (BC)	TCGA-BLCA	Humanmethylation450	OS	1	F	Unclassified_Cell_type_specific	N_Shore	Gender, Age, Race, Ethnicity, Pathologic-Stage	0.0333	1.61	1.039-2.499	0.00422	2.15	1.272-3.626
PRDM16_cg06239526_Bladder Cancer (BC)_TCGA-BLCA_Humanmethylation450_OS	cg06239526	PRDM16	Bladder Cancer (BC)	TCGA-BLCA	Humanmethylation450	OS	1	R	Unknown	S_Shore	Gender, Age, Race, Ethnicity, Pathologic-Stage	0.11	0.699	0.451-1.084	0.000726	0.434	0.267-0.704
PRDM16_cg12599336_Bladder Cancer (BC)_TCGA-BLCA_Humanmethylation450_OS	cg12599336	PRDM16	Bladder Cancer (BC)	TCGA-BLCA	Humanmethylation450	OS	1	R	Unknown	Unknown	Gender, Age, Race, Ethnicity, Pathologic-Stage	0.517	0.866	0.56-1.338	0.0699	0.488	0.225-1.06
PRDM16_cg16262756_Bladder Cancer (BC)_TCGA-BLCA_Humanmethylation450_OS	cg16262756	PRDM16	Bladder Cancer (BC)	TCGA-BLCA	Humanmethylation450	OS	1	R	Unknown	N_Shore	Gender, Age, Race, Ethnicity, Pathologic-Stage	0.765	1.07	0.693-1.647	0.263	1.46	0.753-2.829
PRDM16_cg18262993_Bladder Cancer (BC)_TCGA-BLCA_Humanmethylation450_OS	cg18262993	PRDM16	Bladder Cancer (BC)	TCGA-BLCA	Humanmethylation450	OS	1	R	Unknown	Unknown	Gender, Age, Race, Ethnicity, Pathologic-Stage	0.372	0.819	0.529-1.269	0.182	0.385	0.094-1.566
PRDM16_cg04715245_Bladder Cancer (BC)_TCGA-BLCA_Humanmethylation450_OS	cg04715245	PRDM16	Bladder Cancer (BC)	TCGA-BLCA	Humanmethylation450	OS	1	R	Unknown	N_Shelf	Gender, Age, Race, Ethnicity, Pathologic-Stage	0.353	1.23	0.796-1.897	0.00265	2.65	1.404-5.013
PRDM16_cg19820029_Bladder Cancer (BC)_TCGA-BLCA_Humanmethylation450_OS	cg19820029	PRDM16	Bladder Cancer (BC)	TCGA-BLCA	Humanmethylation450	OS	1	R	Unknown	S_Shelf	Gender, Age, Race, Ethnicity, Pathologic-Stage	0.226	0.764	0.495-1.181	0.0911	0.487	0.212-1.122
PRDM16_cg09311052_Bladder Cancer (BC)_TCGA-BLCA_Humanmethylation450_OS	cg09311052	PRDM16	Bladder Cancer (BC)	TCGA-BLCA	Humanmethylation450	OS	1	F	Unknown	Unknown	Gender, Age, Race, Ethnicity, Pathologic-Stage	6.78E-05	2.61	1.629-4.194	4.91E-06	2.9	1.836-4.573
PRDM16_cg15705054_Bladder Cancer (BC)_TCGA-BLCA_Humanmethylation450_OS	cg15705054	PRDM16	Bladder Cancer (BC)	TCGA-BLCA	Humanmethylation450	OS	1	R	Unknown	N_Shore	Gender, Age, Race, Ethnicity, Pathologic-Stage	0.0964	0.69	0.446-1.069	0.0267	0.613	0.397-0.945
PRDM16_cg23154272_Bladder Cancer (BC)_TCGA-BLCA_Humanmethylation450_OS	cg23154272	PRDM16	Bladder Cancer (BC)	TCGA-BLCA	Humanmethylation450	OS	1	F	Unknown	N_Shore	Gender, Age, Race, Ethnicity, Pathologic-Stage	0.433	1.19	0.77-1.842	0.229	1.31	0.843-2.035
PRDM16_cg15627710_Bladder Cancer (BC)_TCGA-BLCA_Humanmethylation450_OS	cg15627710	PRDM16	Bladder Cancer (BC)	TCGA-BLCA	Humanmethylation450	OS	1	R	Unknown	N_Shore	Gender, Age, Race, Ethnicity, Pathologic-Stage	0.682	0.913	0.592-1.409	0.0595	0.604	0.358-1.02
PRDM16_cg06156448_Bladder Cancer (BC)_TCGA-BLCA_Humanmethylation450_OS	cg06156448	PRDM16	Bladder Cancer (BC)	TCGA-BLCA	Humanmethylation450	OS	1	R	Unknown	S_Shore	Gender, Age, Race, Ethnicity, Pathologic-Stage	0.416	0.835	0.542-1.289	0.0246	0.597	0.38-0.936
[truncated: 21,638 more rows]
