# Supplementary material for: PDMSA: A Web‐Based Tool for Pan‐Cancer Survival Analysis Using DNA Methylation Levels as Biomarkers
Source: Adv Genet (Hoboken). 2026 Mar 14;7(1):e00069. doi: 10.1002/ggn2.202500069 (PMC13093317; doi:10.1002/ggn2.202500069)
Supplement: Supplementary file 3 — Supporting File 3: ggn270033‐sup‐0003‐File3.csv [file GGN2-7-e00069-s004.csv]

	TermLabel	HR (95% CI)	P Value
1	Ethnicity Unknown VS Not Hispanic Or Latino	1.41e-01 (0.04-0.45)	0.001
2	Ethnicity Hispanic Or Latino VS Not Hispanic Or Latino	1.89e-09 (NA-NA)	0.997
3	Race Unknown VS White	3.02e-08 (NA-NA)	0.999
4	Race Black Or African American VS White	2.05e+01 (3.67-114.48)	<0.001
5	Race Asian VS White	1.90e+00 (0.63-5.70)	0.254
6	Age 81-90 VS 21-30	1.22e+00 (0.06-25.97)	0.901
7	Age 71-80 VS 21-30	7.18e-01 (0.07-6.89)	0.774
8	Age 61-70 VS 21-30	1.28e-01 (0.01-1.41)	0.093
9	Age 51-60 VS 21-30	3.48e-01 (0.04-3.13)	0.346
10	Age 41-50 VS 21-30	2.01e-01 (0.02-2.23)	0.191
11	Age 31-40 VS 21-30	3.46e-10 (NA-NA)	0.999
12	Gender Female VS Male	5.72e-01 (0.11-2.88)	0.498
13	cg25745746	1.43e+01 (1.30-157.16)	0.03
